# Supplementary material for: DNA- and RNA-based bacterial communities and geochemical zonation under changing sediment porewater dynamics on the Aldabra Atoll
Source: Sci Rep. 2022 Mar 11;12:4257. doi: 10.1038/s41598-022-07980-0 (PMC8917147; doi:10.1038/s41598-022-07980-0)
Supplement: Supplementary file 1 — Supplementary Information 1. [file 41598_2022_7980_MOESM1_ESM.txt]

DNA- and RNA-based bacterial communities and geochemical zonation under changing sediment porewater dynamics on the Aldabra Atoll
Supplementary Data S1. ASV sequences of the dataset in fasta format.
>ASV_000001; Bacteria; Proteobacteria; Gammaproteobacteria; Pseudomonadales; Pseudomonadaceae; Pseudomonas; Pseudomonas sp. L10
tggggaatat tggacaatgg gcgaaagcct gatccagcca tgccgcgtgt gtgaagaagg
tcttcggatt gtaaagcact ttaagttggg aggaagggca gtaagttaat accttgctgt
tttgacgtta ccaacagaat aagcaccggc taacttcgtg ccagcagccg cggtaatacg
aagggtgcaa gcgttaatcg gaattactgg gcgtaaagcg cgcgtaggtg gttcagcaag
ttggatgtga aatccccggg ctcaacctgg gaactgcatc caaaactact gagctagagt
acggtagagg gtggtggaat ttcctgtgta gcggtgaaat gcgtagatat aggaaggaac
accagtggcg aaggcgacca cctggactga tactgacact gaggtgcgaa agcgtgggga
gcaaaca
>ASV_000002; Bacteria; Desulfobacterota; Desulfovibrionia; Desulfovibrionales; Desulfovibrionaceae; Halodesulfovibrio; Halodesulfovibrio marinisediminis
tggggaatat tgcgcaatgg acgaaagtct gacgcagcga cgccgcgtgg aggatgaagg
ttttcggatc gtaaactcct gtcaagaggg aagaaaccta tcatgaataa tacttatggt
aattgacggt acctctagag gaagcaccgg ctaattcagt gccagcagcc gcggtaatac
tgaaggtgca agcgttaatc ggaatcactg ggcgtaaagc gctcgtaggt ggctttgtaa
gtcaggtgtg aaagcccacg gctcaaccgt ggaattgcac ttgatactgc atcgctagag
tataggagag ggaagtggaa tttctggtgt aggagtgaaa tccgtagaga tcagaaggaa
cacccgtggc gaaggcgact tcctggacta ttactgacac tgaggagcga aagcgtgggg
agcaaaca
>ASV_000003; Bacteria; Fusobacteriota; Fusobacteriia; Fusobacteriales; Fusobacteriaceae; Propionigenium; uncultured bacterium
tggggaatat tggacaatgg accaaaagtc tgatccagca attctgtgtg cacgatgaag
gttttcggat cgtaaagtgc tttcagtagg gaagaaaaaa atgacggtac ctacagaaga
agcgacggct aaatacgtgc cagcagccgc ggtaatacgt atgtcgcaag cgttatccgg
aattattggg cgtaaagcgc gtctaggcgg ccttttaagt ctgatgtgaa aatgcggggc
tcaactccgt attgcgttgg aaactggaag gctagagtat cagagaggtg ggcggaacta
caagtgtaga ggtgaaattc gtagatattt gtaggaatgc cgattgggaa gccagctcac
tggatgaata ctgacgctga agcgcgaaag cgtggggagc aaacg
>ASV_000004; Bacteria; Fusobacteriota; Fusobacteriia; Fusobacteriales; Fusobacteriaceae; uncultured Fusobacteria bacterium; unclassified
tggggaatat tggacaatgg accaaaagtc tgatccagca attctgtgtg cacgaagaag
gtcttcggat tgtaaagtgc tttcagcagg gaagaagcaa gtgacggtac ctgcagaaga
agcgacggct aaatacgtgc cagcagccgc ggtaatacgt atgtcgcaag cgttatccgg
aattattggg cgtaaagcgc gtctaggcgg ccttttaagt ctgatgtgaa aatgcggggc
tcaactccgt attgcgttgg aaactggaag gctagagtat cagagaggtg ggcggaacta
caagtgtaga ggtgaaattc gtagatattt gtaggaatgc cgatggggaa gccagctcac
tggatgaata ctgacgctga agcgcgaaag cgtggggagc aaacg
>ASV_000005; Bacteria; Fusobacteriota; Fusobacteriia; Fusobacteriales; Fusobacteriaceae; Propionigenium; uncultured bacterium
tggggaatat tggacaatgg accaaaagtc tgatccagca attctgtgtg cacgatgaag
gttttcggat cgtaaagtgc tttcagtagg gaagaaaaaa atgacggtac ctacagaaga
agcgacggct aaatacgtgc cagcagccgc ggtaatacgt atgtcgcaag cgttatccgg
aattattggg cgtaaagcgc gtctaggcgg ccttttaagt ctgatgtgaa aatgcggggc
tcaactccgt attgcgttgg aaactgggag gctagagtat cagagaggtg ggcggaacta
caagtgtaga ggtgaaattc gtagatattt gtaggaatgc cgattgggaa gccagctcac
tggatgaata ctgacgctga agcgcgaaag cgtggggagc aaacg
>ASV_000006; Bacteria; Fusobacteriota; Fusobacteriia; Fusobacteriales; Fusobacteriaceae; Propionigenium; uncultured bacterium
tggggaatat tggacaatgg accaaaagtc tgatccagca attctgtgtg cacgatgaag
gttttcggat cgtaaagtgc tttcagcagg gaagaaaaaa atgacggtac ctgcagaaga
agcgacggct aaatacgtgc cagcagccgc ggtaatacgt atgtcgcaag cgttatccgg
aattattggg cgtaaagcgc gtctaggcgg ccatttaagt ctgatgtgaa aatgcggggc
tcaactccgt attgcgttgg aaactggatg gctagagtat cagagaggtg ggcggaacta
caagtgtaga ggtgaaattc gtagatattt gtaggaatgc cgattgggaa gccagctcac
tggatgaata ctgacgctga agcgcgaaag cgtggggagc aaacg
>ASV_000007; Bacteria; Proteobacteria; Alphaproteobacteria; Rhizobiales; Xanthobacteraceae; Afipia; Bradyrhizobium sp. CCBAU 71283012
tggggaatat tggacaatgg gcgcaagcct gatccagcca tgccgcgtga gtgatgaagg
ccctagggtt gtaaagctct tttgtgcggg aagataatga cggtaccgca agaataagcc
ccggctaact tcgtgccagc agccgcggta atacgaaggg ggctagcgtt gctcggaatc
actgggcgta aagggtgcgt aggcgggtct ttaagtcagg ggtgaaatcc tggagctcaa
ctccagaact gcctttgata ctgaagatct tgagttcggg agaggtgagt ggaactgcga
gtgtagaggt gaaattcgta gatattcgca agaacaccag tggcgaaggc ggctcactgg
cccgatactg acgctgaggc acgaaagcgt ggggagcaaa ca
>ASV_000008; Bacteria; Desulfobacterota; Desulfovibrionia; Desulfovibrionales; Desulfovibrionaceae; Halodesulfovibrio; Halodesulfovibrio marinisediminis
tggggaatat tgcgcaatgg acgaaagtct gacgcagcga cgccgcgtgg aggatgaagg
ttttcggatc gtaaactcct gtcaagaggg aagaaaccta ttatgaataa tactcatagt
aattgacggt acctctagag gaagcaccgg ctaattcagt gccagcagcc gcggtaatac
tgaaggtgca agcgttaatc ggaatcactg ggcgtaaagc gctcgtaggt ggctttgtaa
gtcaggtgtg aaagcccacg gctcaaccgt ggaattgcac ttgatactgc atcgctagag
tataggagag ggaagtggaa tttctggtgt aggagtgaaa tccgtagaga tcagaaggaa
cacccgtggc gaaggcgact tcctggacta ttactgacac tgaggagcga aagcgtgggg
agcaaaca
>ASV_000009; Bacteria; Desulfobacterota; Desulfovibrionia; Desulfovibrionales; Desulfovibrionaceae; Halodesulfovibrio; Halodesulfovibrio marinisediminis
tggggaatat tgcgcaatgg acgaaagtct gacgcagcga cgccgcgtgg aggatgaagg
ttttcggatc gtaaactcct gtcaagaggg aagaaaccta tcatgaataa tactcatggt
aattgacggt acctctagag gaagcaccgg ctaattcagt gccagcagcc gcggtaatac
tgaaggtgca agcgttaatc ggaatcactg ggcgtaaagc gctcgtaggt ggctttgtaa
gtcaggtgtg aaagcccacg gctcaaccgt ggaattgcac ttgatactgc atcgctagag
tataggagag ggaagtggaa tttctggtgt aggagtgaaa tccgtagaga tcagaaggaa
cacccgtggc gaaggcgact tcctggacta ttactgacac tgaggagcga aagcgtgggg
agcaaaca
>ASV_000010; Bacteria; Firmicutes; Bacilli; Lactobacillales; Lactobacillaceae; Lactobacillus; Lactobacillus fermentum
tagggaatct tccacaatgg gcgcaagcct gatggagcaa caccgcgtga gtgaagaagg
gtttcggctc gtaaagctct gttgttaaag aagaacacgt atgagagtaa ctgttcatac
gttgacggta tttaaccaga aagtcacggc taactacgtg ccagcagccg cggtaatacg
taggtggcaa gcgttatccg gatttattgg gcgtaaagag agtgcaggcg gttttctaag
tctgatgtga aagccttcgg cttaaccgga gaagtgcatc ggaaactgga taacttgagt
gcagaagagg gtagtggaac tccatgtgta gcggtggaat gcgtagatat atggaagaac
accagtggcg aaggcggcta cctggtctgc aactgacgct gagactcgaa agcatgggta
gcgaaca
>ASV_000011; Bacteria; Proteobacteria; Gammaproteobacteria; Oceanospirillales; Halomonadaceae; Halomonas; uncultured Halomonas sp
tggggaatat tggacaatgg ggggaaccct gatccagcca tgccgcgtgt gtgaagaagg
ccctcgggtt gtaaagcact ttcagcgagg aagaacgcct agcggttaat acccgctagg
aaagacatca ctcgcagaag aagcaccggc taactccgtg ccagcagccg cggtaatacg
gagggtgcaa gcgttaatcg gaattactgg gcgtaaagcg cgcgtaggtg gcttgataag
ccggttgtga aagccccggg ctcaacctgg gaacggcatc cggaactgtc aagctagagt
gcaggagagg aaggtagaat tcccggtgta gcggtgaaat gcgtagagat cgggaggaat
accagtggcg aaggcggcct tctggactga cactgacact gaggtgcgaa agcgtgggta
gcaaaca
>ASV_000012; Bacteria; Proteobacteria; Gammaproteobacteria; Burkholderiales; Burkholderiaceae; Cupriavidus; Ralstonia sp. PHD-11
tggggaattt tggacaatgg gggcaaccct gatccagcaa tgccgcgtgt gtgaagaagg
ccttcgggtt gtaaagcact tttgtccgga aagaaatcgc gctggttaat acctggcgtg
gatgacggta ccggaagaat aagcaccggc taactacgtg ccagcagccg cggtaatacg
tagggtgcga gcgttaatcg gaattactgg gcgtaaagcg tgcgcaggcg gttttgtaag
acaggcgtga aatccccggg cttaacctgg gaattgcgct tgtgactgca aggctagagt
gcgtcagagg ggggtagaat tccacgtgta gcagtgaaat gcgtagagat gtggaggaat
accgatggcg aaggcagccc cctgggacgt gactgacgct catgcacgaa agcgtgggga
gcaaaca
>ASV_000013; Bacteria; Firmicutes; Clostridia; Peptostreptococcales-Tissierellales; Tissierella; uncultured feedlot manure bacterium B1; unclassified
tggggaatat tgcacaatgg aggaaactct gatgcagcga cgccgcgtga atgatgaagg
ctttcgagtc gtaaaattct gtcctagggg acgataatga cggtacccta ggaggaagcc
ccggctaatt acgtgccagc agccgcggta atacgtaagg ggcgagcgtt gtccggaatt
attgggcgta aagggttcgc aggcggtcct ttaagtcaga tgtgaaatct cacggcttaa
ccgtggtaag catttgaaac tagaggactt gagtcaagga gaggaaagtg gaattcctag
tgtagcggtg aaatgcgtag atattaggaa gaataccggt ggcgaaggcg actttctgga
cttgtactga cgctgaggaa cgaaagcatg gggagcaaac a
>ASV_000014; Bacteria; Actinobacteriota; Acidimicrobiia; Actinomarinales; uncultured; uncultured bacterium; unclassified
cagggaatct tgcgcaatgg gcgaaagcct gacgcagcaa cgccgcgtgg gggatgaagg
ccttcgggtt gtaaacccct ttcaggaggg aagaaattga cggtacctcc agaagaagca
ccggccaact acgtgccagc agccgcggta atacgtaggg tgcaagcgtt atccggaatc
attgggcgta aagagctcgt aggcggttca acaagtcggc tgtgaaagtc cgaggcttaa
cctcggaatt gcagtcgata ctgttgtgac tagagtccgg tagaggagaa tggaattccc
ggtgtagcgg tgaaatgcgc agatatcggg aggaacacca gtagcgaagg cggttctctg
ggccggcact gacgctgagg agcgaaagcg tggggagcaa aca
>ASV_000015; Bacteria; Proteobacteria; Gammaproteobacteria; Pseudomonadales; Pseudomonadaceae; Pseudomonas; Pseudomonas sp. DVS6a
tggggaatat tggacaatgg gcgaaagcct gatccagcca tgccgcgtgt gtgaagaagg
tcttcggatt gtaaagcact ttaagttggg aggaagggca gtaagttaat accttgctgt
tttgacgtta ccgacagaat aagcaccggc taacttcgtg ccagcagccg cggtaatacg
aagggtgcaa gcgttaatcg gaattactgg gcgtaaagcg cgcgtaggtg gtttgttaag
ttggatgtga aagccccggg ctcaacctgg gaactgcatc caaaactggc aagctagagt
atggcagagg gtggtggaat ttcctgtgta gcggtgaaat gcgtagatat aggaaggaac
accagtggcg aaggcgacca cctgggctaa tactgacact gaggtgcgaa agcgtgggga
gcaaaca
>ASV_000016; Bacteria; Proteobacteria; Gammaproteobacteria; Pseudomonadales; Pseudomonadaceae; Pseudomonas; Pseudomonas stutzeri
tggggaatat tggacaatgg gcgaaagcct gatccagcca tgccgcgtgt gtgaagaagg
tcttcggatt gtaaagcact ttaagttggg aggaagggca gtaagttaat accttgctgt
tttgacgtta ccaacagaat aagcaccggc taacttcgtg ccagcagccg cggtaatacg
aagggtgcaa gcgttaatcg gaattactgg gcgtaaagcg cgcgtaggtg gttcgttaag
ttggatgtga aagccccggg ctcaacctgg gaactgcatc caaaactggc gagctagagt
atggcagagg gtggtggaat ttcctgtgta gcggtgaaat gcgtagatat aggaaggaac
accagtggcg aaggcgacca cctgggctaa tactgacact gaggtgcgaa agcgtgggga
gcaaaca
>ASV_000017; Bacteria; Proteobacteria; Gammaproteobacteria; Vibrionales; Vibrionaceae; Vibrio; Vibrio coralliilyticus
tggggaatat tgcacaatgg gcgcaagcct gatgcagcca tgccgcgtgt atgaagaagg
ccttcgggtt gtaaagtact ttcagcagtg aggaaggggt gtgcgttaat agcgtacatc
tttgacgtta gctgcagaag aagcaccggc taactccgtg ccagcagccg cggtaatacg
gagggtgcga gcgttaatcg gaattactgg gcgtaaagcg catgcaggtg gtgtgttaag
tcagatgtga aagcccgggg ctcaacctcg gaatagcatt tgaaactggc agactagagt
actgtagagg ggggtagaat ttcaggtgta gcggtgaaat gcgtagagat ctgaaggaat
accggtggcg aaggcggccc cctggacaga tactgacact cagatgcgaa agcgtgggga
gcaaaca
>ASV_000018; Bacteria; Cyanobacteria; Cyanobacteriia; Synechococcales; Cyanobiaceae; Synechococcus MBIC10613; uncultured bacterium
tggggaattt tccgcaatgg gcgaaagcct gacggagcaa cgccgcgtga gggacgaagg
cctctgggct gtaaacctct tttctcaagg aagaagacct gacggtactt gaggaataag
ccacggctaa ttccgtgcca gcagccgcgg taatacggga gtggcaagcg ttatccggaa
ttattgggcg taaagcgtcc gcaggcggcc gtgcaagtct gctgtcaaag cgtggagctt
aactccattt cggcagtgga aactgcaagg cttgagtgtg gtaggggcag agggaattcc
cggtgtagcg gtgaaatgcg tagatatcgg gaagaacacc agtggcgaag gcgctctgct
gggccataac tgacgctcat ggacgaaagc caggggagcg aaag
>ASV_000019; Bacteria; Proteobacteria; Gammaproteobacteria; Enterobacterales; Enterobacteriaceae; Escherichia-Shigella; Escherichia coli ATCC 25922
tggggaatat tgcacaatgg gcgcaagcct gatgcagcca tgccgcgtgt atgaagaagg
ccttcgggtt gtaaagtact ttcagcgggg aggaagggag taaagttaat acctttgctc
attgacgtta cccgcagaag aagcaccggc taactccgtg ccagcagccg cggtaatacg
gagggtgcaa gcgttaatcg gaattactgg gcgtaaagcg cacgcaggcg gtttgttaag
tcagatgtga aatccccggg ctcaacctgg gaactgcatc tgatactggc aagcttgagt
ctcgtagagg ggggtagaat tccaggtgta gcggtgaaat gcgtagagat ctggaggaat
accggtggcg aaggcggccc cctggacgaa gactgacgct caggtgcgaa agcgtgggga
gcaaaca
>ASV_000020; Bacteria; Fusobacteriota; Fusobacteriia; Fusobacteriales; Fusobacteriaceae; Propionigenium; uncultured bacterium
tggggaatat tggacaatgg accaaaagtc tgatccagca attctgtgtg cacgatgaag
gttttcggat cgtaaagtgc tttcagcagg gaagaaaaaa atgacggtac ctgcagaaga
agcgacggct aaatacgtgc cagcagccgc ggtaatacgt atgtcgcaag cgttatccgg
aattattggg cgtaaagcgc gtctaggcgg ccttttaagt ctgatgtgaa aatgcggggc
tcaactccgt attgcgttgg aaactggaag gctagagtat cagagaggtg ggcggaacta
caagtgtaga ggtgaaattc gtagatattt gtaggaatgc cgattgggaa gccagctcac
tggatgaata ctgacgctga agcgcgaaag cgtggggagc aaacg
>ASV_000021; Bacteria; Proteobacteria; Gammaproteobacteria; Oceanospirillales; Halomonadaceae; Halomonas; Halomonas denitrificans
tggggaatat tggacaatgg gcgaaagcct gatccagcca tgccgcgtgt gtgaagaagg
ctttcgggtt gtaaagcact ttcagtgagg aagaacgcct tcgggttaat accccggagg
gaagacatca ctcacagaag aagcaccggc taactccgtg ccagcagccg cggtaatacg
gagggtgcga gcgttaatcg gaattactgg gcgtaaagcg cgcgtaggtg gcttgataag
ccggttgtga aagccccggg ctcaacctgg gaacggcatc cggaactgtc aggctagagt
gcaggagagg aaggtagaat tcccggtgta gcggtgaaat gcgtagagat cgggaggaat
accagtggcg aaggcggcct tctggactga cactgacact gaggtgcgaa agcgtgggta
gcaaaca
>ASV_000022; Bacteria; Cyanobacteria; Cyanobacteriia; Synechococcales; Cyanobiaceae; Synechococcus MBIC10613; Synechococcus sp. MLCB
tggggaattt tccgcaatgg gcgaaagcct gacggagcaa cgccgcgtga gggacgaagg
cctctgggct gtaaacctct tttctcaagg aagaagacct gacggtactt gaggaataag
ccacggctaa ttccgtgcca gcagccgcgg taatacggga gtggcaagcg ttatccggaa
ttattgggcg taaagcgtcc gcaggcggcc ttgtaagtct gctgtcaaag agtggagctc
aactccatag aggcagtgga aactgtaagg cttgagtgtg gtaggggcag agggaattcc
cggtgtagcg gtgaaatgcg tagatatcgg gaagaacacc agtggcgaag gcgctctgct
gggccataac tgacgctcat ggacgaaagc caggggagcg aaag
>ASV_000023; Bacteria; Actinobacteriota; Acidimicrobiia; Actinomarinales; uncultured; uncultured bacterium; unclassified
cagggaatct tgcgcaatgg gcgaaagcct gacgcagcaa cgccgcgtgg gggatgaagg
ccttcgggtt gtaaacccct ttcaggaggg aagaaattga cggtacctcc agaagaagca
ccggccaact acgtgccagc agccgcggta atacgtaggg tgcaagcgtt atccggaatc
attgggcgta aagagctcgt aggcggttca gcaagtcggc tgtgaaagtc cgaggctcaa
cctcggaatt gcagtcgata ctgttgtgac tcgagtccgg tagaggagaa tggaattccc
ggtgtagcgg tgaaatgcgc agatatcggg aggaacacca gtagcgaagg cggttctctg
ggccggcact gacgctgagg agcgaaagcg tggggagcaa aca
>ASV_000024; Bacteria; Proteobacteria; Gammaproteobacteria; Oceanospirillales; Halomonadaceae; Halomonas; uncultured Halomonas sp
tggggaatat tggacaatgg gcgaaagcct gatccagcca tgccgcgtgt gtgaagaagg
ccttcgggtt gtaaagcact ttcagtgagg aagaaggcct tgaggttaat accctcgagg
aaggacatca ctcacagaag aagcaccggc taactccgtg ccagcagccg cggtaatacg
gagggtgcga gcgttaatcg gaattactgg gcgtaaagcg cgcgtaggcg gcttgataag
ccggttgtga aagccccggg ctcaacctgg gaacggcatc cggaactgtc aggctagagt
gcaggagagg aaggtagaat tcccggtgta gcggtgaaat gcgtagagat cgggaggaat
accagtggcg aaggcggcct tctggactga cactgacgct gaggtgcgaa agcgtgggta
gcaaaca
>ASV_000025; No blast hit; unclassified; unclassified; unclassified; unclassified; unclassified; unclassified
tggggaatat tgggcaatgg gcgcaagcct gacccagcga cgccgcgtga gggaagacgg
ccttcgggtt gtaaacctct gttgcagggg aagaaggaag tgacggtacc ctgttagaaa
gccccggcaa actacgtgcc agcagccgcg gtaacacgta gggggcgagc gttgtccgga
attactgggc gtaaagcgcg cgtaggcggt tgtgtaagtc agatgtaaaa ggcatgggct
caacctgtgt gtgcatctga aactgtgcaa ctggagatgt agagaggcaa gtggaattcc
ctgtgtagcg gtgaaatgcg tagatatagg gaagaacacc agtggcgaag gcgacttgct
agctacatac tgacgctgag gtgcgaaagc caggggagcg aacc
>ASV_000026; No blast hit; unclassified; unclassified; unclassified; unclassified; unclassified; unclassified
tggggaatat tgggcaatgg gcgcaagcct gacccagcga cgccgcgtga gggaagacgg
ccttcgggtt gtaaacctct gttgcagggg aagaataaag tgacggtacc ctgttagaaa
gccccggcaa actacgtgcc agcagccgcg gtaacacgta gggggcgagc gttgtccgga
attactgggc gtaaagcgcg cgtaggcggt tattcaagtc ggatgtaaaa ggcacgggct
taacctgtgt atgcatccga aactgggtaa ctggaggagt agagaggcaa gtggaattcc
cggtgtagcg gtgaaatgcg tagatatcgg gaagaacacc agtggcgaag gcgacttgct
agctacatcc tgacgctgag gtgcgaaagc caggggagcg aacc
>ASV_000027; Bacteria; Firmicutes; Bacilli; Bacillales; Bacillaceae; Bacillus; Bacillus subtilis subsp. spizizenii ATCC 6633
tagggaatct tccgcaatgg acgaaagtct gacggagcaa cgccgcgtga gtgatgaagg
ttttcggatc gtaaagctct gttgttaggg aagaacaagt accgttcgaa tagggcggta
ccttgacggt acctaaccag aaagccacgg ctaactacgt gccagcagcc gcggtaatac
gtaggtggca agcgttgtcc ggaattattg ggcgtaaagg gctcgcaggc ggttccttaa
gtctgatgtg aaagcccccg gctcaaccgg ggagggtcat tggaaactgg ggaacttgag
tgcagaagag gagagtggaa ttccacgtgt agcggtgaaa tgcgtagaga tgtggaggaa
caccagtggc gaaggcgact ctctggtctg taactgacgc tgaggagcga aagcgtgggg
agcgaaca
>ASV_000028; Bacteria; Firmicutes; Clostridia; Clostridiales; Clostridiaceae; Hathewaya; Clostridiaceae bacterium 14S0207
tggggaatat tgcgcaatgg gggaaaccct gacgcagcaa cgccgcgtga gtgatgacgg
tcttcggatt gtaaagctct gttttcaggg acgataatga cggtacctga ggaggaagcc
acggctaact acgtgccagc agccgcggta atacgtaggt ggcgagcgtt gtccggattt
attgggcgta aagcatgcgt aggcggatac ttaagtggga tgtgaaatcc cggggctcaa
ccccggtgct gcattccaaa ctgggtatct agagtacagg agaggaaagc ggaattccta
gtgtagcggt gaaatgcgta gagattagga agaacaccag tggcgaaggc ggctttctgg
actgtaactg acgctgaggc atgaaagcgt gggtagcaaa ca
>ASV_000029; Bacteria; Desulfobacterota; Desulfovibrionia; Desulfovibrionales; Desulfovibrionaceae; Desulfovibrio; Desulfovibrio senezii
tggggaatat tgcgcaatgg gggaaaccct gacgcagcga cgccacgtgg gggatgaagg
ccttcgggtc gtaaacctct gtcagaaggg aagaaacgcg ccatttcaaa taggcttggc
gtttgacggt accttcagag gaagcaccgg ctaactccgt gccagcagcc gcggtaatac
ggagggtgcg agcgttaatc ggaatcactg ggcgtaaagc gtacgtaggc ggcgtgtcaa
gtcaggtgtg aaagccctcg gctcaaccgg ggaattgcac ttgaaactga tatgctagag
ttctggaggg ggtagcggaa ttcccggtgt aggagtgaaa tccgtagata tcgggaggaa
caccagtggc gaaggcggct acctggacag taactgacgc tgaggtacga aagtgtgggg
agcaaaca
>ASV_000030; Bacteria; Desulfobacterota; Desulfovibrionia; Desulfovibrionales; Desulfovibrionaceae; Desulfovibrio; Desulfovibrio senezii
tggggaatat tgcgcaatgg gggaaaccct gacgcagcga cgccacgtgg gggatgaagg
ccttcgggtc gtaaacctct gtcagaaggg aagaaacgcg ccatttcaaa taggcttggc
gtctgacggt accttcagag gaagcaccgg ctaactccgt gccagcagcc gcggtaatac
ggagggtgcg agcgttaatc ggaatcactg ggcgtaaagc gtacgtaggc ggcgtgtcaa
gtcaggtgtg aaagccctcg gctcaaccgg ggaattgcac ttgaaactga tatgctagag
ttctggaggg ggtagcggaa ttcccggtgt aggagtgaaa tccgtagata tcgggaggaa
caccagtggc gaaggcggct acctggacag taactgacgc tgaggtacga aagtgtgggg
agcaaaca
>ASV_000031; Bacteria; Firmicutes; Bacilli; Staphylococcales; Staphylococcaceae; Staphylococcus; Staphylococcus aureus SA12-LAU
tagggaatct tccgcaatgg gcgaaagcct gacggagcaa cgccgcgtga gtgatgaagg
tcttcggatc gtaaaactct gttattaggg aagaacatat gtgtaagtaa ctgtgcacat
cttgacggta cctaatcaga aagccacggc taactacgtg ccagcagccg cggtaatacg
taggtggcaa gcgttatccg gaattattgg gcgtaaagcg cgcgtaggcg gttttttaag
tctgatgtga aagcccacgg ctcaaccgtg gagggtcatt ggaaactgga aaacttgagt
gcagaagagg aaagtggaat tccatgtgta gcggtgaaat gcgcagagat atggaggaac
accagtggcg aaggcgactt tctggtctgt aactgacgct gatgtgcgaa agcgtgggga
tcaaaca
>ASV_000032; Bacteria; Proteobacteria; Alphaproteobacteria; Caulobacterales; Caulobacteraceae; Caulobacter; uncultured bacterium
tggggaatct tgcgcaatgg gcgaaagcct gacgcagcca tgccgcgtga atgatgaagg
tcttaggatt gtaaaattct ttcaccgggg acgataatga cggtacccgg agaagaagcc
ccggctaact tcgtgccagc agccgcggta atacgaaggg ggctagcgtt gctcggaatt
actgggcgta aagggagcgt aggcggactg tttagtcaga ggtgaaagcc cagggctcaa
ccttggaatt gcctttgata ctggcagtct tgagtatggg agaggtgagt ggaactccga
gtgtagaggt gaaattcgta gatattcgga agaacaccag tggcgaaggc gactcactgg
cccattactg acgctgaggc tcgaaagcgt ggggagcaaa ca
>ASV_000033; Bacteria; Firmicutes; Clostridia; Peptostreptococcales-Tissierellales; Caminicellaceae; Paramaledivibacter; Clostridium sp. L21-PA-D4
tggggaatat tgcacaatgg gcgaaagcct gatgcagcaa cgccgcgtga gcgaagaagg
ctttcgggtc gtaaagctct gtcctaaggg aagaattttg acggtacctt aggaggaagc
cccggctaac tacgtgccag cagccgcggt aatacgtagg gggcgagcgt tatccggaat
cactgggcgt aaagggtgcg taggcggcca aacaagccag aggtgaaagg ctacggctta
accgtagtaa gcctttggaa ctgtatggct tgagtgcagg agaggagagt ggaattccta
gtgtagcggt gaaatgcgta gatattagga ggaacaccag tggcgaaggc gactctctgg
actgcaactg acgctgaggc acgaaagcgt ggggagcgaa ca
>ASV_000034; Bacteria; Firmicutes; Clostridia; Lachnospirales; Lachnospiraceae; Vallitalea; Clostridium sp. AN-AS6C
tggggaatat tgcacaatgg gggaaaccct gatgcagcga cgccgcgtga aggaagaagg
ttttcggatc gtaaacttct atcagcaggg aagatagtga cagtacctga ctaagaagcc
ccggctaact acgtgccagc agccgcggta atacgtaggg ggcaagcgtt atccggattt
actgggtgta aagggtgcgt aggcggctag gtaagtcaga tgtgaaagcc cgaagctcaa
cttcgggact gcatttgaaa cttcctagct agagtgcagg agaggaaagt ggtattccta
gtgtagcggt gaaatgcgta gatattagga ggaacaccag tggcgaaggc ggctttctgg
actgtaactg acgctgaggc acgaaagcgt ggggagcgaa ca
>ASV_000035; Bacteria; Desulfobacterota; Desulfovibrionia; Desulfovibrionales; Desulfovibrionaceae; Halodesulfovibrio; Halodesulfovibrio marinisediminis
tggggaatat tgcgcaatgg acgaaagtct gacgcagcga cgccgcgtgg aggatgaagg
ttttcggatc gtaaactcct gtcaagaggg aagaaaccta tcataaataa tacttatggt
aattgacggt acctctagag gaagcaccgg ctaattcagt gccagcagcc gcggtaatac
tgaaggtgca agcgttaatc ggaatcactg ggcgtaaagc gctcgtaggt ggctttgtaa
gtcaggtgtg aaagcccacg gctcaaccgt ggaattgcac ttgatactgc atcgctagag
tataggagag ggaagtggaa tttctggtgt aggagtgaaa tccgtagaga tcagaaggaa
cacccgtggc gaaggcgact tcctggacta ttactgacac tgaggagcga aagcgtgggg
agcaaaca
>ASV_000036; Bacteria; Fusobacteriota; Fusobacteriia; Fusobacteriales; Fusobacteriaceae; Propionigenium; uncultured Propionigenium sp
tggggaatat tggacaatgg accaaaagtc tgatccagca attctgtgtg cacgatgaag
gtcttcggat cgtaaagtgc tttcaggtgg gaagaaaaaa atgacggtac caccagaaga
agcgacggct aaatacgtgc cagcagccgc ggtaatacgt atgtcgcaag cgttatccgg
aattattggg cgtaaagcgc gtctaggcgg ccttttaagt ctgatgtgaa aatgcggggc
tcaactccgt attgcgttgg aaactgggag gctagagtat cagagaggtg ggcggaacta
caagtgtaga ggtgaaattc gtagatattt gtaggaatgc cgattgggaa gccagctcac
tggatgaata ctgacgctga agcgcgaaag cgtggggagc aaacg
>ASV_000037; Bacteria; Proteobacteria; Gammaproteobacteria; Francisellales; Francisellaceae; Francisella; Francisella sp. TX077308
tggggaatat tggacaatgg gcgaaagcct gatccagcaa tgccatgtgt gtgaagaagg
ctctagggtt gtaaagcact ttagttgggg aggaaagctt atgagttaat agctcataag
aaggacgtta cccaaagaat aaggaccggc taactccgtg ccagcagccg cggtaatacg
gggggtccga gcgttaatcg gaattactgg gcgtaaaggg tctgtaggtg gtttgttaag
tcagatgtga aagcccaggg ctcaaccttg gaactgcatt tgatactggc aaactagagt
atggtagagg aatggggaat ttctggtgta gcggtgaaat gcgtagagat cagaaggaac
accaatggcg aaggcaacat tctggaccga tactgacact gagggacgaa agcgtgggga
tcaaaca
>ASV_000038; Bacteria; Proteobacteria; Gammaproteobacteria; Oceanospirillales; Halomonadaceae; Halomonas; Halomonas alkaliphila
tggggaatat tggacaatgg gcgaaagcct gatccagcca tgccgcgtgt gtgaagaagg
ccctcgggtt gtaaagcact ttcagcgagg aagaacgcct agtggttaat acccattagg
aaagacatca ctcgcagaag aagcaccggc taactccgtg ccagcagccg cggtaatacg
gagggtgcaa gcgttaatcg gaattactgg gcgtaaagcg cgcgtaggtg gcttgataag
ccggttgtga aagccccggg ctcaacctgg gaacggcatc cggaactgtc aagctagagt
gcaggagagg aaggtagaat tcccggtgta gcggtgaaat gcgtagagat cgggaggaat
accagtggcg aaggcggcct tctggactga cactgacact gaggtgcgaa agcgtgggta
gcaaaca
>ASV_000039; Bacteria; Synergistota; Synergistia; Synergistales; Synergistaceae; EBM-39; uncultured organism
tggggaatat tgggcaatgg gggcaaccct gacccagcga cgccgcgtga gggatgaagt
ctttcgggac gtaaacctct gttgtacggg aagaaggaag tgacggtacc gtacgaggaa
gccccggcaa actacgtgcc agcagccgcg gtaatacgta gggggcgagc gttgtccgga
attactgggc gtaaagagca cgtaggcgga tcgttaagtc gactgtgaaa gtcttgggct
caaccgaaga attgcagtcg atactggcgg actagagtac tggagaggga agtggaattc
ccggtgtagc ggtgaaatgc gcagatatcg ggaggaacac cagtggcgaa ggcggcttcc
tggccagtaa ctgacgctga ggtgcgaaag ctgggggagc gaacc
>ASV_000040; Bacteria; Proteobacteria; Gammaproteobacteria; Vibrionales; Vibrionaceae; Vibrio; Vibrio sp. JPW-8-11-4
tggggaatat tgcacaatgg gcgcaagcct gatgcagcca tgccgcgtgt atgaagaagg
ccttcgggtt gtaaagtact ttcagcagtg aggaaggttc atacgttaat agcgtatgga
tttgacgtta gctgcagaag aagcaccggc taactccgtg ccagcagccg cggtaatacg
gagggtgcga gcgttaatcg gaattactgg gcgtaaagcg catgcaggtg gtttgttaag
tcagatgtga aagcccgggg ctcaacctcg gaattgcatt tgaaactggc agactagagt
actgtagagg ggggtagaat ttcaggtgta gcggtgaaat gcgtagagat ctgaaggaat
accggtggcg aaggcggccc cctggacaga tactgacact cagatgcgaa agcgtgggga
gcaaaca
>ASV_000041; Bacteria; Proteobacteria; Gammaproteobacteria; Vibrionales; Vibrionaceae; Salinivibrio; Salinivibrio sp. DV
tggggaatat tgcacaatgg gggagaccct gatgcagcca tgccgcgtgt gtgaagaagg
ccttcgggtt gtaaagcact ttcagcagtg aggaaggtag tgtacttaat acgtgcattg
cttgacgtta gctgcagaag aagcaccggc taactccgtg ccagcagccg cggtaatacg
gagggtgcga gcgttaatcg gaattactgg gcgtaaagcg catgcaggcg gtttgttaag
tcagatgtga aagcccgggg ctcaacctcg gaaccgcatt tgaaactggc aggctagagt
cttgtagagg ggggtagaat ttcaggtgta gcggtgaaat gcgtagagat ctgaaggaat
accagtggcg aaggcggccc cctggacaaa gactgacgct cagatgcgaa agcgtgggta
gcaaaca
>ASV_000042; Bacteria; Firmicutes; Bacilli; Lactobacillales; Listeriaceae; Listeria; Listeria monocytogenes
tagggaatct tccgcaatgg acgaaagtct gacggagcaa cgccgcgtgt atgaagaagg
ttttcggatc gtaaagtact gttgttagag aagaacaagg ataagagtaa ctgcttgtcc
cttgacggta tctaaccaga aagccacggc taactacgtg ccagcagccg cggtaatacg
taggtggcaa gcgttgtccg gatttattgg gcgtaaagcg cgcgcaggcg gtcttttaag
tctgatgtga aagcccccgg cttaaccggg gagggtcatt ggaaactgga agactggagt
gcagaagagg agagtggaat tccacgtgta gcggtgaaat gcgtagatat gtggaggaac
accagtggcg aaggcgactc tctggtctgt aactgacgct gaggcgcgaa agcgtgggga
gcaaaca
>ASV_000043; Bacteria; Synergistota; Synergistia; Synergistales; Synergistaceae; EBM-39; uncultured organism
tggggaatat tgggcaatgg gggcaaccct gacccagcga cgccgcgtga gggatgaagt
ctttcgggac gtaaacctct gttgtacggg aagaaggaag tgacggtacc gtacgaggaa
gccccggcaa actacgtgcc agcagccgcg gtaatacgta gggggcgagc gttgtccgga
attactgggc gtaaagagca cgtaggcgga tcgttaagtc aactgtgaaa gtcttgggct
caaccgaaga attgcagttg atactggcgg actagagtac tggagaggga agtggaattc
ccggtgtagc ggtgaaatgc gcagatatcg ggaggaacac cagtggcgaa ggcggcttcc
tggccagtaa ctgacgctga ggtgcgaaag ctgggggagc gaacc
>ASV_000044; Bacteria; Nitrospirota; Thermodesulfovibrionia; uncultured; uncultured bacterium; unclassified; unclassified
tggggaattt tgcgcaatgg gcgaaagctt gacgcagcga cgccgcgtga gggaagaagg
tcttcggatt gtaaacctct ttcgtgtggg aaaaagcgtt tttttaggag gcgtgatggt
accgcaagaa gaagccacgg ctaactctgt gccagcagcc gcggtaatac agaggtggcg
agtgttgttc ggaattactg ggcttaaagg gcgtgtaggc gttctgataa gttaggtgtg
gaagcccctg gctcagccag ggaatagcac ttaagactgt tggaatagag tgcagttaag
gagggcggaa ttcctggtgt agcagtgaaa tgcgtagata tcaggaggaa ggcctgtgac
gaaggtggcc ctctgggctg taactgacgc taaggcgcga aagcgtgggg agcaaaca
>ASV_000045; Bacteria; Actinobacteriota; Acidimicrobiia; Actinomarinales; uncultured; uncultured actinobacterium; unclassified
cagggaatct tgcgcaatgg gcgaaagcct gacgcagcaa cgccgcgtgg gggatgaagg
ccttcgggtt gtaaacccct ttcaggaggg aagatagtga cggtacctcc agaagaagcc
ccggccaact acgtgccagc agccgcggta atacgtaggg ggcaagcgtt gtccggaatt
attgggcgta aagagctcgt aggcggctca gcaagtcggc tgtgaaatcc cgaggctcaa
cctcggaact gcagtcgata ctgttgtggc tagagtctgg tagaggagaa tggaattccc
ggtgtagcgg tgaaatgcgc agatatcggg aggaacacca gtagcgaagg cggttctctg
ggccagtact gacgctgagg agcgaaagcg tgggtagcaa aca
>ASV_000046; Bacteria; Desulfobacterota; Desulfovibrionia; Desulfovibrionales; Desulfovibrionaceae; Halodesulfovibrio; Halodesulfovibrio marinisediminis
tggggaatat tgcgcaatgg acgaaagtct gacgcagcga cgccgcgtgg aggatgaagg
ttttcggatc gtaaactcct gtcaagaggg aagaaaccta ttatgaataa tactcatggt
aattgacggt acctctagag gaagcaccgg ctaattcagt gccagcagcc gcggtaatac
tgaaggtgca agcgttaatc ggaatcactg ggcgtaaagc gctcgtaggt ggctttgtaa
gtcaggtgtg aaagcccacg gctcaaccgt ggaattgcac ttgatactgc atcgctagag
tataggagag ggaagtggaa tttctggtgt aggagtgaaa tccgtagaga tcagaaggaa
cacccgtggc gaaggcgact tcctggacta ttactgacac tgaggagcga aagcgtgggg
agcaaaca
>ASV_000047; Bacteria; Fusobacteriota; Fusobacteriia; Fusobacteriales; Fusobacteriaceae; Propionigenium; Propionigenium maris
tggggaatat tggacaatgg accaaaagtc tgatccagca attctgtgtg cacgatgaag
gttttcggat cgtaaagtgc tttcaggtgg gaagaaaaaa atgacggtac caccagaaga
agcgacggct aaatacgtgc cagcagccgc ggtaatacgt atgtcgcaag cgttatccgg
aattattggg cgtaaagcgc gtctaggcgg ccttttaagt ctgatgtgaa aatgcggggc
tcaactccgt attgcgttgg aaactggaag gctagagtat cagagaggtg ggcggaacta
caagtgtaga ggtgaaattc gtagatattt gtaggaatgc cgattgggaa gccagctcac
tggatgaata ctgacgctga agcgcgaaag cgtggggagc aaacg
>ASV_000048; Bacteria; Proteobacteria; Gammaproteobacteria; Alteromonadales; Marinobacteraceae; Marinobacter; uncultured bacterium
tggggaatat tggacaatgg gggcaaccct gatccagcca tgccgcgtgt gtgaagaagg
ctttcgggtt gtaaagcact ttcagtgagg aggaaaagtt ggtcgttaat accggccagc
cttgacgtta ctcacagaag aagcaccggc taactccgtg ccagcagccg cggtaatacg
gagggtgcaa gcgttaatcg gaattactgg gcgtaaagcg cgcgtaggtg gtttgataag
cgagatgtga aagccccggg cttaacctgg gaacggcatt tcgaactgtc aggctagagt
atggtagagg agtgtggaat ttcctgtgta gcggtgaaat gcgtagatat aggaaggaac
accagtggcg aaggcggcac tctggaccaa tactgacact gaggtgcgaa agcgtgggga
gcaaaca
>ASV_000049; Bacteria; Proteobacteria; Gammaproteobacteria; Alteromonadales; Marinobacteraceae; Marinobacter; Marinobacter xestospongiae
tggggaatat tggacaatgg gggcaaccct gatccagcca tgccgcgtgt gtgaagaagg
ctttcgggtt gtaaagcact ttcagtgagg aggaaaagtt ggtcgctaat atcggccagc
cttgacgtta ctcacagaag aagcaccggc taactccgtg ccagcagccg cggtaatacg
gagggtgcaa gcgttaatcg gaattactgg gcgtaaagcg cgcgtaggtg gtttgttaag
cgagatgtga aagccccggg cttaacctgg gaacggcatt tcgaactggc aagctagagt
gtggtagagg gtagtggaat ttcctgtgta gcggtgaaat gcgtagatat aggaaggaac
accagtggcg aaggcggcta cctggaccaa cactgacact gaggtgcgaa agcgtgggga
gcaaaca
>ASV_000050; Bacteria; Myxococcota; Myxococcia; Myxococcales; Myxococcaceae; P3OB-42; uncultured organism
tggggaattt tgcgcaatgg gcgaaagcct gacgcagcga cgccgcgtgt acgatgaagg
cccttgggtc gtaaagtact gtcaacgggg aagaacgtcg cccttcgaat agaggggtgg
cctgacggta cccgtggagg aagcaccggc taactctgtg ccagcagccg cggtaataca
gagggtgcaa acgttgctcg gaatgactgg gcgtaaagcg cgcgcaggtg gcctgctaag
tcggctgtga aatcccctgg ctcaaccagg gacgtgcagt cgatactggc aggctcgagt
cccggagagg gtggtagaat tcccagtgta gaggtgaaat tcgtagatat tgggaggaat
accggtggcg aaggcgaccg cctggacggg tactgacact gaggcgcgaa agcgtgggga
gcaaaca
>ASV_000051; Bacteria; Desulfobacterota; Desulfovibrionia; Desulfovibrionales; Desulfovibrionaceae; Halodesulfovibrio; delta proteobacterium S710(2)
tggggaatat tgcgcaatgg acgaaagtct gacgcagcga cgccgcgtgg aggatgaagg
ttttcggatc gtaaactcct gtcaagaggg aagaaaccta tcaaaattaa tacttttggt
aattgacggt acctctagag gaagcaccgg ctaattcagt gccagcagcc gcggtaatac
tgaaggtgca agcgttaatc ggaatcactg ggcgtaaagc gctcgtaggt ggctttgtaa
gtcaggtgtg aaagcccacg gctcaaccgt ggaattgcac ttgatactgc atcgctagag
tataggagag ggaagtggaa tttctggtgt aggagtgaaa tccgtagaga tcagaaggaa
cacccgtggc gaaggcgact tcctggacta ttactgacac tgaggagcga aagcgtgggg
agcaaaca
>ASV_000052; Bacteria; Proteobacteria; Gammaproteobacteria; Enterobacterales; Enterobacteriaceae; Salmonella; Salmonella enterica subsp. enterica serovar Agona str. 59.F.08
tggggaatat tgcacaatgg gcgcaagcct gatgcagcca tgccgcgtgt atgaagaagg
ccttcgggtt gtaaagtact ttcagcgggg aggaaggtgt tgtggttaat aaccgcagca
attgacgtta cccgcagaag aagcaccggc taactccgtg ccagcagccg cggtaatacg
gagggtgcaa gcgttaatcg gaattactgg gcgtaaagcg cacgcaggcg gtctgtcaag
tcggatgtga aatccccggg ctcaacctgg gaactgcatt cgaaactggc aggcttgagt
cttgtagagg ggggtagaat tccaggtgta gcggtgaaat gcgtagagat ctggaggaat
accggtggcg aaggcggccc cctggacaaa gactgacgct caggtgcgaa agcgtgggga
gcaaaca
>ASV_000053; Bacteria; Firmicutes; Bacilli; Lactobacillales; Lactobacillaceae; Lactobacillus; Lactobacillus plantarum
tagggaatct tccacaatgg acgaaagtct gatggagcaa cgccgcgtga gtgaagaagg
gtttcggctc gtaaaactct gttgttaaag aagaacatat ctgagagtaa ctgttcaggt
attgacggta tttaaccaga aagccacggc taactacgtg ccagcagccg cggtaatacg
taggtggcaa gcgttgtccg gatttattgg gcgtaaagcg agcgcaggcg gttttttaag
tctgatgtga aagccttcgg ctcaaccgaa gaagtgcatc ggaaactggg aaacttgagt
gcagaagagg acagtggaac tccatgtgta gcggtgaaat gcgtagatat atggaagaac
accagtggcg aaggcggctg tctggtctgt aactgacgct gaggctcgaa agtatgggta
gcaaaca
>ASV_000054; Bacteria; Cyanobacteria; Cyanobacteriia; Cyanobacteriales; Phormidiaceae; Arthrospira PCC-7345; uncultured cyanobacterium
tggggaattt tccgcaatgg gcgcaagcct gacggagcaa gaccgcgtgg gggaggaagg
ctcttgggtt gtaaacccct tttctcaagg aagaagttct gacggtactt gaggaatcag
cctcggctaa ctccgtgcca gcagccgcgg taatacggag gaggcaagcg ttatccggaa
tgattgggcg taaagcgtcc gcaggtggcc gttcaagtct gctgtcaaaa ccaggggctc
aactcctgac cggcagtgga aactgaacag ctagagtgcg gtaggggcag agggaattcc
cggtgtagcg gtgaaatgcg tagagatcgg gaagaacacc ggtggcgaaa gcgctctgct
gggccgcaac tgacactcag ggacgaaagc taggggagcg aatg
>ASV_000055; Bacteria; Cyanobacteria; Cyanobacteriia; Cyanobacteriales; Gloeocapsaceae; Gleocapsa; uncultured bacterium
tggggaattt tccgcaatgg gcgcaagcct gacggagcaa taccgcgtga gggaggaagg
cttttgggtt gtaaacctct tttctcaggg aagaaaactg acggtacctg aggaataagc
atcggctaac tccgtgccag cagccgcggt aatacggagg atgcaagcgt tatccggaat
tattgggcgt aaagcgtccg taggtggcta aacaagtctg ctgttaaaga ccaaagctta
actttggcca agcagtggaa actgtaaagc tagagaccgg taggggtaga gggaatttcc
agtgtagcgg tgaaatgcgt agagattgga aagaacacca gtggcgaaag cgctctactg
ggccggaact gacactgagg gacgaaagct aggggagcga aag
>ASV_000056; Bacteria; Campilobacterota; Campylobacteria; Campylobacterales; Arcobacteraceae; Malaciobacter; Malaciobacter halophilus
tggggaatat tgcacaatgg gggaaaccct gatgcagcaa cgccgcgtgg aggatgacac
atttcggtgc gtaaactcct tttatatagg aagaaaatga cggtactata tgaataagcg
ccggctaact ccgtgccagc agccgcggta atacggaggg cgcaagcgtt actcggaatc
actgggcgta aagagcgtgt aggcggatag ataagttagg agtgaaatcc tatggctcaa
ccatagaact gcttctaaaa ctgtctatct agagtatggg agaggtagat ggaatttctg
gtgtaggggt aaaatccgta gagatcagaa ggaataccga ttgcgaaggc gatctactgg
aacataactg acgctgagac gcgaaagcgt ggggagcaaa ca
>ASV_000057; Bacteria; Firmicutes; Bacilli; Lactobacillales; Enterococcaceae; Enterococcus; Enterococcus faecalis EnGen0247
tagggaatct tcggcaatgg acgaaagtct gaccgagcaa cgccgcgtga gtgaagaagg
ttttcggatc gtaaaactct gttgttagag aagaacaagg acgttagtaa ctgaacgtcc
cctgacggta tctaaccaga aagccacggc taactacgtg ccagcagccg cggtaatacg
taggtggcaa gcgttgtccg gatttattgg gcgtaaagcg agcgcaggcg gtttcttaag
tctgatgtga aagcccccgg ctcaaccggg gagggtcatt ggaaactggg agacttgagt
gcagaagagg agagtggaat tccatgtgta gcggtgaaat gcgtagatat atggaggaac
accagtggcg aaggcggctc tctggtctgt aactgacgct gaggctcgaa agcgtgggga
gcaaaca
>ASV_000058; Bacteria; Firmicutes; Clostridia; Clostridiales; Clostridiaceae; Clostridium sensu stricto 1; Clostridium septicum
tggggaatat tgcacaatgg gggaaaccct gatgcagcaa cgccgcgtga gtgatgaagg
ttttcggatc gtaaagctct gtcttcaggg acgataatga cggtacctga ggaggaagcc
acggctaact acgtgccagc agccgcggta atacgtaggt ggcgagcgtt gtccggattt
actgggcgta aagggagcgt aggcggactt ttaagtgaga tgtgaaatac ccgggctcaa
cctgggggct gcatttcaaa ctggaagtct agagtgcagg agaggagagt ggaattccta
gtgtagcggt gaaatgcgta gagattagga agaacaccag tggcgaaggc gactctctgg
actgtaactg acgctgaggc tcgaaagcgt ggggagcaaa ca
>ASV_000059; Bacteria; Firmicutes; Clostridia; Peptostreptococcales-Tissierellales; Fusibacteraceae; Fusibacter; uncultured bacterium
tggggaatat tgcacaatgg aggaaactct gatgcagcaa cgccgcgtga acgaagaagg
ctttcgagtc gtaaagttct gttatagggg aagaagaagt gacggtaccc tataagaaag
ccacggctaa ttacgtgcca gcagccgcgg taatacgtaa gtggcaagcg ttatccggaa
ttactgggca taaagagttc gtaggcggtt aatcaagcca atagtgaaat ccaccagcct
aactggtgta agctaatgga actgattaac ttgagtacag gagaggaaag tggaattcct
agtgtagtag tgaaatgcgt agatattagg aagaacatca gtagcgaagg cgactttctg
gactgtaact gacgctgagg aacgaaagcg tggggagcga aca
>ASV_000060; No blast hit; unclassified; unclassified; unclassified; unclassified; unclassified; unclassified
tggggaatct tgcacaatgg aggcaactct gatgcagcaa tgccgcgtga acgaagaagg
ctttcgagtc gtaaagttct gttctaaggg aagaagaaat gacggtacct taggagtaac
ccccggctaa ttacgtgcca gcagccgcgg taatacgtaa gggggaagcg ttatccggaa
ttactgggca taaagggtac gcaggcggtt aagcaagtca atagtgaaag tcataggctc
aacctatgta agctaatgaa actgtttaac ttgagtgcag tagaggaaag tggaattcct
agtgtagtag tgaaatgcgt agatattagg aagaacatca gtagcgaagg cgactttctg
gactgtaact gacgctgagg tacgaaagcg tggggagcga aca
>ASV_000061; Bacteria; Proteobacteria; Alphaproteobacteria; Rhizobiales; Stappiaceae; Nesiotobacter; Nesiotobacter exalbescens
tggggaatat tggacaatgg gggcaaccct gatccagcca tgccgcgtga gtgatgacgg
ccttagggtt gtaaagctct ttcagcagtg aagataatga cattatctgc agaagaagcc
ccggctaact tcgtgccagc agccgcggta atacgaaggg ggctagcgtt gttcggaatc
actgggcgta aagcgcgcgt aggcggattg ataagttagg ggtgaaatcc cgaggctcaa
cctcggaact gcctttgata ctgtcagtct tgagttcgag agaggtgagt ggaactccga
gtgtagaggt gaaattcgta gatattcgga agaacaccag tggcgaaggc ggctcactgg
ctcgatactg acgctgaggt gcgaaagcgt ggggagcaaa ca
>ASV_000062; Bacteria; Firmicutes; Clostridia; Peptostreptococcales-Tissierellales; Fusibacteraceae; Fusibacter; uncultured organism
tggggaatat tgcacaatgg aggaaactct gatgcagcaa cgccgcgtga acgaagaagg
ctttcgagtc gtaaagttct gttatagggg aagaagcagt gacggtaccc tataagaaag
ccacggctaa ttacgtgcca gcagccgcgg taatacgtaa gtggcaagcg ttatccggaa
ttactgggca taaagcgttc gtaggcggtt aatcaagcca gctagtgaaa gccatcggcc
taaccgatgt aagctaatgg aactggttaa cttgagtaca ggagaggaaa gtggaattcc
tagtgtagta gtgaaatgcg tagatattag gaagaacatc agtagcgaag gcgactttct
ggactgtaac tgacgctgag gaacgaaagc gtggggagcg aaca
>ASV_000063; Bacteria; Proteobacteria; Alphaproteobacteria; Rhodobacterales; Rhodobacteraceae; HIMB11; uncultured bacterium
tggggaatct tagacaatgg gggcaaccct gatctagcca tgccgcgtga gtgatgaagg
ccttagggtc gtaaagctct ttcgcctgtg atgataatga cagtagcagg taaagaaacc
ccggctaact ccgtgccagc agccgcggta atacggaggg ggttagcgtt gttcggaatt
actgggcgta aagcgcgcgt aggcggatta gaaagttggg ggtgaaatcc cggggctcaa
cctcggaact gcctccaaaa ctgctagtct agagttcgag agaggtgagt ggaattccga
gtgtagaggt gaaattcgta gatattcgga ggaacaccag tggcgaaggc ggctcactgg
ctcgatactg acgctgaggt gcgaaagtgt ggggagcaaa ca
>ASV_000064; Bacteria; Proteobacteria; Alphaproteobacteria; Rhodobacterales; Rhodobacteraceae; Tropicimonas; uncultured organism
tggggaatct tagacaatgg gggaaaccct gatctagcca tgccgcgtga gtgaagaagg
ccctagggtc gtaaagctct ttcgccaggg atgataatga cagtacctgg taaagaaacc
ccggctaact ccgtgccagc agccgcggta atacggaggg ggttagcgtt gttcggaatt
actgggcgta aagcgcgcgt aggcgggctg ttaagtcggg ggtgaaatcc cggggctcaa
ccccggaact gcctccgata ctggcagcct agaggtcgag agaggtgagt ggaattccga
gtgtagaggt gaaattcgta gatattcgga ggaacaccag tggcgaaggc ggctcactgg
ctcgatactg acgctgaggt gcgaaagcgt ggggagcaaa ca
>ASV_000065; Bacteria; Firmicutes; Bacilli; Lactobacillales; Vagococcaceae; Vagococcus; Vagococcus humatus
tagggaatct tcggcaatgg acgaaagtct gaccgagcaa cgccgcgtga gtgaagaagg
ttttcggatc gtaaaactct gttgttagag aagaacaagg ataagagtaa ctgtttatcc
cttgacggta tctaaccaga aagccacggc taactacgtg ccagcagccg cggtaatacg
taggtggcaa gcgttgtccg gatttattgg gcgtaaagcg agcgcaggcg gtttcttaag
tctgatgtga aagcccccgg cttaaccggg gagggtcatt ggaaactggg gaacttgagt
gcagaagagg agagtggaat tccatgtgta gcggtgaaat gcgtagatat atggaggaac
accagtggcg aaggcgactc tctggtctgt aactgacgct gaggctcgaa agcgtgggga
gcaaaca
>ASV_000066; Bacteria; Actinobacteriota; Actinobacteria; Propionibacteriales; Propionibacteriaceae; uncultured; Gram-positive bacterium SOGA22
tggggaatat tgcgcaatgg gcgaaagcct gacgcagcaa caccgcgtga gggatgacgg
ccttcgggtt gtaaacctct ttcagctccg acgaagcgac agtgacggta ggagcagaag
aagcaccggc taactacgtg ccagcagccg cggtaatacg tagggtgcaa gcgttgtccg
gaattattgg gcgtaaagag ctcgtaggcg gtccgttgcg tctgccgtga aaacccggag
ctcaactccg ggcctgcggt ggatacgggc ggactagagt ccggtagggg agactggaat
tcctggtgta gcggtggaat gcgcagatat caggaggaac accggtggcg aaggcgggtc
tctgggccgg aactgacgct gaggagcgaa agcgtgggga gcgaaca
>ASV_000067; Bacteria; Proteobacteria; Gammaproteobacteria; Vibrionales; Vibrionaceae; Photobacterium; Photobacterium atrarenae
tggggaatat tgcacaatgg gggaaaccct gatgcagcca tgccgcgtgt gtgaagaagg
ccttcgggtt gtaaagcact ttcagtcgtg aggaaggcgg ctaggttaat agcttagttg
tttgacgtta gcgacagaag aagcaccggc taactccgtg ccagcagccg cggtaatacg
gagggtgcga gcgttaatcg gaattactgg gcgtaaagcg catgcaggcg gcttgttaag
ccagatgtga aagcccgggg ctcaacctcg gaatcgcatt tggaactggc aggctagagt
cttgtagagg ggggtagaat ttcaggtgta gcggtgaaat gcgtagagat ctgaaggaat
accagtggcg aaggcggccc cctggacaaa gactgacgct cagatgcgaa agcgtgggga
gcaaaca
>ASV_000068; Bacteria; Campilobacterota; Campylobacteria; Campylobacterales; Arcobacteraceae; Malaciobacter; Malaciobacter halophilus
tggggaatat tgcacaatgg ggggaaccct gatgcagcaa cgccgcgtgg aggatgacac
atttcggtgc gtaaactcct tttatatagg aagaaaatga cggtactata tgaataagcg
ccggctaact ccgtgccagc agccgcggta atacggaggg cgcaagcgtt actcggaatc
actgggcgta aagagcgtgt aggcggatag ataagttagg agtgaaatcc tatggctcaa
ccatagaact gcttctaaaa ctgtctatct agagtatggg agaggtagat ggaatttctg
gtgtaggggt aaaatccgta gagatcagaa ggaataccga ttgcgaaggc gatctactgg
aacataactg acgctgagac gcgaaagcgt ggggagcaaa ca
>ASV_000069; Bacteria; Proteobacteria; Gammaproteobacteria; Oceanospirillales; Halomonadaceae; Chromohalobacter; Chromohalobacter sp. HS234
tggggaatat tggacaatgg gcgaaagcct gatccagcca tgccgcgtgt gtgaagaagg
ctttcgggtt gtaaagcact ttcagtgggg aagaaggctt gtcggccaat acccggcaag
agcgacatca cccacagaag aagcaccggc taactccgtg ccagcagccg cggtaatacg
gagggtgcaa gcgttaatcg gaattactgg gcgtaaagcg cgcgtaggcg gcttgtcacg
ccgggtgtga aagccccggg ctcaacctgg gaacggcatc cggaacgggc aggctagagt
gcaggagagg aaggtagaat tcccggtgta gcggtgaaat gcgtagagat cgggaggaat
accagtggcg aaggcggcct tctggactga cactgacgct gaggtgcgaa agcgtgggta
gcaaaca
>ASV_000070; Bacteria; Proteobacteria; Alphaproteobacteria; Sphingomonadales; Sphingomonadaceae; Sphingomonas; metagenome
tggggaatat tggacaatgg gcgaaagcct gatccagcaa tgccgcgtga gtgatgaagg
ccttagggtt gtaaagctct tttacccggg atgataatga cagtaccggg agaataagct
ccggctaact ccgtgccagc agccgcggta atacggaggg agctagcgtt attcggaatt
actgggcgta aagcgcacgt aggcggcttt gtaagttaga ggtgaaagcc tggagctcaa
ctccagaatt gcctttaaga ctgcatcgct tgaatccagg agaggtgagt ggaattccga
gtgtagaggt gaaattcgta gatattcgga agaacaccag tggcgaaggc ggctcactgg
actggtattg acgctgaggt gcgaaagcgt ggggagcaaa ca
>ASV_000071; Bacteria; Proteobacteria; Gammaproteobacteria; Vibrionales; Vibrionaceae; Photobacterium; Photobacterium atrarenae
tggggaatat tgcacaatgg gggaaaccct gatgcagcca tgccgcgtgt gtgaagaagg
ccttcgggtt gtaaagcact ttcagtcgtg aggaaggcgg ctaggttaat agcctggttg
tttgacgtta gcgacagaag aagcaccggc taactccgtg ccagcagccg cggtaatacg
gagggtgcga gcgttaatcg gaattactgg gcgtaaagcg catgcaggcg gcttgttaag
ccagatgtga aagcccgggg ctcaacctcg gaatcgcatt tggaactggc aggctagagt
cttgtagagg ggggtagaat ttcaggtgta gcggtgaaat gcgtagagat ctgaaggaat
accagtggcg aaggcggccc cctggacaaa gactgacgct cagatgcgaa agcgtgggga
gcaaaca
>ASV_000072; Bacteria; Desulfobacterota; Desulfovibrionia; Desulfovibrionales; Desulfovibrionaceae; Halodesulfovibrio; delta proteobacterium S710(2)
tggggaatat tgcgcaatgg acgaaagtct gacgcagcga cgccgcgtgg aggatgaagg
ttttcggatc gtaaactcct gtcaagaggg aagaaaccta tcaaaactaa tacttttggt
aattgacggt acctctagag gaagcaccgg ctaattcagt gccagcagcc gcggtaatac
tgaaggtgca agcgttaatc ggaatcactg ggcgtaaagc gctcgtaggt ggctttgtaa
gtcaggtgtg aaagcccacg gctcaaccgt ggaattgcac ttgatactgc atcgctagag
tataggagag ggaagtggaa tttctggtgt aggagtgaaa tccgtagaga tcagaaggaa
cacccgtggc gaaggcgact tcctggacta ttactgacac tgaggagcga aagcgtgggg
agcaaaca
>ASV_000073; No blast hit; unclassified; unclassified; unclassified; unclassified; unclassified; unclassified
tgaggaatat tggtcaatgg gcgagagcct gaaccagcca agtagcgtga aggatgactg
ccctatgggt tgtaaacttc ttttataagg gaataaagtg agccacgtgt ggtttattgt
atgtacctta cgaataagga tcggctaact ccgtgccagc agccgcggta atacggagga
tccgagcgtt atccggattt attgggttta aagggtgcgt aggcgggcct gaaagtcagc
tgtgaaagtt aatagctcaa ctattaaatt gcagttgaaa ctgtgggcct tgagtgtaca
tgaggtaagc ggaatttgtg gtgtagcggt gaaatgcata gatatcacaa agaactccaa
ttgcgaaggc agcttactgg ggtacaactg acgctgaggc acgaaggtgc gggtatcaaa
ca
>ASV_000074; Bacteria; Fusobacteriota; Fusobacteriia; Fusobacteriales; Fusobacteriaceae; Ilyobacter; Ilyobacter tartaricus
tggggaatat tggacaatgg accaaaagtc tgatccagca attctgtgtg cacgatgaag
gtcttcggat cgtaaagtgc tttcaggtgg gaagaagcaa gtgacggtac caccagaaga
agcgacggct aaatacgtgc cagcagccgc ggtaatacgt atgtcgcaag cgttatccgg
aattattggg cgtaaagcgc gtctaggcgg cctattaagt ctgatgtgaa aatgcggggc
tcaactccgt attgcgttgg aaactggaag gctagagtat cagagaggtg ggcggaacta
caagtgtaga ggtgaaattc gtagatattt gtaggaatgc cgatggggaa gccagctcac
tggatgaata ctgacgctaa agcgcgaaag cgtggggagc aaacg
>ASV_000075; No blast hit; unclassified; unclassified; unclassified; unclassified; unclassified; unclassified
tgaggaatat tggtcaatgg gcggaagcct gaaccagcca tgccgcgtgc gggaagaagg
cgctatgcgt cgtaaaccgc ttttgccggg gggtaacccg ggggacgcgt cccccgctgc
aagtacccgg cgaataaggg tcggctaact ccgtgccagc agccgcggta atacggagga
cccgggcgtt atccggattc attgggttta aagggtgcgt aggcggcccg gcaagtcagc
ggtgaaattc ccgcgctcca cgcggggtgt gccgttgaaa cttccgggct agggtgccgt
cggggcgggc ggaatgcgca gtgtagcggt gaaatgcata gatattgcgc agaacgccgg
tcgggaagcc agcccgccag acggagaccg acgctgaggc acgaaagcgt ggggatcgaa
ca
>ASV_000076; Bacteria; Firmicutes; Clostridia; Clostridiales; Clostridiaceae; Clostridium sensu stricto 7; Clostridium botulinum BKT015925
tggggaatat tgcgcaatgg gggaaaccct gacgcagcaa cgccgcgtga gtgatgaagg
ttttcggatc gtaaaactct gtctttaggg acgataatga cggtacctaa ggaggaagcc
acggctaact acgtgccagc agccgcggta atacgtaggt ggcaagcgtt gtccggattt
actgggcgta aagagtatgt aggtgggtgc ttaagtcaga tgtgaaattc ccgggctcaa
cctgggagct gcatttgaaa ctgggcatct agagtgcagg agaggaaagt ggaattccta
gtgtagcggt gaaatgcgta gagattagga agaacaccag tggcgaaggc gactttctgg
actgtaactg acactgagat acgaaagcgt gggtagcaaa ca
>ASV_000077; No blast hit; unclassified; unclassified; unclassified; unclassified; unclassified; unclassified
ctaagaatat tccgcaatgg acgaaagtct gacggagcga cgccgcgtgg acgatgaagg
ccgaaaggtt gtaaagtcct tttgaatccg acgaataagt agtgtaggga atgacattat
ggtgacggta agatttgaat aagcaacggc taattacgtg ccagcagccg cggtaacacg
taagttgcga gcgttgttcg gaattattgg gcgtaaaggg catctaggcg gttattcaag
tttggtgtga aatgccggag cttaactccg gaactgcatc gaaaactgaa tgactggagt
cactgagggg caaccagaat tccaggtgta ggggtgaaat ctgtagatat ctggaagaat
accaatggcg aaggcaggtt accagcagat gactgacgct gaagtgcgaa ggtgcgggga
gcaaaca
>ASV_000078; Bacteria; Proteobacteria; Gammaproteobacteria; Vibrionales; Vibrionaceae; Vibrio; Vibrio diabolicus
tggggaatat tgcacaatgg gcgcaagcct gatgcagcca tgccgcgtgt atgaagaagg
ccttcgggtt gtaaagtact ttcagcagtg aggaaggttc atacgttaat agcgtatgga
tttgacgtta gctgcagaag aagcaccggc taactccgtg ccagcagccg cggtaatacg
gagggtgcga gcgttaatcg gaattactgg gcgtaaagcg catgcaggtg gtttgttaag
tcagatgtga aagcccgggg ctcaacctcg gaatagcatt tgaaactggc agactagagt
actgtagagg ggggtagaat ttcaggtgta gcggtgaaat gcgtagagat ctgaaggaat
accggtggcg aaggcggccc cctggacaga tactgacact cagatgcgaa agcgtgggga
gcaaaca
>ASV_000079; No blast hit; unclassified; unclassified; unclassified; unclassified; unclassified; unclassified
tggggaatat tgcgcaatgg gggaaaccct gacgcagcga cgccgcgtgc gggatgaagg
ctttcgggtc gtaaaccgct gtcaggaggg aagaaccgca tgtagtcgaa taggctgcgt
gtctgacggt acctccagag gaagcaccgg ctaactccgt gccagcagcc gcggtaatac
ggagggtgcg agcgttaatc ggaattactg ggcgtaaagc gtgcgtaggt ggccagtcaa
gtcaggtgtg aaagcccacg gctcaaccgt ggaattgcac ttgaaactga ttggctagaa
tcctggagag ggtggcggaa ttcccggtgt aggagtgaaa tccgtagata tcgggaggaa
caccagtggc gaaggcggcc acctggacag tgattgacac tgaggtacga aagcgtgggg
agcaaaca
>ASV_000080; Bacteria; Proteobacteria; Gammaproteobacteria; Chromatiales; Chromatiaceae; Thiohalocapsa; uncultured organism
tggggaatat tggacaatgg gcgcaagcct gatccagcaa tgccgcgtgt gtgaagaagg
cctgcgggtt gtaaagcact ttcagtgggg aagaaaagcc tgaggttaat acccttgggt
cttgacgtta cccacagaag aagcaccggc taactccgtg ccagcagccg cggtaatacg
gagggtgcaa gcgttaatcg gaatcactgg gcgtaaagcg cacgtaggcg gcggagtaag
tcagatgtga aagccctggg ctcaacctgg gaactgcatt tgatactgct tggctcgagt
ctggtagagg ggggtggaat tccaggtgta gcggtgaaat gcgtagatat ctggaggaac
accagtggcg aaggcggccc cctggaccaa gactgacgct gaggtgcgaa agcgtgggga
gcaaaca
>ASV_000081; No blast hit; unclassified; unclassified; unclassified; unclassified; unclassified; unclassified
caaggaattt tcggcaatgg gcgcaagcct gaccgagcaa cgccgcgtgc aggacgacgg
ccttcgggtt gtaaactgct tttgccgggg acgatatgga cggtacccgg cgaataagcc
ccggctaact ccgtgccagc agccgcggta agacggaggg ggcaagcgtt gtccggactc
actgggcgta aagggcgcgc aggcggtacg gtgcgtcgcc gctgaaagcg ccaggcttaa
cctggcgagg tgcggcgata cgaccgaact tgaggcaggc agagggtggc ggaattccgg
gtgtagtggt gaaatgcgta gagatccgga ggaacgcccg tggcgcaagc ggccacctgg
gcctgacctg acgctgaggc gcgaaagcgt ggggagcgaa cc
>ASV_000082; Bacteria; Firmicutes; Clostridia; Clostridiales; Clostridiaceae; Clostridium sensu stricto 18; Clostridium sp. mt5
tggggaatat tgcgcaatgg gggaaaccct gacgcagcaa cgccgcgtga gtgatgaagg
tcttcggatt gtaaagctct gttttctggg acgataatga cggtaccaga ggaggaagcc
acggctaact acgtgccagc agccgcggta atacgtaggt ggcgagcgtt gtccggattt
actgggcgta aagagtgcgt aggcggatgc ttaagtgaga tgtgaaatac ccgggcttaa
cttgggggct gcatttcaaa ctgggcatct agagtacagg agaggaaagc ggaattccta
gtgtagcggt gaaatgcgta gatattagga agaacaccag tggcgaaggc ggctttctgg
actgtaactg acgctgaggc acgaaagcgt gggtagcaaa ca
>ASV_000083; Bacteria; Proteobacteria; Gammaproteobacteria; uncultured; uncultured bacterium; unclassified; unclassified
tggggaatat tggacaatgg gggcaaccct gatccagcca tgccgcgtgt gtgaagaagg
ccttcgggtt gtaaagcact ttcagaaggg aagaaaagcc tggggctaat acctccgggt
cttgacggta ccttcagaag aagcaccggc taactccgtg ccagcagccg cggtaatacg
gagggtgcaa gcgttaatcg gaattactgg gcgtaaagcg cgcgtaggtg gtttggtaag
tcgggtgtga aagccccggg ctcaacctgg gaattgcatt cgatactgcc tgactagagt
gtggtagagg gaagtggaat tccgcatgta gcggtgaaat gcgtagagat gcggaggaac
accaatggcg aaggcagctt cctggaccaa cactgacact gaggtgcgaa agcgtgggta
gcaaaca
>ASV_000084; Bacteria; Proteobacteria; Alphaproteobacteria; Rhodobacterales; Rhodobacteraceae; Tropicimonas; uncultured organism
tggggaatct tagacaatgg gggaaaccct gatctagcca tgccgcgtga gtgacgaagg
ccctagggtc gtaaagctct ttcgccaggg atgataatga cagtacctgg taaagaaacc
ccggctaact ccgtgccagc agccgcggta atacggaggg ggttagcgtt gttcggaatt
actgggcgta aagcgcgcgt aggcgggctg ttaagtcggg ggtgaaatcc cggggctcaa
ccccggaact gcctccgata ctggcagcct agagttcgag agaggtgagt ggaattccga
gtgtagaggt gaaattcgta gatattcgga ggaacaccag tggcgaaggc ggctcactgg
ctcgatactg acgctgaggt gcgaaagcgt ggggagcaaa ca
>ASV_000085; Bacteria; Firmicutes; Clostridia; Peptostreptococcales-Tissierellales; Fusibacteraceae; Fusibacter; uncultured organism
tggggaatat tgcacaatgg aggaaactct gatgcagcaa cgccgcgtga acgaagaagg
ctttcgagtc gtaaagttct gttatagggg aagaagtagt gacggtaccc tataagaaag
ccacggctaa ttacgtgcca gcagccgcgg taatacgtaa gtggcaagcg ttatccggaa
ttactgggca taaagcgttc gtaggcggtt aatcaagcca gctagtgaaa gccatcggcc
taaccgatgt aagctaatgg aactggttaa cttgagtaca ggagaggaaa gtggaattcc
tagtgtagta gtgaaatgcg tagatattag gaagaacatc agtagcgaag gcgactttct
ggactgtaac tgacgctgag gaacgaaagc gtggggagcg aaca
>ASV_000086; Bacteria; Proteobacteria; Gammaproteobacteria; Oceanospirillales; Nitrincolaceae; Marinobacterium; uncultured bacterium
tggggaatat tggacaatgg gggaaaccct gatccagcca tgccgcgtgt gtgaagaagg
ccttcgggtt gtaaagcact ttcagatgtg aggaaaggtg agtagttaat acctgcttac
tgtgacgtta gcatcagaag aaggaccggc taactccgtg ccagcagccg cggtaatacg
gagggtccga gcgttaatcg gaattactgg gcgtaaagcg cgcgtaggtg gttttgtcag
tcagatgtga aagcccaggg ctcaaccttg gaactgcacc tgatactgca agactagagt
acaatagagg ggagtggaat ttccggtgta gcggtgaaat gcgtagagat cggaaggaac
accagtggcg aaggcgactc cctggattga tactgacact gaggtgcgaa agcgtgggga
gcaaaca
>ASV_000087; Bacteria; Proteobacteria; Gammaproteobacteria; Oceanospirillales; Halomonadaceae; Salinicola; Halomonas sp. B-2041
tggggaatat tggacaatgg gcgaaagcct gatccagcca tgccgcgtgt gtgaagaagg
ctttcgggtt gtaaagcact ttcagcgagg aagaaagccc ctgggttaat accccagagg
aaggacatca ctcgcagaag aagcaccggc taactccgtg ccagcagccg cggtaatacg
gagggtgcga gcgttaatcg gaattactgg gcgtaaagcg cgcgtaggtg gcttggcacg
ccggttgtga aagccccggg ctcaacctgg gaacggcatc cggaacggcc aggctagagt
gcaggagagg aaggtagaat tcccggtgta gcggtgaaat gcgtagagat cgggaggaat
accagtggcg aaggcggcct tctggcctga cactgacact gaggtgcgaa agcgtgggta
gcaaaca
>ASV_000088; Bacteria; Bacteroidota; Bacteroidia; Flavobacteriales; Cryomorphaceae; uncultured; uncultured bacterium
tgaggaatat tggtcaatgg aggcaactct gaaccagcca tgccgcgtga aggatgacgg
ccctatgggt tgtaaacttc ttttatatgg gaagaaactt gtctacgtgt agacaactga
cggtaccata cgaataagga tcggctaact ccgtgccagc agccgcggta atacggagga
tccaagcgtt atccggattc attgggttta aagggtccgt aggcggattt ttaagtcagt
ggtgaaagcc gacagctcaa ctgtcgaact gccattgata ctggagatct tgagtacaaa
tgaagtaggc ggaatgagtc atgtagcggt gaaatgcata gatatgactc agaacaccga
ttgcgaaggc agcttactaa catgtaactg acgctgaggg acgaaagcgt ggggagcgaa
ca
>ASV_000089; Bacteria; Proteobacteria; Gammaproteobacteria; Burkholderiales; Comamonadaceae; Aquabacterium; uncultured bacterium
tggggaattt tggacaatgg gcgcaagcct gatccagcaa tgccgcgtgc aggaagaagg
ccttcgggtt gtaaactgct tttgtcaggg aagaaatcct ttgggctaat acctcggagg
gatgacggta cctgaagaat aagcaccggc taactacgtg ccagcagccg cggtaatacg
tagggtgcga gcgttaatcg gaattactgg gcgtaaagcg tgcgcaggcg gctttgcaag
acagaggtga aatccccggg ctcaacctgg gaactgcctt tgtgactgca aggctagagt
acggcagagg gggatggaat tccgcgtgta gcagtgaaat gcgtagatat gcggaggaac
accgatggcg aaggcaatcc cctgggcctg tactgacgct catgcacgaa agcgtgggga
gcaaaca
>ASV_000090; Bacteria; Firmicutes; Bacilli; Bacillales; Bacillaceae; Pontibacillus; Pontibacillus chungwhensis
tagggaatct tccgcaatgg acgaaagtct gacggagcaa cgccgcgtga acgatgaagg
tcttcggatc gtaaagttct gttgttaggg aagaacaagt accagaggaa atgctggtac
cttgacggta cctaaccaga aagccacggc taactacgtg ccagcagccg cggtaatacg
taggtggcaa gcgttgtccg gaattattgg gcgtaaagcg cgcgcaggcg gtttcttaag
tctgatgtga aagcccacag ctcaactgtg gagggccatt ggaaactggg gaacttgagt
acagaagagg agagtggaat tccacgtgta gcggtgaaat gcgtagatat gtggaggaac
accagtggcg aaggcgactc tctggtctgt aactgacgct gaggcgcgaa agcgtgggta
gcaaaca
>ASV_000091; Bacteria; Proteobacteria; Gammaproteobacteria; Pseudomonadales; Pseudomonadaceae; Pseudomonas; bacterium K57
tggggaatat tggacaatgg gcgaaagcct gatccagcca tgccgcgtgt gtgaagaagg
tcttcggatt gtaaagcact ttaagttggg aggaagggtt gtagcttaat acgctgcaac
tttgacgtta ccaacagaat aagcaccggc taactctgtg ccagcagccg cggtaataca
gagggtgcaa gcgttaatcg gaattactgg gcgtaaagcg cgcgtaggcg gcttgataag
atgggtgtga aatccccggg cttaacctgg gaactgcatc cataactgtc tggctagagt
acagtagagg gtggtggaat ttcctgtgta gcggtgaaat gcgtagatat aggaaggaac
accagtggcg aaggcgacca cctggactga tactgacgct gaggtgcgaa agcgtgggga
gcaaaca
>ASV_000092; Bacteria; Actinobacteriota; Acidimicrobiia; Actinomarinales; uncultured; uncultured actinobacterium; unclassified
cagggaatct tgcgcaatgg gcgaaagcct gacgcagcaa cgccgcgtgg gggatgaagg
ccttcgggtt gtaaacccct ttcaggaggg aagaaattga cggtacctcc agaagaagga
ccggccaact acgtgccagc agccgcggta atacgtaggg tccaagcgtt atccggaatc
attgggcgta aagagctcgt aggcggttca acaagtcggc tgtgaaagtc cgaggcttaa
cctcggaatt gcagtcgaaa ctgttgtgac tcgagtccgg tagaggagaa tggaattccc
ggtgtagcgg tgaaatgcgc agatatcggg aggaacacca gtagcgaagg cggttctctg
ggccggcact gacgctgagg agcgaaagcg tggggagcaa aca
>ASV_000093; Bacteria; Proteobacteria; Alphaproteobacteria; Rhodospirillales; Terasakiellaceae; Terasakiella; bioreactor metagenome
tggggaatat tgcgcaatgg aggaaactct gacgcagcca tgccgcgtga gtgaagaagg
ccttagggtt gtaaagctct ttcagacgtg atgatgatga cagtaacgtc aaaagaagtt
ccggctaact tcgtgccagc agccgcggta atacgaaggg aactagcgtt gttcggattt
actgggcgta aagagcacgt aggcggattg gtcagttggg ggtgaaagcc cggagctcaa
ctccggaacg gccttcaata ctgccaatct agagtccgta agggggtggt ggaattccga
gtgtagaggt gaaattcgta gatattcgga ggaacaccag tggcgaaggc gaccacctgg
tacggtactg acgctgaggt gcgaaagcgt ggggagcaaa ca
>ASV_000094; Bacteria; Desulfobacterota; Desulfovibrionia; Desulfovibrionales; Desulfovibrionaceae; Halodesulfovibrio; Halodesulfovibrio marinisediminis
tggggaatat tgcgcaatgg acgaaagtct gacgcagcga cgccgcgtgg aggatgaagg
ttttcggatc gtaaactcct gtcaagaggg aagaaaccta ctatgaataa tactcatagt
aattgacggt acctctagag gaagcaccgg ctaattcagt gccagcagcc gcggtaatac
tgaaggtgca agcgttaatc ggaatcactg ggcgtaaagc gctcgtaggt ggctttgtaa
gtcaggtgtg aaagcccacg gctcaaccgt ggaattgcac ttgatactgc atcgctagag
tataggagag ggaagtggaa tttctggtgt aggagtgaaa tccgtagaga tcagaaggaa
cacccgtggc gaaggcgact tcctggacta ttactgacac tgaggagcga aagcgtgggg
agcaaaca
>ASV_000095; Bacteria; Campilobacterota; Campylobacteria; Campylobacterales; Arcobacteraceae; uncultured; uncultured marine bacterium
tggggaatat tgcacaatgg acgaaagtct gatgcagcaa cgccgcgtgg aggatgacac
atttcggtgc gtaaactcct tttatatagg aagaaaatga cggtactata tgaataagcg
ccggctaact ccgtgccagc agccgcggta atacggaggg cgcaagcgtt actcggaatc
actgggcgta aagagcgtgt aggcggatta aaaagtcaga agtgaaatcc tatggctcaa
ccatagaact gcttctgaaa ctcttaatct agaatatggg agaggtagat ggaatttctg
gtgtaggggt aaaatccgta gagatcagaa ggaataccga ttgcgaaggc gatctactgg
aacattattg acgctgagac gcgaaagcgt ggggagcaaa ca
>ASV_000096; Bacteria; Actinobacteriota; Actinobacteria; Propionibacteriales; Propionibacteriaceae; uncultured; Gram-positive bacterium SOGA22
tggggaatat tgcgcaatgg gcgaaagcct gacgcagcaa caccgcgtga gggacgacgg
ccttcgggtt gtaaacctct ttcagctccg acgaagcgag agtgacggta ggagcagaag
aagcaccggc taactacgtg ccagcagccg cggtaatacg tagggtgcga gcgttgtccg
gaattattgg gcgtaaagag ctcgtaggcg gtccgttgcg tctgccgtga aaacccgggg
ctcaaccccg ggcctgcggt ggatacgggc ggactagagt ccggtagggg agactggaat
tcctggtgta gcggtggaat gcgcagatat caggaggaac accggtggcg aaggcgggtc
tctgggccgg tactgacgct gaggagcgaa agcgtgggga gcgaaca
>ASV_000097; No blast hit; unclassified; unclassified; unclassified; unclassified; unclassified; unclassified
ctaagaatat tccgcaatgg acgaaagtct gacggagcga cgccgcgtgg atgatgaagg
ccgaaaggtt gtaaaatcct tttgaacttg aagaataagt gttgtaggga atgacagcat
ggtgactgta aagtttgaat aagcaacggc taattacgtg ccagcagccg cggtaacacg
taagttgcga gcgttgttcg gaattattgg gcgtaaaggg catgtaggcg gtttagaaag
cttggtgtga aatcctgagg cttaacctca gaactgcatt gagaactact agactagaat
tactgaaggg taactagaat tccaagtgta ggggtgaaat ctgtagatat ttggaagaat
accaatggcg aaggcaagtt actggcagat aattgacgct gaggtgcgaa ggtgcgggga
tcaaaca
>ASV_000098; Bacteria; Proteobacteria; Gammaproteobacteria; Oceanospirillales; Litoricolaceae; Litoricola; uncultured gamma proteobacterium CHAB-V-35
tagggaatat tggacaatgg aggaaactct gatccagcca tgccgcgtgt gtgaagaagg
ccctagggtt gtaaagcact ttcagtaggg aggaaacgcc tacggttaat acccgtgggc
tatgacgtta cctacagaag aagcaccggc taatttcgtg ccagcagccg cggtaatacg
aaaggtgcaa gcgttaatcg gaattactgg gcgtaaagcg tacgtaggcg gttgattaag
caggatgtga aagccccgag ctcaacttgg gaactgcatc ctgaactggt caactagagt
acagcagagg agagtggaat ttctcgtgta gcggtgaaat gcgtagatat gagaaggaac
accagtggcg aaggcgactc tctgggttga tactgacgct gaggtacgaa agcgtgggga
gcaaaca
>ASV_000099; Bacteria; Synergistota; Synergistia; Synergistales; Synergistaceae; EBM-39; uncultured organism
tggggaatat tgggcaatgg gggaaaccct gacccagcga cgccgcgtga gggatgaagt
ctttcgggac gtaaacctct gttgtacggg aagaaggaag tgacggtacc gtacgaggaa
gccccggcaa actacgtgcc agcagccgcg gtaatacgta gggggcgagc gttgtccgga
attactgggc gtaaagagca cgtaggcgga tcgttaagtc gactgtgaaa gtcttgggct
caaccgaaga attgcagttg atactggcgg actagagtac tggagaggga agtggaattc
ccggtgtagc ggtgaaatgc gcagatatcg ggaggaacac cagtggcgaa ggcggcttcc
tggccagtta ctgacgctga ggtgcgaaag ctgggggagc gaacc
>ASV_000100; Bacteria; Actinobacteriota; Actinobacteria; PeM15; uncultured bacterium; unclassified; unclassified
tggggaatat tgcgcaatgg gcgaaagcct gacgcagcaa cgccgcgtgc gggatgaagg
ccttcgggtt gtaaaccgct ttcagcaggg aagaagcgaa agtgacggta cctgcagaag
aagcaccggc taactacgtg ccagcagccg cggtaatacg tagggtgcaa gcgttgtccg
gatttattgg gcgtaaagag ctcgtaggcg gttagtcacg tcggatgtga aaacccagtg
cttaacactg ggcctgcatt cgatacgggc tgactagagt gttgtagggg agactggaac
tcctggtgta gcggtgaaat gcgcagatat caggaagaac accggtggcg aaggcgggtc
tctgggcaac tactgacgct gaggagcgaa agcgtgggga gcaaaca
>ASV_000101; Bacteria; Proteobacteria; Gammaproteobacteria; Burkholderiales; Comamonadaceae; Pelomonas; Pelomonas aquatica
tggggaattt tggacaatgg gcgcaagcct gatccagcca tgccgcgtgc gggaagaagg
ccttcgggtt gtaaaccgct tttgtcaggg aagaaaaggt tctggttaat acctgggact
catgacggta cctgaagaat aagcaccggc taactacgtg ccagcagccg cggtaatacg
tagggtgcaa gcgttaatcg gaattactgg gcgtaaagcg tgcgcaggcg gttatgcaag
acagaggtga aatccccggg ctcaacctgg gaactgcctt tgtgactgca tggctagagt
acggtagagg gggatggaat tccgcgtgta gcagtgaaat gcgtagatat gcggaggaac
accgatggcg aaggcaatcc cctggacctg tactgacgct catgcacgaa agcgtgggga
gcaaaca
>ASV_000102; Bacteria; Bacteroidota; Bacteroidia; Bacteroidales; Rikenellaceae; Rikenellaceae RC9 gut group; uncultured bacterium
tgaggaatat tggacaatgg atggaaatct gatccagcca tgccgcgtga aggataaggt
cctatggatt ttcaacttct tttgtatggg agcaataagg tctacgcgta ggccgatgag
agtaccatac gaataagcat cggctaactc cgtgccagca gccgcggtaa tacggaggat
gcaagcgtta tccggattta ttgggtttaa agggtgcgta ggcggtagga taagtcagcg
gtgaaacgta cgggctcaac ccgtgaactg ccgttgaaac tgttcaacta gaatgcggat
gatgtgggag gaatgtgtag tgtagcggtg aaatgcatag atattacaca gaacaccgat
tgcgaaggca tctcacaaag gcgcgattga cgctgaggca cgaaagtgtg gggatcgaac
a
>ASV_000103; Bacteria; Proteobacteria; Gammaproteobacteria; Oceanospirillales; Halomonadaceae; Salinicola; Halomonas sp. B-2041
tggggaatat tggacaatgg gcgaaagcct gatccagcca tgccgcgtgt gtgaagaagg
ctttcgggtt gtaaagcact ttcagcgagg aagaaagcct ctgggttaat accccagagg
aaggacatca ctcgcagaag aagcaccggc taactccgtg ccagcagccg cggtaatacg
gagggtgcga gcgttaatcg gaattactgg gcgtaaagcg cgcgtaggtg gcttggcacg
ccggttgtga aagccccggg ctcaacctgg gaacggcatc cggaacggcc aggctagagt
gcaggagagg aaggtagaat tcccggtgta gcggtgaaat gcgtagagat cgggaggaat
accagtggcg aaggcggcct tctggcctga cactgacact gaggtgcgaa agcgtgggta
gcaaaca
>ASV_000104; No blast hit; unclassified; unclassified; unclassified; unclassified; unclassified; unclassified
tgaggaatat tgcgcaatgg gcgaaagcct gacgcagcga cgccgcgtgg aggatgaagg
tcttcggatt gtaaactcct gttaagtggg aagaaaagca aggctacaac acagtcttgt
catgacggta ccactagaga aagcaccggc taacttcgtg ccagcagccg cggtaatacg
aggggtgcaa gcgttattcg gaattactgg gcgtaaaggg tgctcaggcg gtatgttaag
tcaactgtca aagcctccgg cctaactgga gatcggcggt agatactgat atgctagagg
gtggaataga gaagtggaat tcttggagta gcggtaaaat gcgtagatct caagaggaac
accaatggcg aaggcagctt cttggtccat tcctgacgct caagcacgaa agcgtgggga
gcaaaca
>ASV_000105; Bacteria; Firmicutes; Clostridia; Clostridiales; Clostridiaceae; uncultured; uncultured bacterium
tgggaatatt gcgcaatgga cgaaagtctg acgcagcaac gccgcgtgag tgatgaaggc
cttcgggttg taaaactctg tcttcgggga cgataatgac ggtacccgag gaggaagcca
cggctaacta cgtgccagca gccgcggtaa tacgtaggtg gcaagcgttg tccggattta
ctgggcgtaa agggtgtcta ggcggaaaga taagtcagat gtgaaatctc ggggctcaac
cccgaaactg catttgaaac tgtctatcta gagtgcagga gaggagagtg gaattcctag
tgtaacggtg aaatgtgtag atattaggaa gaacaccagt ggcgaaggcg actctctgga
ctgttactga cgctgaagca cgaaagcatg gggagcaaac a
>ASV_000106; Bacteria; Proteobacteria; Gammaproteobacteria; Enterobacterales; Enterobacteriaceae; Klebsiella; Klebsiella pneumoniae
tggggaatat tgcacaatgg gcgcaagcct gatgcagcca tgccgcgtgt gtgaagaagg
ccttcgggtt gtaaagcact ttcagcgggg aggaaggcga taaggttaat aaccttgtcg
attgacgtta cccgcagaag aagcaccggc taactccgtg ccagcagccg cggtaatacg
gagggtgcaa gcgttaatcg gaattactgg gcgtaaagcg cacgcaggcg gtctgtcaag
tcggatgtga aatccccggg ctcaacctgg gaactgcatt cgaaactggc aggctagagt
cttgtagagg ggggtagaat tccaggtgta gcggtgaaat gcgtagagat ctggaggaat
accggtggcg aaggcggccc cctggacaaa gactgacgct caggtgcgaa agcgtgggga
gcaaaca
>ASV_000107; Bacteria; Firmicutes; Bacilli; Bacillales; Bacillaceae; Halobacillus; Halobacillus blutaparonensis
tagggaatct tccgcaatgg acgaaagtct gacggagcaa cgccgcgtga acgatgaagg
tcttcggatc gtaaagttct gttgttaggg aagaacaagt accgtgcgaa tagagcggta
ccttgacggt acctaacgag gaagccccgg ctaactacgt gccagcagcc gcggtaatac
gtagggggca agcgttgtcc ggaattattg ggcgtaaagc gcgcgcaggc ggttccttaa
gtctgatgtg aaagcccacg gctcaaccgt ggagggtcat tggaaactgg ggaacttgag
gacagaagag gagagtggaa ttccacgtgt agcggtgaaa tgcgtagata tgtggaggaa
caccagtggc gaaggcgact ctctggtctg tttctgacgc tgaggtgcga aagcgtgggt
agcaaaca
>ASV_000108; Bacteria; Actinobacteriota; Actinobacteria; Nitriliruptorales; Nitriliruptoraceae; uncultured actinobacterium; unclassified
tggagaatct tgtccaatgg gcgaaagcct gagacagcca cgccgcgtgc gggaagaagg
ccttcgggtc gtaaaccgct ttcaggaggg aagaagcgag agtgacggta cctccagaag
aaggaccggc taactacgtg ccagcagccg cggtaatacg tagggtccga gcgttgtccg
gaatcattgg gcgtaaagcg catgtaggcg gccatgtgag tcggatgtga aatcccaggg
ctcaaccctg gaactgcatc cgatactgca tggcttgagg aaggtagagg agagtggaat
tcccggtgta gcggtggaat gcgcagatat cgggaggaac accagcggcg aaggcggctc
tctgggcctc tcctgacgct gagatgcgaa agcgtgggta gcgaaca
>ASV_000109; Bacteria; Campilobacterota; Campylobacteria; Campylobacterales; Arcobacteraceae; Halarcobacter; Arcobacter anaerophilus
tggggaatat tgcacaatgg aggaaactct gatgcagcaa cgccgcgtgg aggatgacac
ttttcggagc gtaaactcct tttatatagg aagataatga cggtactata tgaataagca
ccggctaact ccgtgccagc agccgcggta atacggaggg tgcaagcgtt actcggaatc
actgggcgta aagagcgtgt aggcggatag ataagtcaga agtgaaatcc aatagctcaa
ctattgaact gcttttgaaa ctgtctatct agagtatggg agaggtagat ggaatttctg
gtgtaggggt aaaatccgta gagatcagaa ggaataccga ttgcgaaggc gatctactgg
aacattactg acgctgagac gcgaaagcgt ggggagcaaa ca
>ASV_000110; No blast hit; unclassified; unclassified; unclassified; unclassified; unclassified; unclassified
tgaggaatct tccacaatgg gcgaaagcct gatggagcaa cgccgcgtgc aggatgaatg
ccttagggtt gtaaactgct tttattagtg aagattatga cggtaactaa tgaataagga
tcggctaact ccgtgccagc agccgcggtc agacggagga tccgagcgtt atccggagtg
actgggcgta aagagttgcg taggtggact gttaagcgga tggtgaaatc atgtggctca
accatatggc tattatccga actgacagcc ttgagaacga gagaggtagc tggaattcct
ggtgtagggg taaaatccgt agatatcagg aagaacacca atggcgtagg caggctactg
gctcgtttct gacactaagg cacgaaagcg tggggagcga acc
>ASV_000111; Bacteria; Desulfobacterota; Desulfovibrionia; Desulfovibrionales; Desulfovibrionaceae; Halodesulfovibrio; uncultured bacterium
tggggaatat tgcgcaatgg acgaaagtct gacgcagcga cgccgcgtgg aggatgaagg
ttttcggatc gtaaactcct gtcaagaggg aagaaaccta tcgaaactaa tactttcggt
aattgacggt acctctagag gaagcaccgg ctaattcagt gccagcagcc gcggtaatac
tgaaggtgca agcgttaatc ggaatcactg ggcgtaaagc gctcgtaggt ggctttgtaa
gtcaggtgtg aaagcccacg gctcaaccgt ggaattgcac ttgatactgc atcgctagag
tataggagag ggaagtggaa tttctggtgt aggagtgaaa tccgtagaga tcagaaggaa
cacccgtggc gaaggcgact tcctggacta ttactgacac tgaggagcga aagcgtgggg
agcaaaca
>ASV_000112; Bacteria; Proteobacteria; Alphaproteobacteria; Tistrellales; Geminicoccaceae; uncultured; uncultured bacterium
tggggaatct tggacaatgg gggcaaccct gatccagcga cgccgcgtgg gtgatgaagg
ctttcgggtt gtaaagccct ttcaccgggg acgatgatga cggtacccgg agaagaagca
ccggctaact ccgtgccagc agccgcggta agacggaggg tgctagcgtt gttcggaatc
actgggcgta aagggcgcgt aggcggcgag ggaagtcggc tgtgaaagcc cggggctcaa
ccccggaacg gcaaccgata ctccctggct cgaggccgga agaggagggt ggaataccca
gtgtagaggt gaaattcgta gatattgggt ggaacaccgg tggcgaaagc ggctctctgg
tccggacctg acgctgaggc gcgaaagcgt ggggagcaaa ca
>ASV_000113; Bacteria; Proteobacteria; Gammaproteobacteria; Aeromonadales; Succinivibrionaceae; Succinivibrio; uncultured bacterium
tagggaatat tgcacaatgg gggaaaccct gatgcagcca tgccgcgtgt gtgaagaagg
ccttcgggtt gtaaagcact ttcggagggg aggaacaaat gacgttaccc tcagaagaag
caccggctaa ctccgtgcca gcagccgcgg taatacggag ggtgcaagcg ttaatcggaa
taactgggcg taaagggcat gcaggcggtt aaacaagtag gatgtgaaat ccccgggctc
aacctgggaa ctgcattcta aactgtttaa ctagagtatt gcagggggag acggaattcc
aggtgtagcg gtggaatgcg tagatatctg gaagaacacc aaaggcgaag gcagtctcct
gggcaaatac tgacgctcag atgcgaaagc gtgggtagca aaca
>ASV_000114; No blast hit; unclassified; unclassified; unclassified; unclassified; unclassified; unclassified
tcgagaatct ttcgcaatgg gcgaaagcct gacgaagcga cgccgtgtga gcgaagaagg
ccttcgggtt gtaaagctct ttcgccaggg aacaagaaag ggaagtgaat aacttcctga
tttgagggta cctggtaaag aagcaccggc taactccgtg ccagcagctg cggtaatacg
gagggtgcaa gcattaatcg gaattattgg gcgtaaaggg cgcgtaggcg gatgtgtaag
tcagatgtga aataccgagg ctcaacttcg gtgctgcatt tgaaactaca tatctagagg
atagacggag aaaacggaat tccacgtgta gcggtgaaat gcgtggatat gtggaagaac
acctgtggcg aaagcggttt tctagtttat tcctgacgct gaggcgcgag agcaagggga
gcaaaca
>ASV_000115; Bacteria; Actinobacteriota; Acidimicrobiia; Microtrichales; Ilumatobacteraceae; Ilumatobacter; Ilumatobacter fluminis
tggggaatat tgcacaatgg gcgcaagcct gatgcagcaa cgccgcgtgc gggaagaagg
ccctagggtt gtaaaccgct ttcagcaggg aagaaaatga cggtacctgc agaagaaggt
gcggccaact acgtgccagc agccgcggtg acacgtaggc accaagcgtt gtccggattt
attgggcgta aagagctcgt aggcggtttt gtaagtcggg tgtgaaaact ctgggctcaa
cccagagagg ccacccgata ctgcaatgac ttgagtacgg taggggagcg gggaattcct
ggtgtagcgg tgaaatgcgc agatatcagg aggaacacca gtggcgaagg cgccgctctg
ggccgtaact gacgctgagg agcgaaagca tgggtagcaa aca
>ASV_000116; Bacteria; Desulfobacterota; Desulfovibrionia; Desulfovibrionales; Desulfovibrionaceae; Halodesulfovibrio; delta proteobacterium S710(2)
tggggaatat tgcgcaatgg acgaaagtct gacgcagcga cgccgcgtgg aggatgaagg
ttttcggatc gtaaactcct gtcaagaggg aagaaaccta tcaagactaa tacttttggt
aattgacggt acctctagag gaagcaccgg ctaattcagt gccagcagcc gcggtaatac
tgaaggtgca agcgttaatc ggaatcactg ggcgtaaagc gctcgtaggt ggctttgtaa
gtcaggtgtg aaagcccacg gctcaaccgt ggaattgcac ttgatactgc atcgctagag
tataggagag ggaagtggaa tttctggtgt aggagtgaaa tccgtagaga tcagaaggaa
cacccgtggc gaaggcgact tcctggacta ttactgacac tgaggagcga aagcgtgggg
agcaaaca
>ASV_000117; Bacteria; Proteobacteria; Gammaproteobacteria; Vibrionales; Vibrionaceae; Salinivibrio; Salinivibrio costicola
tggggaatat tgcacaatgg gggagaccct gatgcagcca tgccgcgtgt gtgaagaagg
ccttcgggtt gtaaagcact ttcagcagtg aggaaggtgg tgtacttaat aggtgcatga
cttgacgtta gctgcagaag aagcaccggc taactccgtg ccagcagccg cggtaatacg
gagggtgcga gcgttaatcg gaattactgg gcgtaaagcg catgcaggcg gtttgttaag
tcagatgtga aagcccgggg ctcaacctcg gaaccgcatt tgaaactggc aggctagagt
cttgtagagg ggggtagaat ttcaggtgta gcggtgaaat gcgtagagat ctgaaggaat
accagtggcg aaggcggccc cctggacaaa gactgacgct cagatgcgaa agcgtgggta
gcaaaca
>ASV_000118; Bacteria; Actinobacteriota; Acidimicrobiia; Actinomarinales; uncultured; uncultured actinobacterium; unclassified
cagggaatct tgcgcaatgg gcgaaagcct gacgcagcaa cgccgcgtgg gggatgaagg
ccttcgggtt gtaaacccct ttcaggaggg aagaaattga cggtacctcc agaagaagga
ccggccaact acgtgccagc agccgcggta atacgtaggg tccgagcgtt atccggaatc
attgggcgta aagagctcgt aggcggttca gcaagtcggc tgtgaaagtc cgaggctcaa
cctcggaatt gcagtcgata ctgttgtgac tcgagtccgg tagaggagaa tggaattccc
ggtgtagcgg tgaaatgcgc agatatcggg aggaacacca gtagcgaagg cggttctctg
ggccggcact gacgctgagg agcgaaagcg tggggagcaa aca
>ASV_000119; Bacteria; Bacteroidota; Bacteroidia; Bacteroidales; Rikenellaceae; DMER64; uncultured bacterium
tgaggaatat tggacaatgg atggaaatct gatccagcca tgccgcgtgc aggaagacgg
ccctatgggt tgtaaactgc ttttatacgg gagcaataag gtgtacgtgt acaccgatga
gagtaccgta agaataagca tcggctaact ccgtgccagc agccgcggta atacggagga
tgcgagcgtt atccggattt attgggttta aagggtgcgt aggcggctat gtaagtcagc
ggtgaaagtt tgcagcttaa ctgtaaaagc gccgttgata ctgtatagct aggattatgt
tgctgtgggt ggaatgtgtg gtgtagcggt gaaatgctta gagatcacac agaatatcga
ttgcgaaggc agctcacaaa gcatatattg acgctgaggc acgaaagtgt ggggatcgaa
ca
>ASV_000120; Bacteria; Proteobacteria; Gammaproteobacteria; Francisellales; Francisellaceae; Francisella; Francisella sp. FSC1006
tggggaatat tggacaatgg gggaaaccct gatccagcaa tgccatgtgt gtgaagaagg
ctctagggtt gtaaagcact ttagttgggg aggaaagctt ataggttaat agcttatgag
aaggacgtta cccaaagaat aaggaccggc taactccgtg ccagcagccg cggtaatacg
gggggtccga gcgttaatcg gaattactgg gcgtaaaggg tctgtaggtg gtttgttaag
tcagatgtga aagcccaggg ctcaaccttg gaactgcatt tgatactggc aaactagagt
atggtagagg aatggggaat ttctggtgta gcggtgaaat gcgtagagat cagaaggaac
accaatggcg aaggcaacat tctggaccaa tactgacact gagggacgaa agcgtgggga
tcaaaca
>ASV_000122; Bacteria; Proteobacteria; Gammaproteobacteria; Vibrionales; Vibrionaceae; Vibrio; Vibrio coralliilyticus ATCC BAA-450
tggggaatat tgcacaatgg gcgcaagcct gatgcagcca tgccgcgtgt atgaagaagg
ccttcgggtt gtaaagtact ttcagcagtg aggaaggtgg atgtgttaat agcgcattca
tttgacgtta gctgcagaag aagcaccggc taactccgtg ccagcagccg cggtaatacg
gagggtgcga gcgttaatcg gaattactgg gcgtaaagcg catgcaggtg gtttgttaag
tcagatgtga aagcccgggg ctcaacctcg gaattgcatt tgaaactggc agactagagt
actgtagagg ggggtagaat ttcaggtgta gcggtgaaat gcgtagagat ctgaaggaat
accggtggcg aaggcggccc cctggacaga tactgacact cagatgcgaa agcgtgggga
gcaaaca
>ASV_000123; No blast hit; unclassified; unclassified; unclassified; unclassified; unclassified; unclassified
tggggaatat tggacaatgg gcgaaagcct gatccagcaa tgccgcgtgt gtgaagaagg
ccttcgggtt gtaaagcact ttcgatgggg aagaaaagct tgcgactaat acttgtaagt
attgacgtta cccatagaag aagcactggc taactctgtg ccagcagccg cggtaataca
gagagtgcaa gcgttaatcg gaattattgg gcgtaaagcg cacgtaggtg ggtatttaag
tcggttgtga aagccctagg cttaacctgg gaattgcatt cgatactgga tacctagagt
atggtagagg gaagtggaat ttccggtgta gcggtgaaat gcgtagatat cggaaagaac
accagtggcg aaggcgactt cctggaccaa tactgacact gaggtgcgaa agcgtgggta
gcaaaca
>ASV_000124; Bacteria; Firmicutes; Clostridia; Clostridiales; Clostridiaceae; uncultured; uncultured bacterium
tggggaatat tgcgcaatgg acgaaagtct gacgcagcaa cgccgcgtga gtgatgaagg
ccttcgggtt gtaaaactct gtcttcgggg acgataatga cggtacccga ggaggaagcc
acggctaact acgtgccagc agccgcggta atacgtaggt ggcaagcgtt gtccggattt
actgggcgta aagggtgtct aggcggaaag ataagtcaga tgtgaaatct cggggctcaa
ccccgaaact gcatttgaaa ctgtctatct agagtgcagg agaggagagt ggaattccta
gtgtaacggt gaaatgtgta gatattagga agaacaccag tggcgaaggc gactctctgg
actgttactg acgctgaagc acgaaagcat ggggagcaaa ca
>ASV_000125; Bacteria; Actinobacteriota; Actinobacteria; Frankiales; Sporichthyaceae; uncultured; uncultured actinobacterium
tggggaatat tgcgcaatgg gcgaaagcct gacgcagcaa cgccgcgtgg gggatgaagg
ccttcgggtt gtaaactcct ttcagcaggg aagaagcgag agtgacggta cctgcagaag
aagcaccggc taactacgtg ccagcagccg cggtaatacg tagggtgcaa gcgttgtccg
gaattattgg gcgtaaagag ctcgtaggcg gtctgtcgcg tctgctgtga aagttcgggg
ctcaaccccg gaactgcagt gggtacgggc agactagagt gcggtagagg agactggaat
tcctggtgta gcggtggaat gcgcagatat caggaggaac accagtggcg aaggcgggtc
tctgggccgc aactgacgct gaggagcgaa agcatgggga gcgaaca
>ASV_000126; No blast hit; unclassified; unclassified; unclassified; unclassified; unclassified; unclassified
tggggaatat tggacaatgg gcgcaagcct gatccagcaa tgccgcgtgt gtgaagaagg
cctgagggtt gtaaagcact ttcaattgtg aagaagttag cgtagttaat acctgcgttg
attgacatta gctttagaag aagcaccggc taactctgtg ccagcagccg cggtaataca
gagggtgcaa gcgttaatcg gaattactgg gcgtaaagcg cgcgtaggcg gtttgttaag
ttggatgtga aatcccaggg ctcaaccttg gaactgcatc caaaactggc aggctagagt
ttggtagagg agagtggaat tccctgtgta gcagtgaaat gcgtagatat agggaggaac
atcagtggcg aaggcgactc tctggactaa aactgacgct gaggtgcgaa agcgtgggta
gcgaacg
>ASV_000127; Bacteria; Firmicutes; Bacilli; Izemoplasmatales; uncultured bacterium; unclassified; unclassified
ttagggatat tcggcaatgg gcgaaagcct gaccgagcaa tgccgcgtga atgaagaagt
atttcgatat gtaaagttct gttgtaagga aagaatggta gtgataggaa atgatcatta
tttgacggta ccttaccaga aagccccggc taactacgtg ccagcagccg cggtaatacg
tagggggcga gcgttatccg gaattattgg gcgtaaaggg tgcgtaggcg gccttacaag
tctgagttga aagcccacgg cttaaccgtg gagggtgctc ggaaactgta aggcttgaat
ccagaagagg caagtggaat tctatgtgga gcggtggaat gcgtagatat atggaggaac
accagtggcg aaggcggctt gctggtctgg gattgacgct gaggcacgaa agcgtgggga
gcaaaca
>ASV_000128; Bacteria; Proteobacteria; Gammaproteobacteria; Vibrionales; Vibrionaceae; Salinivibrio; Salinivibrio costicola
tggggaatat tgcacaatgg gggagaccct gatgcagcca tgccgcgtgt gtgaagaagg
ccttcgggtt gtaaagcact ttcagcagtg aggaaggtgg tgtacttaat aggtgcatgg
cttgacgtta gctgcagaag aagcaccggc taactccgtg ccagcagccg cggtaatacg
gagggtgcga gcgttaatcg gaattactgg gcgtaaagcg catgcaggcg gtttgttaag
tcagatgtga aagcccgggg ctcaacctcg gaaccgcatt tgaaactggc aggctagagt
cttgtagagg ggggtagaat ttcaggtgta gcggtgaaat gcgtagagat ctgaaggaat
accagtggcg aaggcggccc cctggacaaa gactgacgct cagatgcgaa agcgtgggta
gcaaaca
>ASV_000129; No blast hit; unclassified; unclassified; unclassified; unclassified; unclassified; unclassified
tggggaatat tggacaatgg gcgaaagcct gatccagcaa tgccgcgtgg gtgaagaagg
ccttcgggtt gtaaagccct ttcagtgggg aagaaaagct tgaggttaat agcctcgagc
cctgacgtta cccacagaag aagcaccggc taactccgtg ccagcagccg cggtaatacg
gagggtgcga gcgttaatcg gaattactgg gcgtaaaggg cgcgtaggtg gttcggtaag
tcggatgtga aagccccggg cttaactcgg gaattgcatt cgatactgtc gagctagagt
ctggtagagg gaagtggaat tcccggtgta gcggtgaaat gcgtagatat cgggaggaac
accagtggcg aaggcggctt cctggaccaa tactgacact gaggcgcgaa agcgtgggga
gcaaaca
>ASV_000130; Bacteria; Proteobacteria; Gammaproteobacteria; Oceanospirillales; Halomonadaceae; Chromohalobacter; Chromohalobacter sp. HS234
tggggaatat tggacaatgg gcgaaagcct gatccagcca tgccgcgtgt gtgaagaagg
ctttcgggtt gtaaagcact ttcagtgggg aagaaggctt gtcggccaat acccggcaag
ggcgacatca cccacagaag aagcaccggc taactccgtg ccagcagccg cggtaatacg
gagggtgcaa gcgttaatcg gaattactgg gcgtaaagcg cgcgtaggcg gcttgtcacg
ccgggtgtga aagccccggg ctcaacctgg gaacggcatc cggaacgggc aggctagagt
gcaggagagg aaggtagaat tcccggtgta gcggtgaaat gcgtagagat cgggaggaat
accagtggcg aaggcggcct tctggactga cactgacgct gaggtgcgaa agcgtgggta
gcaaaca
>ASV_000131; Bacteria; Firmicutes; Clostridia; Lachnospirales; Defluviitaleaceae; Defluviitalea; Clostridiales bacterium enrichment culture clone WSC-7
tggggaatat tgcacaatgg gggaaaccct gatgcagcga cgccgcgtga aggaagaagg
tcttcggatc gtaaacttct atcagcaggg aagatagtga cggtacctga ctaagaagcc
ccggctaact acgtgccagc agccgcggta atacgtaggg ggcaagcgtt atccggaatc
actgggtgta aagggtgcgt aggcggaacg gcaagtccga tgtgaaagac ccgtgctcaa
catggggact gcattagaaa ctgtcgaact agagtgcagg agaggaaagc ggaattccta
gtgtagcggt gaaatgcgta gatattagga agaacaccag tggcgaaggc ggctttctgg
actgtaactg acgctgaggc acgaaagcgt ggggagcgaa ca
>ASV_000132; No blast hit; unclassified; unclassified; unclassified; unclassified; unclassified; unclassified
tgaggaatat tggtcaatgg gcggaagcct gaaccagcca tgccgcgtgc gggaaggagg
cgctatgcgt cgtaaaccgc ttttgccggg gggtaacccg ggggacttgt cccccgctgc
aagtacccgg cgaataaggg tcggctaact ccgtgccagc agccgcggta atacggagga
cccgggcgtt atccggattc attgggttta aagggtgcgt aggcggcccg gcaagtcagc
ggtgaaattc ccgcgctcca cgcggggtgt gccgttgaaa cttccgggct agggtgccgt
cggggcgggc ggaatgcgca gtgtagcggt gaaatgcata gatattgcgc agaacgccgg
tcgggaagcc agcccgccag acggagaccg acgctgaggc acgaaagcgt ggggatcgaa
ca
>ASV_000133; Bacteria; Chloroflexi; Dehalococcoidia; S085; uncultured bacterium; unclassified; unclassified
cgaggaatct tgggcaatgg gcgaaagcct gacccagcga cgccgcgtgg gggaagaagg
ccttcgggtc gtaaacccct tttgccgggg aagaagctct gacggtaccc ggcgaataag
ccacggctaa ctacgtgcca gcagccgcgg taatacgtag gtggcaagcg ttgtccggat
ttactgggcg taaagggcgt gtaggcggtc cgttaagtcc ggtgtgaaat ctcccggctc
aactgggagg ggtcaccgga tactggcgga ctagaggggg gcagaggaag gtggaattcc
cggtgtagcg gtgaaatgcg tagatatcgg gaggaacacc agtggcgaag gcggccttct
gggcccaccc tgacgctgag gcgcgaaagc gtggggagcg aacc
>ASV_000134; Bacteria; Proteobacteria; Gammaproteobacteria; Enterobacterales; Enterobacteriaceae; Citrobacter; Citrobacter freundii
tggggaatat tgcacaatgg gcgcaagcct gatgcagcca tgccgcgtgt atgaagaagg
ccttcgggtt gtaaagtact ttcagcgagg aggaaggcat taaggttaat aaccttagtg
attgacgtta ctcgcagaag aagcaccggc taactccgtg ccagcagccg cggtaatacg
gagggtgcaa gcgttaatcg gaattactgg gcgtaaagcg cacgcaggcg gtctgtcaag
tcggatgtga aatccccggg ctcaacctgg gaactgcatc cgaaactggc aggctagagt
cttgtagagg ggggtagaat tccaggtgta gcggtgaaat gcgtagagat ctggaggaat
accggtggcg aaggcggccc cctggacaaa gactgacgct caggtgcgaa agcgtgggga
gcaaaca
>ASV_000135; Bacteria; Proteobacteria; Alphaproteobacteria; Rhizobiales; Stappiaceae; Labrenzia; Stappia kahanamokuae
tggggaatat tggacaatgg gcgcaagcct gatccagcca tgccgcgtga gtgatgaagg
ccctagggtt gtaaagctct ttcagcgagg aggataatga cgttactcgc agaagaagcc
ccggctaact tcgtgccagc agccgcggta atacgaaggg ggctagcgtt gttcggaatc
actgggcgta aagcgcacgt aggcggactg atcagtcagg ggtgaaatcc cggggctcaa
ccccggaact gcctttgata ctgtcagtct tgagtccgag agaggtgagt ggaactccga
gtgtagaggt gaaattcgta gatattcgga agaacaccag tggcgaaggc ggctcactgg
ctcggtactg acgctgaggt gcgaaagcgt ggggagcaaa ca
>ASV_000136; Bacteria; Chloroflexi; Anaerolineae; Anaerolineales; Anaerolineaceae; uncultured; uncultured Chloroflexi bacterium
tagggaatct tgcacaatgg gcgaaagcct gatgcagcaa cgccgcgtgg aggaagaagg
ccttcgggtt gtaaactcct tttcgggggg atgaggaagg acagtacccc cggaataagt
ctcggctaac tacgtgccag cagccgcggt aaaacgtagg aggcaagcgt tatccggatt
tactgggcgt aaagcgcgtg caggcggctt ggtaagtcgg acgtgaaatc tctcggctca
actgggagag gccgttcgaa actaccaggc ttgaggacgg tagagggagg tggaattccg
ggtgtagcgg tgaaatgcgt agatatccgg aggaacacca gtggcgaagg cggcctcctg
gaccgatcct gacgctaaga cgcgaaagct aggggagcga acg
>ASV_000137; No blast hit; unclassified; unclassified; unclassified; unclassified; unclassified; unclassified
taaggaatat tgggcaatgg gcggaagcct gacccagcca tgccgcgtga aggaaggagg
ccttatgggt tgtaaacttc ttttagcagg ggatacaata ttgcatgcgt gcgatacagc
aggtacctgc ggaataagca tcggctaact ccgtgccagc agccgcggta atacggagga
tgcgagcgtt atccggattc attgggttta aagggtgcgc aggcgggcga ttaagtcagc
ggtgaaattt ttcagcttaa ctgagagact gccgatgata ctggttgtct tgagtatggt
tgaggcaggt ggaatgtagc gtgtagcggt gaaatgcata gatatgctac agaactccga
tagcgaaggc aacttgccaa gccaaaactg acgctcatgc acgaaagcgt ggggatcaaa
ca
>ASV_000138; No blast hit; unclassified; unclassified; unclassified; unclassified; unclassified; unclassified
tggggaatat tggacaatgg gggcaaccct gatccagcaa tgccgcgtgt gtgaagaagg
cctgcgggtt gtaaagcact ttcggtaggg aagaggggtg tgcggttgat aaggccgtgc
gcttgacgtt acctacagaa gaagcaccgg ctaactccgt gccagcagcc gcggtaatac
ggagggtgca agcgttaatc ggaatcactg ggcgtaaagc gcgcgtaggc ggctctgcaa
gtcaggtgtg aaagccccgg gctcaacctg ggaatggcat ttgatactgt ggggctggag
tctgtcagag ggtggcggaa ttccgggtgt agcggtgaaa tgcgtagata tccggaggaa
caccagtggc gaaggcggcc acctggggcg agactgacgc tgaggtgcga aagcgtgggg
agcaaaca
>ASV_000139; No blast hit; unclassified; unclassified; unclassified; unclassified; unclassified; unclassified
tcgagaatct ttgtcaatgg gggaaaccct gaacaagcga cgccgcgtgc gggatgaagg
ccttcgggtt gtaaaccgct gtcagagggg agcaaatttt gagcgatcct cagaggaagc
ccgggctaag ttcgtgccag cagccgcggt aacacgaacc gggcaaacgt tattcggaat
cactgggctt aaagggtgcg taggcggctt ggtaagtcgg gtgtgaaatc ccccagctca
actggggaac tgcgcccgat actgtcaggc ttgagggaga tagaggtgag cggaacctgc
agtggagcgg tgaaatgcgt tgatattgca gggaacaccc gtggcgaaag cggctcactg
ggtctcttct gacgctgagg cacgaaagct agggtagcga acg
>ASV_000140; Bacteria; Proteobacteria; Gammaproteobacteria; Oceanospirillales; Nitrincolaceae; Marinobacterium; Marinobacterium marisflavi
tggggaatat tggacaatgg gggcaaccct gatccagcca tgccgcgtgt gtgaagaagg
ccttcgggtt gtaaagcact ttcagaagtg aggaaaggtg agtagttaat acctgcttac
tgtgacgtta acttcagaag aaggaccggc taactccgtg ccagcagccg cggtaatacg
gagggtccga gcgttaatcg gaattactgg gcgtaaagcg cgcgtaggtg gtttcgtcag
tcagatgtga aagcccaggg ctcaaccttg gaactgcacc tgatactgcg gaactagagt
acgatagagg ggagtggaat ttccggtgta gcggtgaaat gcgtagagat cggaaggaac
accagtggcg aaggcgactc cctggattga tactgacact gaggtgcgaa agcgtgggga
gcaaaca
>ASV_000141; Bacteria; Proteobacteria; Alphaproteobacteria; Rhodobacterales; Rhodobacteraceae; Tropicimonas; Tropicimonas sediminicola
tggggaatct tagacaatgg gggcaaccct gatctagcca tgccgcgtga gtgatgaagg
ccctagggtc gtaaagctct ttcgcctgtg aagataatga cggtagcagg taaagaaacc
ccggctaact ccgtgccagc agccgcggta atacggaggg ggttagcgtt gttcggaatt
actgggcgta aagcgcgcgt aggcggacta ttaagtcagg ggtgaaatcc cggggctcaa
ccccggaact gcccttgata ctggtagtct tgagttcgag agaggtgagt ggaattccga
gtgtagaggt gaaattcgta gatattcgga ggaacaccag tggcgaaggc ggctcactgg
ctcgatactg acgctgaggt gcgaaagtgt ggggagcaaa ca
>ASV_000142; Bacteria; Bacteroidota; Bacteroidia; Bacteroidales; vadinHA21; uncultured Bacteroidales bacterium; unclassified
tgaggaatat tggtcaatgg acgcaagtct gaaccagcca tgccgcgtgc aggaagaatg
tcctatggat tgtaaactgc ttttgtattg gaataaagat gactacgtgt agtcatttga
aggtactgta tgaataagga tcggctaact ccgtgccagc agccgcggta atacggagga
tccgagcgtt atccggattt attgggttta aagggtgcgt aggcggcaca ttaagtcagt
ggtgaaatac tcatgcttaa catgggaact gccattgata ctgatgagct tgagtacaga
tggagtgggc ggaatatgac atgtagcggt gaaatgcgta gatatgtcat agaacaccgg
tcgcgaaggc agctcactaa actgagactg acgctgaagc acgaaagcgt ggggatcaaa
ca
>ASV_000143; Bacteria; Spirochaetota; Spirochaetia; Spirochaetales; Spirochaetaceae; Spirochaeta 2; Oceanispirochaeta sediminicola
ctaagaatct tccgcaatgg acgcaagtct gacggagcga cgccgcgtgt gcgaagaatg
tcgagagatt gtaaagcact tttatatgtg aggaataagc gtgtcaggaa atgggcatgt
gatgacgtta gcatatgaat aagctccggc caattacgtg ccagcagccg cggtaacacg
taaggagcga gcgttgttcg gaattattgg gcgtaaaggg catgtaggcg gttctgtaag
tctgatgtga aagcacacag cttaactgtg atgttgcgtt ggaaactgca ggacttgaat
ccgagagggg tgtgtggaat tcctagtgta ggggtgaaat ctgttgatat taggaagaac
accagaggcg aaggcgacac actggctctg gattgacgct gaggtgcgaa agcgtaggta
gcgaaca
>ASV_000144; Bacteria; Proteobacteria; Gammaproteobacteria; Oceanospirillales; Nitrincolaceae; Marinobacterium; uncultured bacterium
tggggaatat tggacaatgg ggggaaccct gatccagcca tgccgcgtgt gtgaagaagg
ccttcgggtt gtaaagcact ttcagatgtg aggaaaggtg agtagttaat acctgcttac
tgtgacgtta gcatcagaag aaggaccggc taactccgtg ccagcagccg cggtaatacg
gagggtccga gcgttaatcg gaattactgg gcgtaaagcg cgcgtaggtg gttttgtcag
tcagatgtga aagcccaggg ctcaaccttg gaactgcacc tgatactgca agactagagt
acaatagagg ggagtggaat ttccggtgta gcggtgaaat gcgtagagat cggaaggaac
accagtggcg aaggcgactc cctggattga tactgacact gaggtgcgaa agcgtgggga
gcaaaca
>ASV_000145; Bacteria; Chloroflexi; KD4-96; uncultured bacterium; unclassified; unclassified; unclassified
tcgggaattt tgctcaatgg gggaaaccct gaagcagcaa cgccgcgtga gggatgacgg
ccttcgggtt gtaaacctct tttgtcaggg acgataatga cggtacctga agaataagcc
acggctaact acgtgccagc agccgcggta atacgtaggt ggcaagcgtt gtccggattt
actgggcgta aagagcgcgc aggcggccag gtcagtcgaa tgtgaaagcc cccggctcaa
ctggggaagg tcgttcgata ctgcctggct cgaagatagg agagggaagt ggaatttcag
gtgtagtggt gaaatgcgta gatatctgaa ggaacaccag tggcgaaggc gactttctgg
cctattcttg acgctgaggc gcgaaagcta ggggagcgaa cg
>ASV_000146; Bacteria; Firmicutes; Clostridia; Clostridiales; Clostridiaceae; Clostridium sensu stricto 18; Clostridium botulinum
tggggaatat tgcgcaatgg gggaaaccct gacgcagcaa cgccgcgtgg gtgatgaagg
tcttcggatt gtaaagccct gttttctggg acgataatga cggtaccaga ggaggaagcc
acggctaact acgtgccagc agccgcggta atacgtaggt ggcgagcgtt gtccggattt
actgggcgta aagggtgcgt aggcggatat ttaagtggga tgtgaaatcc ccgggcttaa
cctgggggct gcattccaaa ctggatatct agagtgcagg agaggaaagc ggaattccta
gtgtagcggt gaaatgcgta gagattagga agaacaccag tggcgaaggc ggctttctgg
actgtaactg acgctgaggc acgaaagcgt gggtagcaaa ca
>ASV_000148; No blast hit; unclassified; unclassified; unclassified; unclassified; unclassified; unclassified
tggggaatat tggacaatgg ggggaaccct gatccagcaa tgccgcgtgt gtgaagaagg
cctgcgggtt gtaaagcact ttcggtaggg aagaggggtg tgcggttgat aaggccgtgc
gcttgacgtt acctacagaa gaagcaccgg ctaactccgt gccagcagcc gcggtaatac
ggagggtgcg agcgttaatc ggaatcactg ggcgtaaagc gcgcgtaggc ggctctgcaa
gtcaggtgtg aaagccccgg gctcaacctg ggaatggcat ttgatactgt ggggctggag
tctgtcagag ggtggcggaa ttccgggtgt agcggtgaaa tgcgtagata tccggaggaa
caccagtggc gaaggcggcc acctggggcg agactgacgc tgaggtgcga aagcgtgggg
agcaaaca
>ASV_000149; Bacteria; Firmicutes; Clostridia; Clostridiales; Clostridiaceae; Clostridium sensu stricto 7; Clostridium aestuarii
tggggaatat tgcgcaatgg gggaaaccct gacgcagcaa cgccgcgtga gtgatgaagg
ttttcggatc gtaaagctct gtcttctggg acgataatga cggtaccaga ggaggaagcc
acggctaact acgtgccagc agccgcggta atacgtaggt ggcgagcgtt gtccggaatt
attgggcgta aagcgtatgt aggcggatat ttaagtcaga tgtgaaagcc ccgggcttaa
cctggggact gcatttgaaa ctggatatct agagtgcagg agaggaaagt ggaattccta
gtgtagcggt gaaatgcgta gagattagga agaacaccag tggcgaaggc gactttctgg
actgtaactg acgctgagat acgaaagcgt ggggagcgaa ca
>ASV_000150; Bacteria; Desulfobacterota; Desulfovibrionia; Desulfovibrionales; Desulfovibrionaceae; Desulfovibrio; uncultured bacterium
tggggaatat tgcgcaatgg gggaaaccct gacgcagcga cgccgcgtgt aggaagaagg
ccttcgggtc gtaaactact gtcaagaggg aagaaactga atctttataa tacactggtt
cactgacggt acctctagag gaagcaccgg ctaactccgt gccagcagcc gcggtaatac
ggagggtgcg agcgttaatc ggaatcactg ggcgtaaagc gtgcgtaggt ggcgtagtaa
gtcagacgtg aaagccctcg gctcaaccga ggaattgcgt ttgatactgc tgcgctagag
tctcggagag gttggcggaa ttccaggtgt aggagtgaaa tccgtagata tctggaggaa
caccggtggc gaaggcggcc aactggacga gtactgacac tgaggtacga aagcgtgggt
agcaaaca
>ASV_000151; Bacteria; Desulfobacterota; Desulfovibrionia; Desulfovibrionales; Desulfovibrionaceae; Halodesulfovibrio; Halodesulfovibrio marinisediminis
tggggaatat tgcgcaatgg acgaaagtct gacgcagcga cgccgcgtgg aggatgaagg
ttttcggatc gtaaactcct gtcaagaggg aagaaaccta ttaagaataa tactcttagt
aattgacggt acctctagag gaagcaccgg ctaattcagt gccagcagcc gcggtaatac
tgaaggtgca agcgttaatc ggaatcactg ggcgtaaagc gctcgtaggt ggctttgtaa
gtcaggtgtg aaagcccacg gctcaaccgt ggaattgcac ttgatactgc atcgctagag
tataggagag ggaagtggaa tttctggtgt aggagtgaaa tccgtagaga tcagaaggaa
cacccgtggc gaaggcgact tcctggacta ttactgacac tgaggagcga aagcgtgggg
agcaaaca
>ASV_000152; No blast hit; unclassified; unclassified; unclassified; unclassified; unclassified; unclassified
tggggaatat tgggcaatgg gcgcaagcct gacccagcga cgccgcgtga gggatgacgg
ccttcgggtt gtaaacctct gttgtatggg aagaaggaag tgacggtacc atacgaggaa
gctccggcta actacgtgcc agcagccgcg gtaatacgta gggagcgagc gttgtccgga
attactgggc gtaaagggca cgcaggcggt catataagtc agctgttaaa tgtatgggct
taaccgatgc atgcggttga aactatatga ctggagtact ggagaggtaa gcggaattcc
cggtgtagcg gtgaaatgcg tagatatcgg gaagaacacc agtggcgaag gcggcttact
ggccagttac tgacgctgag gtgcgaaagc caggggagcg aacc
>ASV_000154; Bacteria; Cyanobacteria; Cyanobacteriia; Cyanobacteriales; Xenococcaceae; Stanieria PCC-7437; Stanieria cyanosphaera PCC 7437
tggggaattt tccgcaatgg gcgaaagcct gacggagcaa taccgcgtga gggaggaagg
cctttgggtt gtaaacctct tttctcaagg aagaagttct gacggtactt gaggaatcag
catcggctaa ctccgtgcca gcagccgcgg taatacggag gatgcaagcg ttatccggaa
tcattgggcg taaagcgtcc gcaggtggcc tcgcaagtct gctgtcaaag acagaagctc
aacttctgaa aggcggtgga aactgtgaag ctagagtacg gtaggggtag agggaattcc
cagtgtagcg gtgaaatgcg tagagattgg gaagaacacc agtggcgaag gcgctctact
gggccgtaac tgacactcag ggacgaaagc tagggtagcg aaag
>ASV_000155; Bacteria; Actinobacteriota; Actinobacteria; Euzebyales; Euzebyaceae; uncultured; uncultured bacterium
tggggaatct tgctcaatgg gcgaaagcct gaagcagcga cgccgcgtgt gggaagaagg
tcctcggatt gtaaaccact ttcaggaggg aagaagcgaa agtgacggta cctccagaag
aagccccggc caactacgtg ccagcagccg cggtaatacg tagggggcaa gcgttgtccg
gaattattgg gcgtaaagag ctcgtaggcg gcccaccaag tcgaatgtga aatctcaagg
ctcaaccttg aaattgcatc cgatactgat gggcttgagg caggtagggg aaagcggaat
tcctggtgta gcggtgaaat gcgcagatat caggaggaac accggtggcg aaggcggctt
tctgggcctg tactgacgct gaggagcgaa agcgtgggga gcaaaca
>ASV_000156; No blast hit; unclassified; unclassified; unclassified; unclassified; unclassified; unclassified
tggggaatat tgggcaatgg gcgcaagcct gacccagcga cgccgcgtga gggaagacgg
ccttcgggtt gtaaacctct gttgcagggg aagaaggaag tgacggtacc ctgttagaaa
gccccggcaa actacgtgcc agcagccgcg gtaacacgta gggggcgagc gttgtccgga
attactgggc gtaaagcgcg cgtaggcggt tgtgtaagtc agatgtaaaa ggcatgggct
caacctgtgt gtgcatctga aactgttcaa ctggagatgt agagaggcaa gtggaattcc
ctgtgtagcg gtgaaatgcg tagatatagg gaagaacacc agtggcgaag gcgacttgct
agctacatac tgacgctgag gtgcgaaagc caggggagcg aacc
>ASV_000157; Bacteria; Firmicutes; Clostridia; Peptostreptococcales-Tissierellales; Peptostreptococcaceae; Paraclostridium; uncultured Clostridium sp
tggggaatat tgcacaatgg gcgaaagcct gatgcagcaa cgccgcgtga gcgatgaagg
ccttcgggtc gtaaagctct gtcctcaagg aagataatga cggtacttga ggaggaagcc
ccggctaact acgtgccagc agccgcggta atacgtaggg ggctagcgtt atccggaatt
actgggcgta aagggtgcgt aggtggtttt ttaagtcaga agtgaaaggc tacggctcaa
ccgtagtaag cttttgaaac tagagaactt gagtgcagga gaggagagta gaattcctag
tgtagcggtg aaatgcgtag atattaggag gaataccagt agcgaaggcg gctctctgga
ctgtaactga cactgaggca cgaaagcgtg gggagcaaac a
>ASV_000158; Bacteria; Bacteroidota; Bacteroidia; Bacteroidales; Tannerellaceae; Macellibacteroides; uncultured bacterium
tgaggaatat tggtcaatgg acgagagtct gaaccagcca agtcgcgtga aggatgaagg
tcttatggat tgtaaacttc ttttatacgg gaataaaaag cgccacgtgt ggtgcattgc
atgtaccgta tgaataagga tcggctaact ccgtgccagc agccgcggta atacggagga
tccgagcgtt atccggattt attgggttta aagggtgcgt aggcggtctc ttaagtcagc
gttgaaagtt tgcggctcaa ccgtaaaatt ggcattgaaa ctgggagact tgagtgtaaa
tgaagtgggc ggaattcgtc gtgtagcggt gaaatgcata gatatgacga agaactccga
ttgcgaaggc agctcactaa catacaactg acgctgaggc acgaaagcgt ggggatcaaa
ca
>ASV_000159; Bacteria; Desulfobacterota; Desulfovibrionia; Desulfovibrionales; Desulfovibrionaceae; Halodesulfovibrio; Halodesulfovibrio marinisediminis
tggggaatat tgcgcaatgg acgaaagtct gacgcagcga cgccgcgtgg aggatgaagg
ttttcggatc gtaaactcct gtcaagaggg aagaaaccta ttaagattaa tactcttagt
aattgacggt acctctagag gaagcaccgg ctaattcagt gccagcagcc gcggtaatac
tgaaggtgca agcgttaatc ggaatcactg ggcgtaaagc gctcgtaggt ggctttgtaa
gtcaggtgtg aaagcccacg gctcaaccgt ggaattgcac ttgatactgc atcgctagag
tataggagag ggaagtggaa tttctggtgt aggagtgaaa tccgtagaga tcagaaggaa
cacccgtggc gaaggcgact tcctggacta ttactgacac tgaggagcga aagcgtgggg
agcaaaca
>ASV_000160; Bacteria; Firmicutes; Bacilli; Izemoplasmatales; Izemoplasmataceae; Izimaplasma; uncultured organism
tagggaattt tcggcaatgg gcgaaagcct gaccgagcaa tgccgcgtga acgatgaagg
ccttcgggtc gtaaagttct gttgtaaagg aagaatgatc agaggaggaa atgcctttga
tttgacggta ctttaccaga aagctccggc taactacgtg ccagcagccg cggtaatacg
tagggagcga gcgttatccg gaattattgg gcgtaaagcg tgcgtaggcg gcgtgttaag
tcgaatgtga aagcccacag cttaactgtg gagggtcatt cgaaactggc atgctagagt
acggcagagg ttagtggaat tcaatgtgta gcggtaaaat gcgtagatat attgaggaac
accagtggcg aaggcggcta actggaccgg aactgacgct gaggcacgaa agcgtgggta
gcaaaca
>ASV_000161; Bacteria; Proteobacteria; Gammaproteobacteria; Enterobacterales; Enterobacteriaceae; Kosakonia; Kosakonia radicincitans
tggggaatat tgcacaatgg gcgcaagcct gatgcagcca tgccgcgtgt gtgaagaagg
ccttcgggtt gtaaagcact ttcagcgggg aggaaggcag tacggttaat aaccgtgctg
attgacgtta cccgcagaag aagcaccggc taactccgtg ccagcagccg cggtaatacg
gagggtgcaa gcgttaatcg gaattactgg gcgtaaagcg cacgcaggcg gtctgtcaag
tcggatgtga aatccccggg ctcaacctgg gaactgcatt cgaaactggc aggctggagt
ctcgtagagg gaggtagaat tccaggtgta gcggtgaaat gcgtagagat ctggaggaat
accggtggcg aaggcggcct cctggacgaa gactgacgct caggtgcgaa agcgtgggga
gcaaaca
>ASV_000162; No blast hit; unclassified; unclassified; unclassified; unclassified; unclassified; unclassified
tagggaatct tgcacaatag gcgaaagcct gatgcagcaa cgccgcgtgg aggatgaatg
ccttcgggtt gtaaactcct tttcgggggg atgaggaagg acagtacccc cggaataagt
ctcggctaac tacgtgccag cagccgcggt aaaacgtagg aggcaagcgt tatccggatt
tactgggcgt aaagcgcgtg caggcggttt ggtaagtcgg acgtgaaatc tcccggctca
actgggagac gccgttcgat actgccaggc tagagggcaa tagagggggg tggaattccg
ggtgtagcgg tgaaatgcgt agatatccgg aggaacacct gtggcgaaag cggccccctg
gattgatcct gacgctcaga cgcgaaagct aggggagcaa acg
>ASV_000163; Bacteria; Firmicutes; Bacilli; Bacillales; Planococcaceae; Lysinibacillus; Bacillus sp. FJAT-17216
tagggaatct tccacaatgg acgaaagtct gatggagcaa cgccgcgtga gtgaagaagg
atttcggttc gtaaaactct gttgtaaggg aagaacaagt gcagtagtaa ctggctgcac
cttgacggta ccttattaga aagccacggc taactacgtg ccagcagccg cggtaatacg
taggtggcaa gcgttgtccg gaattattgg gcgtaaagcg cgcgcaggtg gtttcttaag
tctgatgtga aagcccacgg ctcaaccgtg gagggtcatt ggaaactggg agacttgagt
gcagaagagg atagtggaat tccaagtgta gcggtgaaat gcgtagagat ttggaggaac
accagtggcg aaggcgactg tctggtctgt aactgacact gaggcgcgaa agcgtgggga
gcaaaca
>ASV_000164; Bacteria; Firmicutes; Bacilli; Staphylococcales; Staphylococcaceae; Staphylococcus; Staphylococcus aureus
tagggaatct tccgcaatgg gcgaaagcct gacggagcaa cgccgcgtga gtgatgaagg
tcttcggatc gtaaagctct gttattaggg aagaacatat gtgtaagtaa ctgtgcacat
cttgacggta cctaatcaga aagccacggc taactacgtg ccagcagccg cggtaatacg
taggtggcaa gcgttatccg gaattattgg gcgtaaagcg cgcgtaggcg gttttttaag
tctgatgtga aagcccacgg ctcaaccgtg gagggtcatt ggaaactgga aaacttgagt
gcagaagagg aaagtggaat tccatgtgta gcggtgaaat gcgcagagat atggaggaac
accagtggcg aaggcgactt tctggtctgt aactgacgct gatgtgcgaa agcgtgggga
tcaaaca
>ASV_000165; Bacteria; Proteobacteria; Alphaproteobacteria; Rhizobiales; Methyloligellaceae; Methyloceanibacter; uncultured bacterium
tggggaatat tggacaatgg gcgcaagcct gatccagcca tgccgcgtgg gtgaagaagg
ccctagggtt gtaaacccct ttcagcgggg aagataatga cggtacccgc agaagaagcc
ccggctaact ccgtgccagc agccgcggta atacggaggg ggctagcgtt gttcggaatt
actgggcgta aagcgcgcgt aggcggactt tcaagtcagg ggtgaaatcc cgaggctcaa
cctcggaact gcctttgata ctgtaagtct tgagtccgag agaggtgagt ggaattccta
gtgtagaggt gaaattcgta gatattagga agaacaccag tggcgaaggc ggctcactgg
ctcggtactg acgctgaggt gcgaaagcgt ggggagcaaa ca
>ASV_000166; Bacteria; Firmicutes; Bacilli; Bacillales; Bacillaceae; Bacillus; uncultured Bacillus sp
tagggaatct tccgcaatgg acgaaagtct gacggagcaa cgccgcgtga gtgatgaagg
ttttcggatc gtaaaactct gttgttaggg aagaacaagt acgagagtaa ctgctcgtac
cttgacggta cctaaccaga aagccacggc taactacgtg ccagcagccg cggtaatacg
taggtggcaa gcgttgtccg gaattattgg gcgtaaagcg cgcgcaggcg gtcctttaag
tctgatgtga aagcccacgg ctcaaccgtg gagggtcatt ggaaactggg ggacttgagt
gcagaagaga agagtggaat tccacgtgta gcggtgaaat gcgtagagat gtggaggaac
accagtggcg aaggcgactc tttggtctgt aactgacgct gaggcgcgaa agcgtgggga
gcaaaca
>ASV_000167; Bacteria; Actinobacteriota; Thermoleophilia; Gaiellales; uncultured; uncultured bacterium; unclassified
tggggaatct tgcgcaatgg gcgaaagcct gacgcagcga cgccgcgtac gggaagaagg
ccttcgggtt gtaaaccgtt ttcaggaggg acgaagccac tcgagttaat agctcagagg
gtgacggtac ctccagaaga agccccggct aactacgtgc cagcagccgc ggtaatacgt
agggggcaag cgttgtccgg atttattggg cgtaaagagc gtgtaggcgg ccagataagt
ctgacgtgaa atgtcgaggc tcaacctcga aaggtcgttg gaaactgtct ggctagagtc
cggaagagga gagtggaatt cctggtgtag cggtgaaatg cgcagatatc aggaagaaca
cctatggcga aggcagctct ctgggacggt actgacgctg agacgcgaaa gcgtggggag
cgaaca
>ASV_000168; Bacteria; Fusobacteriota; Fusobacteriia; Fusobacteriales; Fusobacteriaceae; Fusobacterium; Fusobacteriaceae bacterium F3
tggggaatat tggacaatgg accaaaagtc tgatccagca attctgtgtg cacgatgacg
gtcttcggat tgtaaagtgc tttcagttgg gaagaaagaa atgacggtac caacagaaga
agcgacggct aaatacgtgc cagcagccgc ggtaatacgt atgtcgcaag cgttatccgg
atttattggg cgtaaagcgc gtctaggtgg tttgataagt ctgatgtgaa aatgcggggc
tcaactccgt attgcgttgg aaactgtcaa actagagtat cggagaggtg ggcggaacta
caagtgtaga ggtgaaattc gtagatattt gtaggaatgc cgatagagaa gtcagctcac
tggacgaata ctgacactga agcgcgaaag catggggagc aaaca
>ASV_000169; No blast hit; unclassified; unclassified; unclassified; unclassified; unclassified; unclassified
tggggaatat tggacaatgg gcgaaagcct gatccagcaa tgccgcgtgg gtgaagaagg
ccttcgggtt gtaaagccct ttcagtgggg aagaaaaact tgaggttaat acccttgagt
gttgacgtta cccacagaag aagcaccggc taactccgtg ccagcagccg cggtaatacg
gagggtgcga gcgttaatcg gaattactgg gcgtaaaggg cgcgtaggtg gttcggtaag
tcggatgtga aagccccggg cttaactcgg gaattgcatt cgatactgtc gagctagagt
ctggtagagg gaagtggaat tcccggtgta gcggtgaaat gcgtagatat cgggaggaac
accagtggcg aaagcggctt cctggaccaa tactgacact gaggcgcgaa agcgtgggga
gcaaaca
>ASV_000170; Bacteria; Proteobacteria; Gammaproteobacteria; Pseudomonadales; Moraxellaceae; Psychrobacter; uncultured bacterium
tggggaatat tggacaatgg gggcaaccct gatccagcca tgccgcgtgt gtgaagaagg
ccttttggtt gtaaagcact ttaagcagtg aagaagacct aacggttaat acccgttagc
gatgacatta gctgcagaat aagcaccggc taactctgtg ccagcagccg cggtaataca
gagggtgcaa gcgttaatcg gaattactgg gcgtaaagcg agcgtaggtg gcttgataag
tcagatgtga aatccccggg cttaacctgg gaactgcatc tgatactgtt gggctagagt
aggtgagagg gaggtagaat ttcaggtgta gcggtgaaat gcgtagagat ctgaaggaat
accgatggcg aaggcagcct cctggcatca tactgacact gaggttcgaa agcgtgggta
gcaaaca
>ASV_000171; Bacteria; Actinobacteriota; Acidimicrobiia; Actinomarinales; uncultured; uncultured bacterium; unclassified
cagggaatct tgcgcaatgg gcgaaagcct gacgcagcaa cgccgcgtgg gggatgaagg
ccttcgggtt gtaaacccct ttcaggaggg aagaaattga cggtacctcc agaagaagcc
ccggccaact acgtgccagc agccgcggta atacgtaggg ggcaagcgtt gtccggaatc
attgggcgta aagggctcgt aggcggctcg gtaagtcggt cgtgaaagcc cggggctcaa
ccccggaatt gcggtcgata ctgccgtggc tcgagtcagg tagaggagaa tggaattccc
ggtgtagcgg tggaatgcgc agatatcggg aggaacacca gtagcgaagg cggttctctg
ggcctgtact gacgctgagg agcgaaagcg tggggagcaa aca
>ASV_000172; Bacteria; Proteobacteria; Alphaproteobacteria; Tistrellales; Geminicoccaceae; uncultured; uncultured bacterium
tggggaatct tggacaatgg gggcaaccct gatccagcga cgccgcgtgg gtgatgaagg
ccttcgggtt gtaaagccct ttcgacgggg acgatgatga cggtacccgg cgaagaagca
ccggctaact ccgtgccagc agccgcggta agacggaggg tgctagcgtt gttcggaatc
actgggcgta aagggcgcgt aggcggcttt ggcagtcggc tcgtgaaagc ccggggctca
accccggagg tgcggccgat acaccaaggc tggaggccgg aagaggaggg tggaataccc
agtgtagagg tgaaattcgt agatattggg tggaacaccg gtggcgaaag cggctctctg
gtccggtcct gacgctgagg cgcgaaagcg tggggagcaa aca
>ASV_000173; Bacteria; Proteobacteria; Alphaproteobacteria; Rhizobiales; C2U; uncultured bacterium; unclassified
tggggaatat tggacaatgg gggcaaccct gatccagcca tgccgcgtga gtgatgaagg
ccttagggtt gtaaagctct ttcgcccggg acgataatga cggtaccggg taaagaagcc
ccggctaact tcgtgccagc agccgcggta atacgaaggg ggctagcgtt gttcggaatc
actgggcgta aagcgcgcgt aggcgggtcg ttaagtcggg ggtgaaagcc cggggctcaa
cctcggaatt gccttcgata ctggcgatct tgagtccggg agaggtgagt ggaactccga
gtgtagaggt gaaattcgta gatattcgga agaacaccag tggcgaaggc ggctcactgg
cccggtactg acgctgaggc gcgaaagcgt ggggagcaaa ca
>ASV_000174; Bacteria; Chloroflexi; Anaerolineae; Caldilineales; Caldilineaceae; uncultured; uncultured Chloroflexi bacterium
tgaggaatat tgcacaatgg gggcaaccct gatgcagcaa cgccgcgtga aggatgaagg
tctttggatt gtaaacttct tttaacgggg aagaggaagg acggtacccg ttgaataagt
cacggctaac tacgtgccag cagccgcggt aatacgtagg tggcgagcgt tatccggaat
tactgggcgt aaagggcgcg caggcggcca aataagtctg acgtgaaagc tcctggctta
actgggagag gtcgttggaa actgtatggc ttgagtcaat gagaggggtg cggaattccc
ggtgtagtgg tggaatgcgt agatatcggg aggaacacca gtggcgaaag cggcaccctg
gcattggact gacgctgaag tgcgaaagcg tggggagcga acg
>ASV_000175; Bacteria; Nitrospirota; Thermodesulfovibrionia; uncultured; uncultured bacterium; unclassified; unclassified
tggggaattt tgcgcaatgg gcgaaagcct gacgcagcga cgccgcgtgg aggaagaagg
ccttcgggtt gtaaactcct ttagtacggg aagaagtccc gagcaatcgg gatgacggta
ccgtaagaat aagccacggc taactctgtg ccagcagccg cggtaagaca gaggtggcaa
gcgttgttcg gatttactgg gcttaaaggg cgtgtaggcg tcctggcaag tcagatgtgg
aagccttggg ctcaacccaa gaattgcatt tgaaactgcc cggattgagt cgtgcaaggg
agggcggaat tcctggtgta gcggtgaaat gcgtagatat caggaggaag gccggtggcg
aaggtggccc tctgggcaat gactgacgct gaggcgcgaa agcgtgggga gcaaaca
>ASV_000176; Bacteria; Proteobacteria; Gammaproteobacteria; Oceanospirillales; Halomonadaceae; Halomonas; Halomonas smyrnensis AAD6
tggggaatat tggacaatgg gcgaaagcct gatccagcca tgccgcgtgt gtgaagaagg
ccttcgggtt gtaaagcact ttcagcgagg aagaacgctt gtgggttaat accccgcaag
aaggacatca ctcgcagaag aagcaccggc taactccgtg ccagcagccg cggtaatacg
gagggtgcaa gcgttaatcg gaattactgg gcgtaaagcg cgcgtaggcg gcttgataag
ccggttgtga aagccccggg ctcaacctgg gaacggcatc cggaactgtc aggctagagt
gcaggagagg aaggtagaat tcccggtgta gcggtgaaat gcgtagagat cgggaggaat
accagtggcg aaggcggcct tctggactga cactgacgct gaggtgcgaa agcgtgggta
gcaaaca
>ASV_000178; Bacteria; Actinobacteriota; Actinobacteria; Euzebyales; Euzebyaceae; uncultured; uncultured bacterium
tggggaatct tgctcaatgg gcgaaagcct gaagcagcga cgccgcgtgt gggaagaagg
tcttcggatt gtaaaccact ttcaggaggg aagaagcgag agtgacggta cctccagaag
aaggcccggc caactacgtg ccagcagccg cggtaatacg taggggccta gcgttgtccg
gaattattgg gcgtaaagag ctcgtaggcg gcccaccaag tcggatgtga aatctcaagg
ctcaaccttg aaattgcatc cgatactgat gggcttgagg caggtagggg aaggtggaat
tcctggtgta gcggtgaaat gcgcagatat caggaggaac accggtggcg aaggcggcct
tctgggcctg tactgacgct gaggagcgaa agcgtgggga gcaaaca
>ASV_000179; Bacteria; Proteobacteria; Gammaproteobacteria; Cardiobacteriales; Wohlfahrtiimonadaceae; Ignatzschineria; swine effluent bacterium CHNDP41
tggggaatat tggacaatgg gggcaaccct gatccagcaa taccgcgtgt gtgaagaagg
ccttcgggtt gtaaagcact tttgttaggg agaacgggac atttagttaa tacctaaagg
ttttgatgtt acctaaagaa taagcaccgg ctaactccgt gccagcagcc gcggtaatac
ggagggtgca agcgttaatc ggaattactg ggcgtaaagg gcgcgtaggt ggttacttaa
gtcggatgtg aaagccccgg gcttaacctg ggaattgcat ttgatactgg gtgactagaa
tgtggtagag ggtagcggaa tttctggtgt agcggtgaaa tgcgtagata tcagaaggaa
catcaatggc gaaggcagct acctgggcca acattgacgc tgaggcgcga aagcgtgggg
agcaaaca
>ASV_000180; Bacteria; Desulfobacterota; Desulfovibrionia; Desulfovibrionales; Desulfovibrionaceae; Halodesulfovibrio; uncultured bacterium
tggggaatat tgcgcaatgg acgaaagtct gacgcagcga cgccgcgtgg aggatgaagg
ttttcggatc gtaaactcct gtcaagaggg aagaaaccta tcgaaactaa tacttttggt
aattgacggt acctctagag gaagcaccgg ctaattcagt gccagcagcc gcggtaatac
tgaaggtgca agcgttaatc ggaatcactg ggcgtaaagc gctcgtaggt ggctttgtaa
gtcaggtgtg aaagcccacg gctcaaccgt ggaattgcac ttgatactgc atcgctagag
tataggagag ggaagtggaa tttctggtgt aggagtgaaa tccgtagaga tcagaaggaa
cacccgtggc gaaggcgact tcctggacta ttactgacac tgaggagcga aagcgtgggg
agcaaaca
>ASV_000181; Bacteria; Chloroflexi; Anaerolineae; SBR1031; uncultured Chloroflexi bacterium; unclassified; unclassified
tgagggatct tgcgcaatgg gggcaaccct gacgcagcga cgccgcgtgg gtgaggaagc
ccttcggggt gtaaagccct tttctggggg aagaggaagg acggtacccc aagaacaagt
cacggctaac tacgtgccag cagccgcggt aaaacgtagg tggcaagcgt tatccggaat
cactgggcgt aaagggcgtc taggcggcca ggcaagtcgt gcgtgaaagc gctctgctca
acggggcgag gccgtacgaa actgcatggc ttgagggccg gagagggaga tggaattccc
ggtgtagcgg tgaaatgcgt agatatcggg aggaacacca gtggcgaagg cgatctcctg
gccggcagct gacgctgaag cgcgaaagcg tggggagcga acg
>ASV_000182; Bacteria; Actinobacteriota; Actinobacteria; Propionibacteriales; Propionibacteriaceae; uncultured; Gram-positive bacterium SOGA22
tggggaatat tgcgcaatgg gcgaaagcct gacgcagcaa caccgcgtga gggatgacgg
ccttcgggtt gtaaacctct ttcagctccg acgaagcgaa agtgacggta ggagcagaag
aagcaccggc taactacgtg ccagcagccg cggtaatacg tagggtgcaa gcgttgtccg
gaattattgg gcgtaaagag ctcgtaggcg gtccgttgcg tctgccgtga aaacccggag
ctcaactccg ggcctgcggt ggatacgggc ggactagagt ccggtagggg agactggaat
tcctggtgta gcggtggaat gcgcagatat caggaggaac accggtggcg aaggcgggtc
tctgggccgg aactgacgct gaggagcgaa agcgtgggga gcgaaca
>ASV_000183; Bacteria; Chloroflexi; Anaerolineae; Anaerolineales; Anaerolineaceae; uncultured; uncultured Chloroflexi bacterium
tagggaatct tgcacaatgg acgaaagtct gatgcagcaa cgccgcgtgg aggaagaagg
ccttcgggtt gtaaactcct tttcgggggg atgaggaagg acagtacccc cggaataagt
ctcggctaac tacgtgccag cagccgcggt aaaacgtagg aggcaagcgt tatccggatt
tactgggcgt acagcgcgtg caggcggttt ggtaagtcgg acgtgaaatc tctcggctca
actgggagag gccgttcgaa actaccaggc ttgaggacgg tagagggagg tggaattccg
ggtgtagcgg tgaaatgcgt agatatccgg aggaacacca gtggcgaagg cggcctcctg
gaccgatcct gacgctaaga cgcgaaagct aggggagcaa acg
>ASV_000184; Bacteria; Proteobacteria; Gammaproteobacteria; Vibrionales; Vibrionaceae; Vibrio; Vibrio coralliilyticus
tggggaatat tgcacaatgg gcgcaagcct gatgcagcca tgccgcgtgt atgaagaagg
ccttcgggtt gtaaagtact ttcagcagtg aggaaggcgg gtgtgttaat agcgcattcg
tttgacgtta gctgcagaag aagcaccggc taactccgtg ccagcagccg cggtaatacg
gagggtgcga gcgttaatcg gaattactgg gcgtaaagcg catgcaggtg gtttgttaag
tcagatgtga aagcccgggg ctcaacctcg gaattgcatt tgaaactggc agactagagt
actgtagagg ggggtagaat ttcaggtgta gcggtgaaat gcgtagagat ctgaaggaat
accggtggcg aaggcggccc cctggacaga tactgacact cagatgcgaa agcgtgggga
gcaaaca
>ASV_000185; Bacteria; Firmicutes; Clostridia; Clostridiales; Clostridiaceae; Clostridium sensu stricto 18; Clostridium oceanicum
tggggaatat tgcgcaatgg gggaaaccct gacgcagcaa cgccgcgtga gtgatgaagg
tcttcggatt gtaaagctct gttttctagg acgataatga cggtactaga ggaggaagcc
acggctaact acgtgccagc agccgcggta atacgtaggt ggcgagcgtt gtccggattt
actgggcgta aagggtgcgt aggcggattc ttaagtggga tgtgaaatac ccgggcttaa
cttgggtgct gcattccaaa ctgggaatct agagtgcagg agaggaaagt ggaattccta
gtgtagcggt gaaatgcgta gagattagga agaacaccag tggcgaaggc gactttctgg
actgtaactg acgctgaggc acgaaagcgt gggtagcaaa ca
>ASV_000186; Bacteria; Firmicutes; Bacilli; Bacillales; Bacillaceae; Halobacillus; Halobacillus sp
tagggaatct tccgcaatgg acgaaagtct gacggagcaa cgccgcgtga acgatgaagg
tcttcggatc gtaaagttct gttgttaggg aagaacaagt accgtgcgaa tagagcggta
ccttgacggt acctaacgag gaagccccgg ctaactacgt gccagcagcc gcggtaatac
gtagggggca agcgttgtcc ggaattattg ggcgtaaagc gctcgcaggc ggttccttaa
gtctgatgtg aaagcccacg gctcaaccgt ggagggtcat tggaaactgg ggaacttgag
gacagaagag gagagtggaa ttccacgtgt agcggtgaaa tgcgtagata tgtggaggaa
caccagtggc gaaggcgact ctctggtctg tttctgacgc tgaggagcga aagcgtgggt
agcaaaca
>ASV_000187; No blast hit; unclassified; unclassified; unclassified; unclassified; unclassified; unclassified
tgaggaatat tggtcaatgg gcgaaagcct gaaccagcca tcccgcgtga aggaagacgg
ctctatgagt tgtaaacttc ttttatactt gaagaacggt cgatacgtgt atcggcgtga
cggtaaagta agaataagca tcggctaact ccgtgccagc agccgcggta atacggagga
tgcgagcgtt atccggattt attgggttta aagggtgcgt aggcggcgat ttaagtcagt
ggtgaaatgc tgccgcttaa cggtagaatt gccattgata ctggatagct tgagtgtggt
tgaggtaggc ggaatgtgtt gtgtagcggt gaaatgcata gatatgacac agaactccga
ttgcgaaggc agcttaccaa gccattactg acgctgaggc acgaaagcgt ggggatcgaa
ca
>ASV_000188; Bacteria; DTB120; uncultured bacterium; unclassified; unclassified; unclassified; unclassified
tggggaatat tgcgcaatgg gcgaaagcct gacgcagcga cgccgcgtga gggaagaagg
ccttcgggtc gtaaacctct gtcgaggggg aagaaacgct tggtggttaa tacccatcag
gtttgacggt accccttaag gaagcatcgg ctaactacgt gccagcagcc gcggtaatac
gtaggatgca agcgttgctc ggaatcattg ggcgtaaagc gcgcgtaggt ggtttgccaa
gtcataggtg aaatcccacg gcttaaccgt ggaattgcct atgatactgg cagacttgag
tgctggagag ggaagcggaa ttcctggtgt agcggtgaaa tgcgtagata tcaggaggaa
caccggtggc gaaggcggct tcctggacag acactgacac tgaggcgcga aagcgtgggg
agcaaaca
>ASV_000189; Bacteria; Proteobacteria; Gammaproteobacteria; Burkholderiales; Alcaligenaceae; GKS98 freshwater group; uncultured bacterium
tggggaattt tggacaatgg gggaaaccct gatccagcca tcccgcgtgt gcgatgaagg
ccttcgggtt gtaaagcact tttggcagga aagaaattgc atgggttaat accctgtgta
gatgacggta cctgcagaat aagcaccggc taactacgtg ccagcagccg cggtaatacg
tagggtgcaa gcgttaatcg gaattactgg gcgtaaagcg tgcgcaggcg gttcggaaag
aaagatgtga aatcccaggg cttaaccttg gaactgcatt tttaactgtc gaactagagt
gcgtcagagg ggggtggaat tccgcgtgta gcagtgaaat gcgtagagat gcggaggaac
accgatggcg aaggcagccc cctgggatga cactgacgct catgcacgaa agcgtgggga
gcaaaca
>ASV_000190; Bacteria; Proteobacteria; Alphaproteobacteria; Tistrellales; Geminicoccaceae; uncultured; uncultured bacterium
tggggaatct tggacaatgg gcgcaagcct gatccagcga cgccgcgtgg gtgatgaagg
ccttcgggtt gtaaagccct ttcaccgggg acgatgatga cggtacccgg cgaagaagca
ccggctaact ccgtgccagc agccgcggta agacggaggg tgctagcgtt gttcggaatc
actgggcgta aagggcgcgt aggcggctgt ggcagtcggg tgtgaaagcc cggagctcaa
ctccggaatt gcactcgaga cgccatggct ggaggccgga agaggagggt ggaataccca
gtgtagaggt gaaattcgta gatattgggt ggaacaccgg tggcgaaagc ggctctctgg
tccggacctg acgctgaggc gcgaaagcgt ggggagcaaa ca
>ASV_000191; No blast hit; unclassified; unclassified; unclassified; unclassified; unclassified; unclassified
cagggaatct tgcgcaatgg acgaaagtct gacgcagcga tgccgcgtgg gggatgacgg
ccttcgggtt gtaaacccct ttcaggaggg acgaaattga cggtacctcc agaagaagcc
ccggccaact acgtgccagc agccgcggta atacgtaggg ggcgagcgtt gtccggaatt
attgggcgta aagagctcgt aggcggcttg gtaagtcggc cgtgaaaacc aaaggctcaa
cctttggatg tcggtcgata ctgccatggc tagagtccgg tagaggagag tggaattccc
ggtgtagcgg tgaaatgcgc agatatcggg aggaacacca gtagcgaagg cggctctctg
ggccggaact gacgctgagg agcgaaagcg tgggtagcaa aca
>ASV_000192; No blast hit; unclassified; unclassified; unclassified; unclassified; unclassified; unclassified
tgaggaatat tggtcaatgg gcggaagcct gaaccagcca tgccgcgtgc gggaagaagg
ccctacgggt cgtaaaccgc ttttccccgg gaagaataac ccccatgcgt ggggggatgc
cggtaccggg ggaataagga ccggctaact ccgtgccagc agccgcggta atacggaggg
tccgggcgtt atccggattt actgggttta aagggtgcgt aggcggggcc tcaagtcagc
ggtgaaaggc ggcggctcaa ccgtcggact gccgttgaaa ctggggtcct tgaatccggt
cggggcgggt ggaattcgtg gtgtagcggt gaaatgcata gatatcacga ggaacgccga
tagcgaaggc agctcgccgg gccggtattg acgctgaggc acgaaagcgt ggggatcgaa
ca
>ASV_000193; Bacteria; Firmicutes; Bacilli; Bacillales; Bacillaceae; Bacillus; Streptococcus pneumoniae
tagggaatct tccgcaatgg acgaaagtct gacggagcaa cgccgcgtga gtgatgaagg
ctttcgggtc gtaaaactct gttgttaggg aagaacaagt gctagttgaa taagctggca
ccttgacggt acctaaccag aaagccacgg ctaactacgt gccagcagcc gcggtaatac
gtaggtggca agcgttatcc ggaattattg ggcgtaaagc gcgcgcaggt ggtttcttaa
gtctgatgtg aaagcccacg gctcaaccgt ggagggtcat tggaaactgg gagacttgag
tgcagaagag gaaagtggaa ttccatgtgt agcggtgaaa tgcgtagaga tatggaggaa
caccagtggc gaaggcgact ttctggtctg taactgacac tgaggcgcga aagcgtgggg
agcaaaca
>ASV_000194; Bacteria; Proteobacteria; Gammaproteobacteria; Vibrionales; Vibrionaceae; Photobacterium; Photobacterium sp. enrichment culture clone DF113
tggggaatat tgcacaatgg gggaaaccct gatgcagcca tgccgcgtgt gtgaagaagg
ccttcgggtt gtaaagcact ttcagtcgtg aggaaggcgg ctaagtgaat agcttagttg
tttgacgtta gcgacagaag aagcaccggc taactccgtg ccagcagccg cggtaatacg
gagggtgcga gcgttaatcg gaattactgg gcgtaaagcg catgcaggcg gcttgttaag
ccagatgtga aagcccgggg ctcaacctcg gaatcgcatt tggaactggc aggctagagt
cttgtagagg ggggtagaat ttcaggtgta gcggtgaaat gcgtagagat ctgaaggaat
accagtggcg aaggcggccc cctggacaaa gactgacgct cagatgcgaa agcgtgggga
gcaaaca
>ASV_000195; Bacteria; Cyanobacteria; Cyanobacteriia; Synechococcales; Cyanobiaceae; Synechococcus MBIC10613; uncultured bacterium
tggggaattt tccgcaatgg gcgaaagcct gacggagcaa cgccgcgtga gggacgaagg
cctctgggct gtaaacctct tttctcaagg aagaagaact gacggtactt gaggaataag
ccacggctaa ttccgtgcca gcagccgcgg taatacggga gtggcaagcg ttatccggaa
ttattgggcg taaagcgtcc gcaggcggcc ttgtaagtct gctgtcaaag cgtggagctt
aactccattt cggcagtgga aactgtaagg cttgagtgtg gtaggggcag agggaattcc
cggtgtagcg gtgaaatgcg tagatatcgg gaagaacacc agtggcgaag gcgctctgct
gggccataac tgacgctcat ggacgaaagc caggggagcg aaag
>ASV_000196; Bacteria; Proteobacteria; Gammaproteobacteria; Vibrionales; Vibrionaceae; Salinivibrio; Salinivibrio kushneri
tggggaatat tgcacaatgg gggagaccct gatgcagcca tgccgcgtgt gtgaagaagg
ccttcgggtt gtaaagcact ttcagcagtg aggaaggtgg tgtacttaat aagtgcatgg
cttgacgtta gctgcagaag aagcaccggc taactccgtg ccagcagccg cggtaatacg
gagggtgcga gcgttaatcg gaattactgg gcgtaaagcg catgcaggcg gtttgttaag
tcagatgtga aagcccgggg ctcaacctcg gaaccgcatt tgaaactggc aggctagagt
cttgtagagg ggggtagaat ttcaggtgta gcggtgaaat gcgtagagat ctgaaggaat
accagtggcg aaggcggccc cctggacaaa gactgacgct cagatgcgaa agcgtgggta
gcaaaca
>ASV_000197; Bacteria; Actinobacteriota; Actinobacteria; Micrococcales; Microbacteriaceae; Candidatus Aquiluna; uncultured organism
tggggaatat tgcacaatgg gcgcaagcct gatgcagcaa cgccgcgtga gggatgaagg
ccttcgggtt gtaaacctct tttagcaggg aagaagcgaa agtgacggta cctgcagaaa
aagcaccggc taactacgtg ccagcagccg cggtaatacg tagggtgcaa gcgttgtccg
gaattattgg gcgtaaagag ctcgtaggcg gtttgtcgcg tctgctgtga aaactggaag
ctcaacttcc agcctgcagt gggtacgggc agactagagt gcggtagggg agaacggaat
tcctggtgta gcggtggaat gcgcagatat caggaggaac accgatggcg aaggcagttc
tctgggccgt tactgacgct gaggagcgaa agcgtgggga gcgaaca
>ASV_000198; Bacteria; Proteobacteria; Gammaproteobacteria; Pseudomonadales; Moraxellaceae; Acinetobacter; Acinetobacter sp. CIP 51.11
tggggaatat tggacaatgg ggggaaccct gatccagcca tgccgcgtgt gtgaagaagg
ccttttggtt gtaaagcact ttaagcgagg aggaggctac cgagattaat actcttggat
agtggacgtt actcgcagaa taagcaccgg ctaactctgt gccagcagcc gcggtaatac
agagggtgca agcgttaatc ggatttactg ggcgtaaagc gcgcgtaggt ggccaattaa
gtcaaatgtg aaatccccga gcttaacttg ggaattgcat tcgatactgg ttggctagag
tatgggagag gatggtagaa ttccaggtgt agcggtgaaa tgcgtagaga tctggaggaa
taccgatggc gaaggcagcc atctggccta atactgacac tgaggtgcga aagcatgggg
agcaaaca
>ASV_000200; Bacteria; Proteobacteria; Alphaproteobacteria; uncultured; uncultured organism; unclassified; unclassified
tggggaatct tggacaatgg gggcaaccct gatccagcga cgccgcgtgg gtggtaaggc
cttcgggttg taaagccctt tcagcgggga agatgatgac attacccgca gaagaagcgc
cggctaactc cgtgccagca gccgcggtaa gacggagggc gctagcgttg ttcggaatca
ctgggcgtaa agggcgcgta ggcggctatc taagtcggag gtgaaagccc ggggctcaac
ctcggaacgg ccttcgagac tggatggcta gagaccggaa gaggagggtg gaatacccag
tgtagaggtg aaattcgtag atattgggta gaacaccagt ggcgaaagcg gctctctggt
ccgggtctga cgctgaggcg cgaaagcgtg gggagcaaac a
>ASV_000201; Bacteria; Fusobacteriota; Fusobacteriia; Fusobacteriales; Fusobacteriaceae; Propionigenium; uncultured Propionigenium sp
tggggaatat tggacaatgg accaaaagtc tgatccagca attctgtgtg cacgatgaag
gtcttcggat cgtaaagtgc tttcaggtgg gaagaaaaaa atgacggtac caccagaaga
agcgacggct aaatacgtgc cagcagccgc ggtaatacgt atgtcgcaag cgttatccgg
aattattggg cgtaaagcgc gtctaggcgg ccttttaagt ctgatgtgaa aatgcggggc
tcaactccgt attgcgttgg aaactggaag gctagagtat cagagaggtg ggcggaacta
caagtgtaga ggtgaaattc gtagatattt gtaggaatgc cgattgggaa gccagctcac
tggatgaata ctgacgctga agcgcgaaag cgtggggagc aaacg
>ASV_000202; Bacteria; Campilobacterota; Campylobacteria; Campylobacterales; Arcobacteraceae; uncultured; uncultured bacterium
tggggaatat tgcacaatgg gggaaaccct gatgcagcaa cgccgcgtgg aggatgacac
atttcggtgc gtaaactcct tttataggtc aagataatga cggtagccta tgaataagcg
ccggctaact ccgtgccagc agccgcggta atacggaggg cgcaagcgtt actcggaatc
actgggcgta aagagcatgt aggcgggtta ataagtcaga agtgaaatcc tattgcttaa
cgatagaact gcttttgaaa ctgttaacct agagtgtggg agaggtagat ggaatttctg
gtgtaggggt aaaatccgta gagatcagaa ggaataccga ttgcgaaggc gatctactgg
aacattactg acgctgagat gcgaaagcgt ggggagcaaa ca
>ASV_000203; Bacteria; Firmicutes; Bacilli; Bacillales; Bacillaceae; Halobacillus; Halobacillus sp. 107 JDE-2009
tagggaatct tccgcaatgg acgaaagtct gacggagcaa cgccgcgtga acgatgaagg
tcttcggatc gtaaagttct gttgttaggg aagaacaagt accgtgcgaa tagagcggta
ccttgacggt acctaacgag gaagccccgg ctaactacgt gccagcagcc gcggtaatac
gtagggggca agcgttgtcc ggaattattg ggcgtaaagc gcgcgcaggc ggtttcttaa
gtctgatgtg aaagcccacg gctcaaccgt ggagggtcat tggaaactgg ggaacttgag
gacagaagag gagagtggaa ttccacgtgt agcggtgaaa tgcgtagata tgtggaggaa
caccagtggc gaaggcgact ctctggtctg tttctgacgc tgaggtgcga aagcgtgggt
agcaaaca
>ASV_000204; Bacteria; Proteobacteria; Gammaproteobacteria; Alteromonadales; Marinobacteraceae; Marinobacter; uncultured bacterium
tggggaatat tggacaatgg gggcaaccct gatccagcca tgccgcgtgt gtgaagaagg
ctttcgggtt gtaaagcact ttcagtgagg aggaaaacct tatggttaat acccatgagg
cttgacgtta ctcacagaag aagcaccggc taactccgtg ccagcagccg cggtaatacg
gagggtgcaa gcgttaatcg gaattactgg gcgtaaagcg cgcgtaggtg gtttgataag
cgagatgtga aagccccggg cttaacctgg gaacggcatt tcgaactgtc aggctagagt
atggtagagg agtgtggaat ttcctgtgta gcggtgaaat gcgtagatat aggaaggaac
accagtggcg aaggcggcac tctggaccaa tactgacact gaggtgcgaa agcgtgggga
gcaaaca
>ASV_000205; Bacteria; Actinobacteriota; Acidimicrobiia; Microtrichales; Ilumatobacteraceae; Ilumatobacter; uncultured organism
tggggaatct tgcacaatgg gcgcaagcct gatgcagcaa cgccgcgtgc gggaagaagg
ccctagggtt gtaaaccgct ttcagtaggg aagaaaatga cggtacctac agaagaaggt
gcggccaact acgtgccagc agccgcggtg acacgtaggc accaagcgtt atccggattt
attgggcgta aagagctcgt aggcggttcg gtaagtcggg tgtgaaaact ctgggctcaa
cccagagacg ccacccgata ctgctgtgac tcgagtgcgg taggggagcg gggaattcat
ggtgtagcgg tgaaatgcgc agatatcatg aggaacacca gtggcgaagg cgccgctctg
ggccgtaact gacgctgagg agcgaaagcg tggggagcaa aca
>ASV_000206; No blast hit; unclassified; unclassified; unclassified; unclassified; unclassified; unclassified
tagggaatat tccgcaatgg acgaaagtct gacggagcaa cgccgcgtga gtgaagaagg
ttttcggatc gtaaagctct gtgaagtggg aagagaaagc taagtagtaa ctgacttagc
taggacggta ccaagagagc aagccccggc taactacgtg ccagcagccg cggtaaaacg
tagggggcaa gcgttgtccg gaatgattgg gcgtaaaggg cgcgtaggcg gtgaagtcag
ttggatgtat aaacataagg ctcaacctta tgaagcatgc aaaactgctt gactagagtg
caggagagga aagtggaatt ccacgtgtag cggtgaaatg cgtagagatg tggaggaaca
ccagtggcga aggcgacttt ctggactgta actgacgctg aggcgcgaaa gcgtggggag
caaaca
>ASV_000207; Bacteria; Proteobacteria; Gammaproteobacteria; Enterobacterales; Enterobacteriaceae; Kosakonia; uncultured Enterobacter sp
tggggaatat tgcacaatgg gcgcaagcct gatgcagcca tgccgcgtgt gtgaagaagg
ccttcgggtt gtaaagcact ttcagcgggg aggaaggcgg tacggttaat aaccgtgctg
attgacgtta cccgcagaag aagcaccggc taactccgtg ccagcagccg cggtaatacg
gagggtgcaa gcgttaatcg gaattactgg gcgtaaagcg cacgcaggcg gtctgtcaag
tcggatgtga aatccccggg ctcaacctgg gaactgcatt cgaaactggc aggctggagt
ctcgtagagg gaggtagaat tccaggtgta gcggtgaaat gcgtagagat ctggaggaat
accggtggcg aaggcggcct cctggacgaa gactgacgct caggtgcgaa agcgtgggga
gcaaaca
>ASV_000208; Bacteria; Proteobacteria; Gammaproteobacteria; Vibrionales; Vibrionaceae; Vibrio; Vibrio owensii
tggggaatat tgcacaatgg gcgcaagcct gatgcagcca tgccgcgtgt gtgaagaagg
ccttcgggtt gtaaagcact ttcagtcgtg aggaaggtgg tagtgttaat agcactatca
tttgacgtta gcgacagaag aagcaccggc taactccgtg ccagcagccg cggtaatacg
gagggtgcga gcgttaatcg gaattactgg gcgtaaagcg catgcaggtg gtttgttaag
tcagatgtga aagcccgggg ctcaacctcg gaatagcatt tgaaactggc agactagagt
actgtagagg ggggtagaat ttcaggtgta gcggtgaaat gcgtagagat ctgaaggaat
accggtggcg aaggcggccc cctggacaga tactgacact cagatgcgaa agcgtgggga
gcaaaca
>ASV_000209; Bacteria; Proteobacteria; Alphaproteobacteria; Rhizobiales; Beijerinckiaceae; Salinarimonas; Salinarimonas rosea DSM 21201
tggggaatat tggacaatgg gcgcaagcct gatccagcca tgccgcgtga gtgatgaagg
ccttagggtt gtaaagctct ttcgcacgcg acgataatga cggtagcgtg agaagaagcc
ccggctaact tcgtgccagc agccgcggta atacgaaggg ggctagcgtt gctcggaatc
actgggcgta aagggcgcgt aggcggatct ttaagtcggg ggtgaaagcc cagggctcaa
ccctggaatt gcctccgata ctggggatct agagaccgga agaggtgagt ggaactgcga
gtgtagaggt gaaattcgta gatattcgca agaacaccag tggcgaaggc ggctcactgg
tccggatctg acgctgaggc gcgaaagcgt ggggagcaaa ca
>ASV_000210; Bacteria; Proteobacteria; Gammaproteobacteria; Pseudomonadales; Moraxellaceae; Psychrobacter; uncultured bacterium
tggggaatat tggacaatgg gggcaaccct gatccagcca tgccgcgtgt gtgaagaagg
ccttttggtt gtaaagcact ttaagcagtg aagaagacct aacggttaat acccgttagc
gatgacatta gctgcagaat aagcaccggc taactctgtg ccagcagccg cggtaataca
gagggtgcaa gcgttaatcg gaattactgg gcgtaaagcg agcgtaggtg gcttgataag
tcagatgtga aatccccggg cttaacctgg gaactgcatc tgatactgtt aggctagagt
aggtgagagg gaggtagaat ttcaggtgta gcggtgaaat gcgtagagat ctgaaggaat
accgatggcg aaggcagcct cctggcatca tactgacact gaggttcgaa agcgtgggta
gcaaaca
>ASV_000211; Bacteria; Proteobacteria; Gammaproteobacteria; Vibrionales; Vibrionaceae; Vibrio; Vibrio sp. JPW-8-11-4
tggggaatat tgcacaatgg gcgcaagcct gatgcagcca tgccgcgtgt atgaagaagg
ccttcgggtt gtaaagtact ttcagcagtg aggaaggttc atacgttaat agcgtatgga
tttgacgtta gctgcagaag aagcaccggc taactccgtg ccagcagccg cggtaatacg
gagggtgcga gcgttaatcg gaattactgg gcgtaaagcg catgcaggtg gtttgttaag
tcagatgtga aagcccgggg ctcaacctcg gaattgcatt tgaaactggc agactagagt
actgtagagg ggggtagaat ttcaggtgta gcggtgaaat gcgtagagat ctgaaggaat
accggtggcg aaggcggccc tctggacaga tactgacact cagatgcgaa agcgtgggga
gcaaaca
>ASV_000212; Bacteria; Proteobacteria; Gammaproteobacteria; Vibrionales; Vibrionaceae; Photobacterium; Photobacterium atrarenae
tggggaatat tgcacaatgg gggaaaccct gatgcagcca tgccgcgtgt gtgaagaagg
ccttcgggtt gtaaagcact ttcagtcgtg aggaagacgg ctaggttaat agcctggttg
tttgacgtta gcgacagaag aagcaccggc taactccgtg ccagcagccg cggtaatacg
gagggtgcga gcgttaatcg gaattactgg gcgtaaagcg catgcaggcg gcttgttaag
ccagatgtga aagcccgggg ctcaacctcg gaatcgcatt tggaactggc aggctagagt
cttgtagagg ggggtagaat ttcaggtgta gcggtgaaat gcgtagagat ctgaaggaat
accagtggcg aaggcggccc cctggacaaa gactgacgct cagatgcgaa agcgtgggga
gcaaaca
>ASV_000213; No blast hit; unclassified; unclassified; unclassified; unclassified; unclassified; unclassified
taaggaatat tgggcaatgg ggggaaccct gacccagcca tgccgcgtgg aggaaggagg
ccctacgggt cgtaaactcc ttttgccgga ggatagcccc ggccttgcga ggccggccga
aggtatccgg cgaataagca tcggctaact ccgtgccagc agccgcggta atacggagga
tgcgagcgtt atccggattc attgggttta aagggtgcgc aggcggttcg tcaagtcagc
ggtgaaaggc aggggctcaa ccccggcagt gccgatgata ctgacggact tgaatgcggt
cgaggcgggc ggaatgtgac gtgtagcggt gaaatgcata gatatgtcac agaacgccga
tagcgaaggc agctcgccag gcctgcattg acgctcgggc acgaaagcgt ggggatcaaa
ca
>ASV_000214; Bacteria; Proteobacteria; Alphaproteobacteria; Rhodobacterales; Rhodobacteraceae; Jhaorihella; uncultured bacterium
tggggaatct tggacaatgg gcgcaagcct gatccagcca tgccgcgtga gtgatgaagg
ccctagggtc gtaaagctct ttcacccgtg aagataatga cggtagcggg agaagaaacc
ccggctaact ccgtgccagc agccgcggta atacggaggg ggttagcgtt gttcggaatt
actgggcgta aagcgcgcgt aggcgggctg gaaagttggg ggtgaaatcc cggggctcaa
ccccggaact gcctccaaaa ctgtcagcct ggagttcgag agaggtgagt ggaattccga
gtgtagaggt gaaattcgta gatattcgga ggaacaccag tggcgaaggc ggctcactgg
ctcgatactg acgctgaggt gcgaaagcgt ggggagcaaa ca
>ASV_000215; Bacteria; Proteobacteria; Gammaproteobacteria; Vibrionales; Vibrionaceae; Vibrio; Vibrio galatheae
tggggaatat tgcacaatgg gcgcaagcct gatgcagcca tgccgcgtgt atgaagaagg
ccttcgggtt gtaaagtact ttcagcagtg aggaaggttc atgcgttaat agcgtatgga
tttgacgtta gctgcagaag aagcaccggc taactccgtg ccagcagccg cggtaatacg
gagggtgcga gcgttaatcg gaattactgg gcgtaaagcg catgcaggtg gtttgttaag
tcagatgtga aagcccgggg ctcaacctcg gaattgcatt tgaaactggc agactagagt
actgtagagg ggggtagaat ttcaggtgta gcggtgaaat gcgtagagat ctgaaggaat
accggtggcg aaggcggccc cctggacaga tactgacact cagatgcgaa agcgtgggga
gcaaaca
>ASV_000216; Bacteria; Chloroflexi; Anaerolineae; Anaerolineales; Anaerolineaceae; uncultured; uncultured bacterium
tagggaatat tgcacaatgg gcgaaagcct gatgcagcaa cgccgcgtgc gcgatgaagg
ccttcgggtt gtaaagcgct tttctggggg aagaggaagg actgtacccc aggaataagt
ctcggctaac tacgtgccag cagccgcggt aaaacgtagg aggcaagcgt tatccggatt
tactgggcgt aaagcgcgtg caggcggttt ggtaagtcgg acgttaaagc tcctggctca
actgggagag gccgttcgaa actaccagac tagagggcag tagagggagg tggaattccg
ggtgtagcgg tgaaatgcgt agatatccgg aggaacacca gtggcgaagg cggcctcctg
gactgaccct gacgctaaga cgcgaaagct aggggagcga acg
>ASV_000217; Bacteria; Chloroflexi; Dehalococcoidia; S085; uncultured bacterium; unclassified; unclassified
cgaggaatct tgggcaatgg gcgaaagcct gacccagcga cgccgcgtgg gggaagaagg
ccttcgggtc gtaaacccct tttgccgggg aagaagctct gacggtaccc ggcgaataag
ccacggctaa ctacgtgcca gcagccgcgg taatacgtag gtggcaagcg ttgtccggat
ttactgggcg taaagggcgt gtaggcggtt cgttaagtcc ggtgtgaaat ctcccggctc
aactgggagg ggtcatcgga tactggcgga ctagaggggg gcagaggaag gtggaattcc
cggtgtagcg gtgaaatgcg tagatatcgg gaggaacacc agtggcgaag gcggccttct
gggcccaccc tgacgctgag gcgcgaaagc gtggggagcg aacc
>ASV_000218; Bacteria; Desulfobacterota; Desulfovibrionia; Desulfovibrionales; Desulfovibrionaceae; Desulfocurvus; Desulfovibrio sp. IS8
tggggaatat tgcgcaatgg gggaaaccct gacgcagcga cgccgtgtgc gggatgaagg
ttttcggatc gtaaaccgct gtcaggaggg aagaacccgg tagggtctaa taggccttgc
cgctgacggt acctccagag gaagcaccgg ctaactccgt gccagcagcc gcggtaatac
ggagggtgca agcgttaatc ggaatcactg ggcgtaaagc gtgcgtaggc ggcttcgcaa
gtcaggtgtg aaagccctcg gctcaaccgg ggaattgcac ttgaaactgc gtagctcgag
tctcggagag ggtggcggaa ttcccggtgt aggagtgaaa tccgtagata tcgggaggaa
caccagtggc gaaggcggcc acctggacga tgactgacgc tgaggtacga aagcgtgggg
agcaaaca
>ASV_000219; Bacteria; Proteobacteria; Alphaproteobacteria; Tistrellales; Geminicoccaceae; uncultured; uncultured bacterium
tggggaatct tggacaatgg gcgaaagcct gatccagcga cgccgcgtgg gtgatgaagg
ccttcgggtt gtaaagccct ttcgccgggg acgatgatga cggtacccgg agaagaagca
ccggctaact ccgtgccagc agccgcggta agacggaggg tgctagcgtt gttcggaatc
actgggcgta aagggcgcgt aggcggcctg gttcgtcggt tgtgaaagcc cggggctcaa
cctcggaacg gcacccgata cggccaggct ggaggccgga agaggagggt ggaataccca
gtgtagaggt gaaattcgta gatattgggt ggaacaccgg tggcgaaagc ggctctctgg
tccggacctg acgctgaggc gcgaaagcgt ggggagcaaa ca
>ASV_000220; Bacteria; Actinobacteriota; Rubrobacteria; Rubrobacterales; Rubrobacteriaceae; Rubrobacter; Rubrobacter aplysinae
tcgggaatct tgcacaatgg gcgaaagcct gatgcagcaa cgccgtgtga gcgatgaagg
ccctagggtc gtaaagctct gttgttaggg acgaagggcg aagggttaat agcccctagc
ctgacggtac ctatcgagga agccccggct aactacgtgc cagcagccgc ggtaatacgt
agggggcgag cgttgtccgg aattattggg cgtaaagggc gcgtaggcgg cttggtaagt
ctgctgtgaa accttggggc tcaaccccaa gcgtgcagtg gatactgtca agctagagga
tggtagaggc cagtggaatt cccagtgtag cggtgaaatg cgcagatatt gggaggaaca
ccagtagcga aggcggctgg ctgggccatt cctgacgctg aggcgcgaaa gctaggggag
cgaaca
>ASV_000221; Bacteria; Proteobacteria; Alphaproteobacteria; Rhizobiales; Rhizobiales Incertae Sedis; Dichotomicrobium; uncultured bacterium
tggggaatct tggacaatgg gcgaaagcct gatccagcca tgccgcgtga gtgaagaagg
ccctagggtt gtaaaactct ttcagcgggg aagataatga cggtacccgc agaagaagcc
ccggctaact tcgtgccagc agccgcggta atacgaaggg ggctagcgtt gttcggaatt
actgggcgta aagcgcgcgt aggcggactg gtcagtcagg ggtgaaatcc cggggcttaa
cctcggaact gcctttgata ctgccagtct cgagtccgga agaggtgagt ggaattccta
gtgtagaggt gaaattcgta gatattagga agaacaccgg tggcgaaggc ggctcactgg
tccggtactg acgctgaggc gcgaaagcgt ggggagcaaa ca
>ASV_000222; Bacteria; Proteobacteria; Gammaproteobacteria; Enterobacterales; Enterobacteriaceae; Klebsiella; Klebsiella quasipneumoniae
tggggaatat tgcacaatgg gcgcaagcct gatgcagcca tgccgcgtgt gtgaagaagg
ccttcgggtt gtaaagcact ttcagcgggg aggaaggcga taaggttaat aaccttgttg
attgacgtta cccgcagaag aagcaccggc taactccgtg ccagcagccg cggtaatacg
gagggtgcaa gcgttaatcg gaattactgg gcgtaaagcg cacgcaggcg gtctgtcaag
tcggatgtga aatccccggg ctcaacctgg gaactgcatt cgaaactggc aggctagagt
cttgtagagg ggggtagaat tccaggtgta gcggtgaaat gcgtagagat ctggaggaat
accggtggcg aaggcggccc cctggacaaa gactgacgct caggtgcgaa agcgtgggga
gcaaaca
>ASV_000223; Bacteria; Bacteroidota; Kapabacteria; Kapabacteriales; uncultured bacterium; unclassified; unclassified
tgaggaatat tggtcaatgg gggcaaccct gaaccagcga cgccgcgtga gggatgacgg
ggctttgcct tgtaaacctc tgtcagaagg gaaaagaaga ttgtttggcg atctgggctt
gtaccttcgg aggaagcacc ggctaactac gtgccagcag ccgcggtaat acgtagggtg
caaacgttgt ccggaattac tgggtgtaaa gggtgcacag gcggttttgt gcgtcagagg
ttaaatgcca cggctcaact gtggacctgc ctttgatacg gcaagacttg agtggaagag
aggatgatag aactcctggt gtagcggtga aatgcgtaga tatcaggaag aataccattt
gcgaaggcgg tcatccggct ttcaactgac gcttaagcac gaaagcgtgg gtagcgaaca
>ASV_000224; No blast hit; unclassified; unclassified; unclassified; unclassified; unclassified; unclassified
tgaggaatct tgcgcaatgg gggaaaccct gacgcagcca tgccgcgtgg gtgaagaagg
ccttcgggtc gtaaagcctt gtcagatggg aagaaaccta gacaagttaa taccttgttt
acttgacggt accatcagag gaagcaccgg ctaactccgt gccagcagcc gcggtaatac
ggagggtgca agcgttgttc ggaattactg ggcgtaaaga gcgtgtaggc ggctgggtca
gtcagatgtg aaagccctcg gcttaaccga ggaagtgcat ctgatactgc tcagcttgag
tctcggagag gggtgtggaa ttcccggtgt agaggtgaaa ttcgtagata tcgggaggaa
catcagtggc gaaggcgaca ccctggacga tgactgacgc tgagacgcga aagcgtgggg
agcaaaca
>ASV_000225; Bacteria; Proteobacteria; Gammaproteobacteria; Oceanospirillales; Halomonadaceae; Halomonas; Halomonas sp. GX9A2-1
tggggaatat tggacaatgg gcgaaagcct gatccagcca tgccgcgtgt gtgaagaagg
ctttcgggtt gtaaagcact ttcagtgagg aagaacgcct tcgggttaat accctggagg
aaagacatca ctcacagaag aagcaccggc taactccgtg ccagcagccg cggtaatacg
gagggtgcga gcgttaatcg gaattactgg gcgtaaagcg cgcgtaggtg gcttgataag
ccggttgtga aagccccggg ctcaacctgg gaacggcatc cggaactgtc aggctagagt
gcaggagagg aaggtagaat tcccggtgta gcggtgaaat gcgtagagat cgggaggaat
accagtggcg aaggcggcct tctggactga cactgacact gaggtgcgaa agcgtgggta
gcaaaca
>ASV_000226; Bacteria; Firmicutes; Clostridia; Lachnospirales; Defluviitaleaceae; Defluviitalea; Clostridiales bacterium enrichment culture clone WSC-7
tggggaatat tgcacaatgg gggaaaccct gatgcagcga cgccgcgtga aggaagaagg
tcctcggatc gtaaacttct atcagcaggg aagatagtga cggtacctga ctaagaagcc
ccggctaact acgtgccagc agccgcggta atacgtaggg ggcaagcgtt atccggaatc
actgggtgta aagggtgcgt aggcggaacg gcaagtccga tgtgaaagac ccgtgctcaa
catggggact gcattagaaa ctgtcgaact agagtgcagg agaggaaagc ggaattccta
gtgtagcggt gaaatgcgta gatattagga agaacaccag tggcgaaggc ggctttctgg
actgtaactg acgctgaggc acgaaagcgt ggggagcgaa ca
>ASV_000227; Bacteria; Firmicutes; Bacilli; Lactobacillales; Vagococcaceae; Vagococcus; Vagococcus humatus
tagggaatct tcggcaatgg acgaaagtct gaccgagcaa cgccgcgtga gtgaagaagg
ttttcggatc gtaaaactct gttgttagag aagaacaagg ataagagtaa ctgtttatcc
cttgacggta tctaaccaga aagccacggc taactacgtg ccagcagccg cggtaatacg
taggtggcaa gcgttgtccg gatttattgg gcgtaaagcg agcgcaggcg gtttcttaag
tctgatgtga aagcccccgg ctcaaccggg gagggtcatt ggaaactggg gaacttgagt
gcagaagagg agagtggaat tccatgtgta gcggtgaaat gcgtagatat atggaggaac
accagtggcg aaggcgactc tctggtctgt aactgacgct gaggctcgaa agcgtgggga
gcaaaca
>ASV_000228; Bacteria; Proteobacteria; Gammaproteobacteria; Run-SP154; uncultured gamma proteobacterium; unclassified; unclassified
tggggaatat tggacaatgg gcgcaagcct gatccagcaa tgccgcgtgt gtgaagaagg
cctgcgggtt gtaaagcact ttcagtgggg aagaaagccc tggggtgaat agtcccgggg
gatgacgtta cccacagaag aagcaccggc taactccgtg ccagcagccg cggtaatacg
gagggtgcga gcgttaatcg gaatcactgg gcgtaaagcg cgcgtaggcg gccggttaag
tcagatgtga aagccctggg ctcaacctgg gaatggcatt tgatactggc gggctggagt
ctgatagagg ggggtggaat tccaggtgta gcggtgaaat gcgtagagat ctggaggaac
accggtggcg aaggcggccc cctggatcaa gactgacgct gaggcgcgaa agcgtgggga
gcaaaca
>ASV_000229; Bacteria; Firmicutes; Clostridia; Peptostreptococcales-Tissierellales; JTB215; bacterium enrichment culture clone AOM-SR-B4; unclassified
tgggggatat tgcacaatgg gggaaaccct gatgcagcga tgccgcgtga atgatgaagg
ctttcgagtc gtaaagttct gttcttaggg aagatagtga cggtacctaa gaagaaagcc
ccggctaaat acgtgccagc agccgcggta atacgtatgg ggcgagcgtt atccggaatt
attgggcgta aagagttcgt aggcggtcct ttaagtcaga agtgaaaggc agtggctcaa
ccattgtaag cttttgaaac tggaggactt gagtgttgga gaggaaagcg gaattcctag
tgtagcggtg aaatgcgtag atattaggag gaacaccagt ggcgaaggcg gctttctgga
caaatactga cgctgaggaa cgaaagcgtg gggagcgaac a
>ASV_000230; Bacteria; Actinobacteriota; Acidimicrobiia; Microtrichales; uncultured; uncultured bacterium; unclassified
tggggaatct tgcgcaatgg gcgaaagcct gacgcagcga tgccgcgtgc gggaagacgg
ccttagggtt gtaaaccgct ttcagcaggg acgaaattga cggtacctgc agaagaagct
ccggccaact acgtgccagc agccgcggta agacgtaggg ggcgagcgtt gtccggaatt
attgggcgta aagggctcct aggttgttca gtaagtctac tgtgaaaatc caaggcttaa
ccttgggacg ccagtggata ctgctgtgac tcgagttcgg tagaggagtg tggaattcct
ggtgtagcgg tgaaatgcgc agatatcagg aggaacacca acggcgaagg cagcactctg
ggccgatact gacactgaag agcgaaagca tggggagcaa aca
>ASV_000231; Bacteria; Actinobacteriota; Actinobacteria; Euzebyales; Euzebyaceae; uncultured; uncultured bacterium
tggggaatct tgctcaatgg gcgcaagcct gaagcagcga cgccgcgtgt gggaagaagg
tcttcggatt gtaaaccact ttcaggaggg aagaagcgca agtgacggta cctccagaag
aaggcccggc caactacgtg ccagcagccg cggtaatacg taggggccta gcgttgtccg
gaattattgg gcgtaaagag ctcgtaggcg gcccagcaag tcgaatgtga aatctcaagg
ctcaaccttg aaattgcatc cgatactgat gggcttgagg caggtagggg aaggtggaat
tcctggtgta gcggtgaaat gcgcagatat caggaggaac accggtggcg aaggcggcct
tctgggcctg tactgacgct gaggagcgaa agcgtgggga gcaaaca
>ASV_000232; Bacteria; Actinobacteriota; Actinobacteria; Streptomycetales; Streptomycetaceae; Streptomyces; Streptomyces fukangensis
tggggaatat tgcacaatgg gcgcaagcct gatgcagcga cgccgcgtga gggatgacgg
ccttcgggtt gtaaacctct ttcagcaggg aagaagcttt tatgggtgac ggtacctgca
gaagaagcac cggctaacta cgtgccagca gccgcggtaa tacgtagggt gcgagcgttg
tccggaatta ttgggcgtaa agagctcgta ggcggcttgt cgcgtcggtt gtgaaagccc
atggcttaac cgtgggtctg cagtcgatac gggcaggcta gagtgtggta ggggagatcg
gaattcctgg tgtagcggtg aaatgcgcag atatcaggag gaacaccggt ggcgaaggcg
gatctctggg ccatgactga cgctgaggag cgaaagcgtg gggagcgaac a
>ASV_000233; Bacteria; Campilobacterota; Campylobacteria; Campylobacterales; Arcobacteraceae; uncultured; uncultured bacterium
tggggaatat tgcacaatgg aggaaactct gatgcagcaa cgccgcgtgg aggatgacac
ttttcggagc gtaaactcct tttatatagg aagataatga cggtactata tgaataagca
ccggctaact ccgtgccagc agccgcggta atacggaggg tgcaagcgtt actcggaatc
actgggcgta aagagcgtgt aggcggatta ataagttggg agtgaaatcc tatggctcaa
ccatagaact gctttcaaaa ctgttaatct agagtatggg agaggtagat ggaatttctg
gtgtaggggt aaaatccgta gagatcagaa ggaataccga ttgcgaaggc gatctactgg
aacattactg acgctgagac gcgaaagcgt ggggagcaaa ca
>ASV_000234; Bacteria; Cyanobacteria; Cyanobacteriia; Cyanobacteriales; Nostocaceae; Calothrix PCC-6303; uncultured Synechococcus sp
tggggaattt tccgcaatgg gcgaaagcct gacggagcaa taccgcgtga gggaggaagg
cttttgggtt gtaaacctct tttctcaagg aataagaaag tgaaggtact tgaggaataa
gcatcggcta actccgtgcc agcagccgcg gtaatacgga ggatgcaagc gttatccgga
atgattgggc gtaaagcgtc cgtaggtggt tttgtgtgtc tgctgttaaa gcgtgcggct
taaccgcata agggcggtgg aaactacaag actagagtgc gttcggggca gggggaattc
ccagtgtagc ggtgaaatgc gtagagattg ggaagaacac cggtggcgaa agcgccctgc
taggccgtaa ctgacactga gggacgaaag ctaggggagc gaatg
>ASV_000235; No blast hit; unclassified; unclassified; unclassified; unclassified; unclassified; unclassified
tggggaatat tggacaatgg gcgaaagcct gatccagcaa tgccgcgtgg gtgaagaagg
ccttcgggtt gtaaagccct ttcagtgggg aagaaaagct tgaggttaat agccttgagc
cttgacgtta cccacagaag aagcaccggc taactccgtg ccagcagccg cggtaatacg
gagggtgcga gcgttaatcg gaattactgg gcgtaaaggg cgcgtaggtg gttcggtaag
tcggatgtga aagccccggg ctcaactcgg gaattgcatt cgatactgtc gagctagagt
ctggtagagg gaagtggaat tcccggtgta gcggtgaaat gcgtagatat cgggaggaac
accagtggcg aaggcggctt cctggaccaa tactgacact gaggcgcgaa agcgtgggga
gcaaaca
>ASV_000236; Bacteria; Actinobacteriota; Acidimicrobiia; Actinomarinales; uncultured; uncultured bacterium; unclassified
cagggaatct tgcgcaatgg gcgaaagcct gacgcagcaa cgccgcgtgg gggatgacgg
ccttcgggtt gtaaacccct ttcagaaggg aagaaattga cggtaccttc agaagaagcc
ccggccaact acgtgccagc agccgcggta atacgtaggg ggcaagcgtt gtccggaatt
attgggcgta aagagctcgt aggcggctca gcaagtcggc tgtgaaatcc cgaggctcaa
cctcggaact gcagtcgata ctgttgtggc tagagtctgg tagaggagaa tggaattccc
ggtgtagcgg tgaaatgcgc agatatcggg aggaacacca gtagcgaagg cggttctctg
ggccagtact gacgctgagg agcgaaagcg tggggagcaa aca
>ASV_000237; Bacteria; Actinobacteriota; Acidimicrobiia; Actinomarinales; uncultured; uncultured actinobacterium; unclassified
cagggaatct tgcgcaatgg gcgaaagcct gacgcagcga caccgcgtgg gggatgaagg
ccttcgggtt gtaaacccct ttcaggaggg aagaaattga cggtacctcc agaagaagga
ccggccaact acgtgccagc agccgcggta atacgtaggg tcctagcgtt atccggaatc
attgggcgta aagagctcgt aggcggttca gcaagtcggc tgtgaaagtc cgaggctcaa
cctcggaatt gcagtcgata ctgttgtgac tcgagtccgg tagaggagaa tggaattccc
ggtgtagcgg tgaaatgcgc agatatcggg aggaacacca gtagcgaagg cggttctctg
ggccggcact gacgctgagg agcgaaagcg tggggagcaa aca
>ASV_000238; Bacteria; Firmicutes; Bacilli; Bacillales; Bacillaceae; Pontibacillus; Pontibacillus sp. SY-8
tagggaatct tccgcaatgg acgaaagtct gacggagcaa cgccgcgtga acgatgaagg
tcttcggatc gtaaagttct gttgttgggg aagaacaagt accagaggaa atgctggtac
cttgacggta cccaaccaga aagccacggc taactacgtg ccagcagccg cggtaatacg
taggtggcaa gcgttgtccg gaattattgg gcgtaaagcg cgcgcaggcg gtttcttaag
tctgatgtga aagcccacag ctcaactgtg gagggccatt ggaaactggg gaacttgagt
acagaagagg agagtggaat tccacgtgta gcggtgaaat gcgtagatat gtggaggaac
accagtggcg aaggcgactc tctggtctgt aactgacgct gaggcgcgaa agcgtgggta
gcaaaca
>ASV_000239; Bacteria; Proteobacteria; Gammaproteobacteria; Enterobacterales; uncultured; uncultured bacterium; unclassified
tggggaatat tggacaatgg gggcaaccct gatccagcca tgccgcgtgt gtgaagaagg
ccttcgggtt gtaaagcact ttcagtgagg agaaaggtgg ttgtgttaat agcgcaacta
attgatgtta ctcacagaag aagcaccggc taactccgtg ccagcagccg cggtaatacg
gagggtgcaa gcgttaatcg gaattactgg gcgtaaagcg cacgcaggcg gttaattaag
ttgggtgtga aagccccggg ctcaacctgg gaattgcatt caagactggt tagctagagt
ctcgtagagg ggggtagaat tccatgtgta gcggtgaaat gcgtagagat atggaggaat
accggtggcg aaggcggccc cctggacgaa gactgacgct caggtgcgaa agcgtgggga
gcaaaca
>ASV_000240; Bacteria; Firmicutes; Bacilli; Lactobacillales; Vagococcaceae; Vagococcus; Vagococcus humatus
tagggaatct tcggcaatgg acgaaagtct gaccgagcaa cgccgcgtga gtgaagaagg
ttttcggatc gtaaaactct gttgttagag aagaacaagg ataagagtaa ctgtttatcc
cttgacggta tctaaccaga aagccacggc taactacgtg ccagcagccg cggtaatacg
taggtggcaa gcgttgtccg gatttattgg gcgtaaagcg agcgcaggcg gttttttaag
tctgatgtga aagcccccgg ctcaaccggg gagggtcatt ggaaactggg gaacttgagt
gcagaagagg agagtggaat tccatgtgta gcggtgaaat gcgtagatat atggaggaac
accagtggcg aaggcgactc tctggtctgt aactgacgct gaggctcgaa agcgtgggga
gcaaaca
>ASV_000241; Bacteria; Proteobacteria; Alphaproteobacteria; Rhizobiales; Hyphomicrobiaceae; Filomicrobium; uncultured bacterium
tggggaatat tggacaatgg gcgaaagcct gatccagcca tgccgcgtga gtgacgaagg
ccttagggtt gtaaaactct tttggcgggg acgataatga cggtacccgc agaataagcc
ccggctaact tcgtgccagc agccgcggta atacgaaggg ggctagcgtt gttcggaatc
actgggcgta aagcgcacgt aggcggactg gtcagttggg ggtgaaatcc cagggctcaa
ccctggaact gcctccaata ctgccagtct tgagtccgag agaggtgagt ggaattccta
gtgtagaggt gaaattcgta gatattagga agaacaccag tggcgaaggc ggctcactgg
ctcggtactg acgctgaggt gcgaaagcgt ggggagcaaa ca
>ASV_000242; Bacteria; Actinobacteriota; Acidimicrobiia; Actinomarinales; uncultured; uncultured Actinomycetales bacterium; unclassified
cagggaatct tgcgcaatgg gcgaaagcct gacgcagcga caccgcgtgg gggatgaagg
ccttcgggtt gtaaacccct ttcaggaggg aagaaattga cggtacctcc aaaagaagga
ccggccaact acgtgccagc agccgcggta atacgtaggg tcctagcgtt atccggaatc
attgggcgta aagagctcgt aggcggttca gcaagtcggc tgtgaaagtc cgaggctcaa
cctcggaatt gcagtcgata ctgctgtgac ttgaattcgg tagaggagaa tggaattccc
ggtgtagcgg tgaaatgcgc agatatcggg aggaacacca gtagcgaagg cggttctctg
ggccgatatt gacgctgagg agcgaaagcg tggggagcaa aca
>ASV_000243; Bacteria; Bacteroidota; Bacteroidia; Bacteroidales; Bacteroidales UCG-001; uncultured bacterium; unclassified
tgaggaatat tggtcaatgg ccggaaggct gaaccagcca agtagcgtga aggatgacgg
ccctatgggt tgtaaacttc ttttatatgg gaataatggt agttacgtgt aattacgtgc
atgtaccata tgaataagga tcggctaact ccgtgccagc agccgcggta atacggagga
tccgagcgtt atccggattt attgggttta aagggagcgt aggcgggata tcaagtcagt
tgtgaaatgt agatgctcaa catctgcact gcagttgaaa ctggtattct tgagtgcgta
agaggtaggc ggaattcgtc gtgtagcggt gaaatgcata gatatgacga agaactccaa
ttgcgaaggc agcttactgg gccgcaactg acgctgaagc tcgaaggtgc gggtatcaaa
ca
>ASV_000244; Bacteria; Bacteroidota; Bacteroidia; Flavobacteriales; Cryomorphaceae; uncultured; uncultured bacterium
tgaggaatat tggtcaatgg aggcaactct gaaccagcca tgccgcgtga aggatgacgg
ccctatgggt tgtaaacttc ttttatatgg gaagaaactt atctacgtgt agataactga
cggtaccata cgaataagga tcggctaact ccgtgccagc agccgcggta atacggagga
tccaagcgtt atccggattc attgggttta aagggtccgt aggcggattt ttaagtcagt
ggtgaaagcc ggcagctcaa ctgtcgaact gccattgata ctggaaatct tgagtacaaa
tgaagtaggc ggaatgagtc atgtagcggt gaaatgcata gatatgactc agaacaccga
ttgcgaaggc agcttactaa catgtaactg acgctgaggg acgaaagcgt ggggagcgaa
ca
>ASV_000245; Bacteria; Firmicutes; Clostridia; Lachnospirales; Lachnospiraceae; Epulopiscium; uncultured Gram-positive bacterium HOC39
tggggaatat tgcacaatgg gcgcaagcct gatgcagcga cgccgcgtga aggatgaagg
ttttcggatc gtaaacttct atcagcaggg aggaaccaaa tgacggtacc tgactaagaa
gccccggcta actacgtgcc agcagccgcg gtaatacgta gggggcaagc gttatccgga
tttactgggt gtaaagggtg cgtaggcggt atggcaagtc agatgtgaaa actcagggct
caaccttgag actgcatctg aaactgctaa actagagtgc aggagaggaa agcggaattc
cgagtgtagc ggtgaaatgc gtagagattc ggaggaacac cagtagcgaa ggcggctttc
tggactgtaa ctgacgctga ggcacgaaag cgtggggagc gaaca
>ASV_000247; Bacteria; Spirochaetota; Spirochaetia; Spirochaetales; Spirochaetaceae; Spirochaeta 2; uncultured organism
ctaagaatct tccgcaatgg acgaaagtct gacggagcga cgccgcgtgg gtgaagaagg
ccgtgaggtt gtaaagccct tttctacctg aggaataagc ctgggaggga atgcctgggt
gatgacggta gggtaggaat aagccccggc taattacgtg ccagcagccg cggtaacacg
tatggggcga gcgttgttcg gaattattgg gcgtaaaggg cgtgtaggcg gaaatgcaag
tctggtgtga aagaccgcag ctcaactgcg ggtacgcgct ggaaactgca tatcttgaat
ccttgagggg gaactggaat tcctggtgta ggggtgaaat ctgtagatat caggaagaac
accggtggcg aaggcgagtt cctggcaagt gattgacgct gaggcgcgaa agcgtgggta
gcaaaca
>ASV_000248; Bacteria; Firmicutes; Bacilli; Bacillales; Bacillaceae; Bacillus; Bacillus taeanensis
tagggaatct tccgcaatgg acgaaagtct gacggagcaa cgccgcgtga gcgatgaagg
ccttcgggtc gtaaagctct gttgttaggg aagaacaagt accgttcgaa tagggcggta
ccttgacggt acctaaccag aaagccacgg ctaactacgt gccagcagcc gcggtaatac
gtaggtggca agcgttgtcc ggaattattg ggcgtaaagc gcgcgcaggc ggtctcttaa
gtctgatgtg aaagcccacg gctcaaccgt ggagggtcat tggaaactgg gggacttgag
tacagaagag gagagtggaa ttccacgtgt agcggtgaaa tgcgtagaga tgtggaggaa
caccagtggc gaaggcggct ctctggtctg taactgacgc tgaggcgcga aagcgtgggg
agcaaaca
>ASV_000249; Bacteria; Firmicutes; Bacilli; Lactobacillales; Lactobacillaceae; Lactobacillus; Lactobacillus plantarum
tagggaatct tccacaatgg acgaaagtct gatggagcaa cgccgcgtga gtgaagaagg
gtttcggctc gtaaaactct gttgttaaat aagaacatat ctgagagtaa ctgttcaggt
attgacggta tttaaccaga aagccacggc taactacgtg ccagcagccg cggtaatacg
taggtggcaa gcgttgtccg gatttattgg gcgtaaagcg agcgcaggcg gttttttaag
tctgatgtga aagccttcgg ctcaaccgaa gaagtgcatc ggaaactggg aaacttgagt
gcagaagagg acagtggaac tccatgtgta gcggtgaaat gcgtagatat atggaagaac
accagtggcg aaggcggctg tctggtctgt aactgacgct gaggctcgaa agtatgggta
gcaaaca
>ASV_000250; Bacteria; Proteobacteria; Gammaproteobacteria; Oceanospirillales; Halomonadaceae; Halomonas; Halomonas halocynthiae
tggggaatat tggacaatgg gcgaaagcct gatccagcca tgccgcgtgt gtgaagaagg
ccctcgggtt gtaaagcact ttcagtgagg aagaacgcct tgggattaat acccccaagg
aaagacatca ctcacagaag aagcaccggc taactccgtg ccagcagccg cggtaatacg
gagggtgcga gcgttaatcg gaattactgg gcgtaaagcg cgcgtaggcg gcttaatcag
ccggttgtga aagccccggg ctcaacctgg gaacggcatc cggaactgtt aggctagagt
gcaggagagg aaggtagaat tcccggtgta gcggtgaaat gcgtagatat cgggaggaat
accagtggcg aaggcggcct tctggactga cactgacgct gaggtgcgaa agcatgggta
gcaaaca
>ASV_000251; Bacteria; Cyanobacteria; Cyanobacteriia; Synechococcales; Cyanobiaceae; Cyanobium PCC-6307; Synechococcus sp. CENA143
tggggaattt tccgcaatgg gcgaaagcct gacggagcaa cgccgcgtga gggaagaagg
cctctgggct gtaaacctct tttctcaagg aagaagacct gacggtactt gaggaataag
ccacggctaa ttccgtgcca gcagccgcgg taatacggga gtggcaagcg ttatccggaa
ttattgggcg taaagcgtcc gcaggcggcc ttgtaagtct gctgtcaaag cgtggagctt
aactccatat cggcagtgga aactgtaagg cttgagtgtg gtaggggcag agggaattcc
cggtgtagcg gtgaaatgcg tagatatcgg gaagaacacc agtggcgaag gcgctctgct
gggccatcac tgacgctcat ggacgaaagc caggggagcg aaag
>ASV_000252; Bacteria; Proteobacteria; Alphaproteobacteria; Tistrellales; Geminicoccaceae; uncultured; uncultured bacterium
tggggaatct tggacaatgg gggcaaccct gatccagcga cgccgcgtgg gtgacgaagg
ccttcgggtt gtaaagccct ttcaccgggg acgatgatga cggtacccgg agaagaagca
ccggctaact ccgtgccagc agccgcggta agacggaggg tgctagcgtt gttcggaatc
actgggcgta aagggcgcgt aggcggccct ggtggtcgga tgtgaaagcc cggggctcaa
ctccggaggt gcatccgaga cgccggggct ggaggccgga agaggagggt ggaataccca
gtgtagaggt gaaattcgta gatattgggt ggaacaccgg tggcgaaagc ggctctctgg
tccggacctg acgctgaggc gcgaaagcgt ggggagcaaa ca
>ASV_000253; Bacteria; Fusobacteriota; Fusobacteriia; Fusobacteriales; Fusobacteriaceae; Fusobacterium; Fusobacteriaceae bacterium F3
tggggaatat tggacaatgg accaaaagtc tgatccagca attctgtgtg cacgatgacg
gtcttcggat tgtaaagtgc tttcagttgg gaagaaaaaa atgacggtac caacagaaga
agcgacggct aaatacgtgc cagcagccgc ggtaatacgt atgtcgcaag cgttatccgg
atttattggg cgtaaagcgc gtctaggtgg tttgataagt ctgatgtgaa aatgcggggc
tcaactccgt attgcgttgg aaactgtcaa actagagtat cggagaggtg ggcggaacta
caagtgtaga ggtgaaattc gtagatattt gtaggaatgc cgatagagaa gtcagctcac
tggacgaata ctgacactga agcgcgaaag catggggagc aaaca
>ASV_000254; Bacteria; Verrucomicrobiota; Verrucomicrobiae; Pedosphaerales; Pedosphaeraceae; DEV114; uncultured rumen bacterium
tcgagaattt ttctcaatgg gggaaaccct gaaggagcga cgccgcgtgg gggatgaagg
gcttcggctc gtaaacccct gtcaagtgtg agcaagtgtg agcgttgaat aggcgttcac
ttgatagtag caaaagagga agggacggct aactctgtgc cagcagccgc ggtaatacag
aggtcccaag cgttgttcgg aatcactggg cgtaaagggt gcgtaggcgg tatggtaaga
cttgtgtgaa atctctgtgc tcaacgcaga ggctgcacaa gagactgccg tgctagagga
ttggaaggga gactggaatt cctggagtag cagtgaaatg cgtagatatc aggaggaaca
ccagtggcga aggcgagtct ctggacaaaa cctgacgctg aggcacgaaa gccaggggat
caaacg
>ASV_000255; Bacteria; Synergistota; Synergistia; Synergistales; Synergistaceae; EBM-39; uncultured organism
tggggaatat tgggcaatgg gggaaaccct gacccagcga cgccgcgtga gggatgaagt
ctttcgggac gtaaacctct gttgtacggg aagaaggaag tgacggtacc gtacgaggaa
gccccggcaa actacgtgcc agcagccgcg gtaatacgta gggggcgagc gttgtccgga
attactgggc gtaaagagca cgtaggcgga tcgttaagtc gactgtgaaa gtcccgggct
caacctggga attgcagttg atactggcgg actagagtac tggagaggga agtggaattc
ccggtgtagc ggtgaaatgc gcagatatcg ggaggaacac cagtggcgaa ggcggcttcc
tggccagtta ctgacgctga ggtgcgaaag ctgggggagc gaacc
>ASV_000256; Bacteria; Actinobacteriota; Acidimicrobiia; Microtrichales; Microtrichaceae; IMCC26207; uncultured actinobacterium
tggggaatct tgcgcaatgg gcgaaagcct gacgcagcaa cgccgcgtgc gggatgacgg
ccttcgtggt tgtaaaccgc tttcagcagg gacgaaaatg acggtacctg cagaagaagt
cccggctaac tacgtgccag cagccgcggt aatacgtagg ggacaagcgt tgtccggatt
cattgggcgt aaagagctcg taggcggtct agtaagttgg gtgtgaaagc tccgggctca
acccggagag gtcacccaaa actgctatga ctagagtcca gtagaggagc gtggaattcc
tggtgtagcg gtgaaatgcg cagatatcag gaggaacacc agcagcgaag gcggcgctct
gggctggaac tgacgctgag gagcgaaagc atgggtagca aaca
>ASV_000257; No blast hit; unclassified; unclassified; unclassified; unclassified; unclassified; unclassified
tggggaatat tggacaatgg accaaaagtc tgatccagca attctgtgtg cacgatgaag
gccttcgggt tgtaaagtgc tttcagcagg gaagaagcaa gtgacggtac ctgcagaaga
agcgacggct aaatacgtgc cagcagccgc ggtaatacgt atgtcgcaag cgttatccgg
aattattggg cataaagggc atctaggcgg ctaactaagt ctgatgtgaa aatgcggggc
tcaaccccgt attgcgttgg aaactggttg gctagagtac tggagaggtg ggcggaacta
caagtgtaga ggtgaaattc gtagatattt gtaggaatgc cgatagggaa gccagctcac
tggacagata ctgacgctaa agtgcgaaag cgtggggagc aaaca
>ASV_000258; Bacteria; Desulfobacterota; Desulfuromonadia; Geopsychrobacteraceae; Desulfuromusa; uncultured delta proteobacterium; unclassified
tggggaattt tgcgcaatgg gggaaaccct gacgcagcaa cgccgcgtga aggatgaagg
cctttgggtc gtaaacttct gtcagagggg aagaaatact cgcaagagtg ctgacggtac
cctcaaagga agcaccggct aactccgtgc cagcagccgc ggtaatacgg agggtgcaag
cgttgttcgg aattattggg cgtaaagagc atgtaggcgg actgttaagt ctggtgtgaa
agcccggggc tcaaccccgg aagtgcattg gatactggca gtcttgagta tgggagagga
aagtggaatt ccgagtgtag gagtgaaatc cgtagatatt cggaggaaca ccagtggcga
aggcggcttt ctggaccaat actgacgctg agatgcgaaa gcgtggggag caaaca
>ASV_000259; Bacteria; Nitrospirota; Thermodesulfovibrionia; uncultured; uncultured Nitrospirae bacterium; unclassified; unclassified
tgaggaattt tgcgcaatgg gcgaaagcct gacgcagcga cgccgcgtga aggacgaagg
ccttcgggtt gtaaacttct tttctcaggg aagataatga cggtacctga ggaataagcc
acggctaact ctgtgccagc agccgcggta agacagaggt ggcaagcgtt gttcggaatc
actgggctta aagggcgcgt aggcggtgcg gtaagtccgg ggtggaatcc tatggctcaa
ccatagaatt gcctcggaaa ctgctgcact tgagtcagcg agaggagggc ggaattcctg
gtgtagcagt gaaatgcgta gatatcagga ggaaggccag tggcgaaggc ggccctctgg
cgcttgactg acgctgaggc gcgaaagcgt ggggagcaaa ca
>ASV_000260; Bacteria; Proteobacteria; Alphaproteobacteria; Caulobacterales; Caulobacteraceae; Caulobacter; uncultured Caulobacter sp
tggggaatct tgcgcaatgg gcgaaagcct gacgcagcca tgccgcgtga atgatgaagg
tcttaggatt gtaaaattct ttcaccgggg acgataatga cggtacccgg agaagaagcc
ccggctaact tcgtgccagc agccgcggta atacgaaggg ggctagcgtt gctcggaatt
actgggcgta aagggagcgt aggcggactg tttagtcaga ggtgaaagcc cagggctcaa
ccttggaatt gcctttgata ctggcagtct tgagtacgga agaggtatgt ggaactccga
gtgtagaggt gaaattcgta gatattcgga agaacaccag tggcgaaggc gacatactgg
tccgttactg acgctgaggc tcgaaagcgt ggggagcaaa ca
>ASV_000261; Bacteria; Desulfobacterota; Desulfovibrionia; Desulfovibrionales; Desulfovibrionaceae; Halodesulfovibrio; Halodesulfovibrio marinisediminis
tggggaatat tgcgcaatgg acgaaagtct gacgcagcga cgccgcgtgg aggatgaagg
ttttcggatc gtaaactcct gtcaagaggg aagaaaccta tcaagattaa tactcttggt
aattgacggt acctctagag gaagcaccgg ctaattcagt gccagcagcc gcggtaatac
tgaaggtgca agcgttaatc ggaatcactg ggcgtaaagc gctcgtaggt ggctttgtaa
gtcaggtgtg aaagcccacg gctcaaccgt ggaattgcac ttgatactgc atcgctagag
tataggagag ggaagtggaa tttctggtgt aggagtgaaa tccgtagaga tcagaaggaa
cacccgtggc gaaggcgact tcctggacta ttactgacac tgaggagcga aagcgtgggg
agcaaaca
>ASV_000262; Bacteria; Bacteroidota; Bacteroidia; Bacteroidales; M2PB4-65 termite group; uncultured bacterium; unclassified
tagggaatat tgggcaatgg aagcaattct gacccagcca tgccgcgtga aggaatacgg
ccctatgggt cttaaacttc ttttatcata gagtaaccgt ggggacgtgt ccccacctgc
aagtatatga tgaataagta tcggctaact ccgtgccagc agccgcggta atacggagga
tacaagcgtt atccggattt attgggttta aagggtgcgc aggcggacta ataagtcagg
ggtgaaattt tgcagcttaa ctgtaaacgt gcctttgata ctgttagact agagtttaag
ggacgtaacc ggaatgtgat gtgtagcggt gaaatgcata gatatgtcac agaacgccga
tcgtgaagac aggttacgaa cttaatactg acgctcaggc acgaaagcgt gggtatcaaa
ca
>ASV_000263; Bacteria; Proteobacteria; Alphaproteobacteria; Rhodospirillales; Terasakiellaceae; Aestuariispira; Thalassospira sp. 2ta1
tggggaatat tgtgcaatgg aggaaactct gacacagcca tgccgcgtga gtgaagaagg
ccttcgggtt gtaaagctct ttcaactgtg aggatgatga cagtagcagt agaagaagca
ccggctaact tcgtgccagc agccgcggta atacgaaggg tgctagcgtt gttcggaatt
actgggcgta aagggcgtgt aggcggactg tccagtcagg ggtgaaatcc cggggcttaa
cctcggaact gcctttgata ctgacagtct agagtctgcg agaggatagt ggaataccca
gtgtagaggt gaaattcgta gatattgggt agaacaccag tggcgaaggc gactatctgg
agcagtactg acgctgaggc gcgaaagcgt ggggagcaaa ca
>ASV_000264; Bacteria; Actinobacteriota; Acidimicrobiia; Actinomarinales; uncultured; uncultured actinobacterium; unclassified
cagggaatat tgcacaatgg gcgaaagcct gatgcagcga caccgcgtgc gggatgaagg
ccttcgggtt gtaaaccgct ttcaggaggg acgaaactga cggtacctcc agaagaaggc
ccggccaact acgtgccagc agccgcggta acacgtaggg gccaaacgtt gtccggattt
attgggcgta aagggctcgt aggcggttca acaagtcggt cgtgaaatgt cggggctcaa
ccccgaaacg ccggtcgaaa ctgttgtgac tagggtccgg tagaggtgag tggaattctc
ggtgtagcgg tggaatgcgc agatatcgag aggaacacca gttgcgaagg cggctcactg
ggccggtacc gacgctgagg agcgaaagca tggggagcaa aca
>ASV_000265; Bacteria; Proteobacteria; Gammaproteobacteria; Oceanospirillales; Halomonadaceae; Salinicola; Halomonas sp. C3-3
tggggaatat tggacaatgg gcgaaagcct gatccagcca tgccgcgtgt gtgaagaagg
ctttcgggtt gtaaagcact ttcagcgagg aagaaagcct ttgggttaat accccagagg
aaggacatca ctcgcagaag aagcaccggc taactccgtg ccagcagccg cggtaatacg
gagggtgcga gcgttaatcg gaattactgg gcgtaaagcg cgcgtaggtg gcttggcacg
ccggttgtga aagccccggg ctcaacctgg gaacggcatc cggaacggcc aggctagagt
gcaggagagg aaggtagaat tcccggtgta gcggtgaaat gcgtagagat cgggaggaat
accagtggcg aaggcggcct tctggcctga cactgacact gaggtgcgaa agcgtgggta
gcaaaca
>ASV_000266; Bacteria; Proteobacteria; Gammaproteobacteria; Pseudomonadales; Pseudomonadaceae; Pseudomonas; uncultured Burkholderia sp
tggggaatat tggacaatgg gcgaaagcct gatccagcca tgccgcgtgt gtgaagaagg
ccctcgggtc gtaaagcact ttaagttggg aggaagggct tacagcgaat acctgtgagt
tttgacgtta ccgacagaat aagcaccggc taacttcgtg ccagcagccg cggtaatacg
aagggtgcaa gcgttaatcg gaattactgg gcgtaaagcg cgcgtaggtg gcttgataag
ttggatgtga aatccccggg ctcaacctgg gaactgcatc caaaactgtc tggctagagt
gcggtagagg gtagtggaat ttccagtgta gcggtgaaat gcgtagatat tggaaggaac
accagtggcg aaggcgacta cctggactga cactgacact gaggtgcgaa agcgtgggga
gcaaaca
>ASV_000267; Bacteria; Firmicutes; Bacilli; Bacillales; Bacillaceae; Bacillus; Bacillus sp. Bac184K
tagggaatct tccgcaatgg acgaaagtct gacggagcaa cgccgcgtga gtgatgaagg
ttttcggatc gtaaaactct gttgttaggg aagaacaagt accgttcgaa tagggcggta
ccttgacggt acctaaccag aaagccacgg ctaactacgt gccagcagcc gcggtaatac
gtaggtggca agcgttgtcc ggaattattg ggcgtaaagc gcgcgcaggc ggttctttaa
gtctgatgtg aaagcccccg gctcaaccgg ggagggtcat tggaaactgg ggaacttgag
tgcagaagag gagagtggaa ttccacgtgt agcggtgaaa tgcgtagaga tgtggaggaa
caccagtggc gaaggcgact ctctggtctg taactgacgc tgaggcgcga aagcgtgggg
agcgaaca
>ASV_000268; Bacteria; Firmicutes; Clostridia; Peptostreptococcales-Tissierellales; Fusibacteraceae; Fusibacter; uncultured organism
tggggaatat tgcacaatgg aggaaactct gatgcagcaa cgccgcgtga acgaagaagg
ctttcgagtc gtaaagttct gttatagggg aagaagcagt gacggtaccc tatgagaaag
ccacggctaa ttacgtgcca gcagccgcgg taatacgtaa gtggcaagcg ttatccggaa
ttactgggca taaagagttc gtaggcggtt aaacaagcca atagtgaaat ccaccagcct
aactggtgtc agctaatgga actgtgtaac ttgagtacag gagaggaaag tggaattcct
agtgtagtag tgaaatgcgt agatattagg aagaacatca gtagcgaagg cgactttctg
gactgtaact gacgctgagg aacgaaagcg tggggagcga aca
>ASV_000269; Bacteria; Proteobacteria; Alphaproteobacteria; Rhizobiales; Rhizobiales Incertae Sedis; Dichotomicrobium; uncultured bacterium
tggggaatct tggacaatgg gcgaaagcct gatccagcca tgccgcgtga gtgaagaagg
ccctagggtt gtaaaactct ttcagcgggg aagataatga cggtacccgc agaagaagcc
ccggctaact tcgtgccagc agccgcggta atacgaaggg ggctagcgtt gttcggaatt
actgggcgta aagcgcgcgt aggcggactg gtcagtcagg ggtgaaatcc cggggcttaa
cctcggaact gcctttgata ctgccagtct cgagtccggg agaggtgagt ggaattccta
gtgtagaggt gaaattcgta gatattagga agaacaccgg tggcgaaggc ggctcactgg
cccggtactg acgctgaggc gcgaaagcgt ggggagcaaa ca
>ASV_000270; Bacteria; Firmicutes; Bacilli; Bacillales; Bacillaceae; Bacillus; Bacillus hwajinpoensis
tagggaatct tccgcaatgg acgaaagtct gacggagcaa cgccgcgtga gtgatgaagg
ccttcgggtc gtaaaactct gttgttaggg aagaacaagt accgttcgaa tagggcggta
ccttgacggt acctaaccag aaagccacgg ctaactacgt gccagcagcc gcggtaatac
gtaggtggca agcgttgtcc ggaattattg ggcgtaaagc gcgcgcaggc ggtctcttaa
gtctgatgtg aaagcccacg gctcaaccgt ggagggtcat tggaaactgg gggacttgag
tacagaagag gagagtggaa ttccacgtgt agcggtgaaa tgcgtagaga tgtggaggaa
caccagtggc gaaggcggct ctctggtctg taactgacgc tgaggcgcga aagcgtgggg
agcaaaca
>ASV_000271; Bacteria; Proteobacteria; Gammaproteobacteria; Enterobacterales; Enterobacteriaceae; Salmonella; Salmonella enterica subsp. enterica serovar Choleraesuis str. ATCC 10708
tggggaatat tgcacaatgg gcgcaagcct gatgcagcca tgccgcgtgt atgaagaagg
ccttcgggtt gtaaagtact ttcagcaggg aggaaggtgt tgtggttaat aaccgcagca
attgacgtta cccgcagaag aagcaccggc taactccgtg ccagcagccg cggtaatacg
gagggtgcaa gcgttaatcg gaattactgg gcgtaaagcg cacgcaggcg gtctgtcaag
tcggatgtga aatccccggg ctcaacctgg gaactgcatt cgaaactggc aggcttgagt
cttgtagagg gggggagaat tccaggtgta gcggtgaaat gcgtagagat ctggaggaat
accggtggcg aaggcggccc cctggacaaa gactgacgct caggtgcgaa agcgtgggga
gcaaaca
>ASV_000272; Bacteria; Halanaerobiaeota; Halanaerobiia; Halanaerobiales; Halanaerobiaceae; Halanaerobium; Halanaerobium kushneri
tggggaatct tccacaatgg gcgaaagcct gatggagcaa cgccgcgtga gtgaagaagg
tcttaggatt gtaaagctct gtccttaggg aagaaccgtg ggtatagtta atgataccca
cctgacggta cctttggagg aagcactggc taactacgtg ccagcagccg cggtaatacg
tagagtgcaa gcgttgtccg gaattattgg gcgtaaaggg tacgcaggcg gataatcaag
tcaagcgtga aaggtgtcgg cttaaccgac agactgcgtt tgaaactggt tatcttgagt
gtaacagagg agagtggaat tcctagtgta gtggtgaaat acgtagatat taggaagaac
accagtggcg aaggcgactc tctgggttaa cactgacgct gaggtacgaa agctggggga
gcgaacg
>ASV_000273; No blast hit; unclassified; unclassified; unclassified; unclassified; unclassified; unclassified
tggggaatat tgcacaatgg gggaaaccct gatgcagcaa cgccgcgtgc gggaagaagg
ccttcgggtt gtaaaccgct gtcaggaggg aagaaattac cctggtgaat agccagggtg
gatgacggta cctccagagg aagccccggc taactccgtg ccagcagccg cggtaatacg
gagggggcaa gcgttgttcg gaatcactgg gcgtaaagcg cgcgtaggcg gccaggtcag
tcgggcgtga aagcccaggg ctcaaccctg gaagtgcgtt cgaaactgct tggcttgagt
acgggagagg agagtggaat tcccagtgta gcggtgaaat gcgtagatat tgggaggaac
accagtggcg aaggcggctc tctggaccgt cactgacgct gatgcgcgaa agctagggga
gcaaacg
>ASV_000274; Bacteria; Proteobacteria; Alphaproteobacteria; Rhodospirillales; Terasakiellaceae; Terasakiella; bioreactor metagenome
tggggaatat tgcgcaatgg aggaaactct gacgcagcca tgccgcgtga gtgaagaagg
ccttagggtt gtaaagctct ttcagacgtg atgatgatga cagtaacgtc aaaagaagtt
ccggctaact tcgtgccagc agccgcggta atacgaaggg aactagcgtt gttcggattt
actgggcgta aagagcacgt aggcggattg gtcagttggg ggtgaaagcc cggagctcaa
ctccggaacg gccttcaata ctgccaatct agagtccgta aaggggtggt ggaattccga
gtgtagaggt gaaattcgta gatattcgga ggaacaccag tggcgaaggc gaccacctgg
tacggtactg acgctgaggt gcgaaagcgt ggggagcaaa ca
>ASV_000275; Bacteria; Halanaerobiaeota; Halanaerobiia; Halanaerobiales; Halanaerobiaceae; Halanaerobium; uncultured organism
tggggaatct tccacaatgg gcgaaagcct gatggagcaa cgccgcgtga gtgaagaagg
tcttaggatt gtaaagctct gtccttaggg aagaaccgtg ggtatagcaa atgataccca
tctgacggta cctttggagg aagcactggc taactacgtg ccagcagccg cggtaatacg
tagagtgcaa gcgttgtccg gaattattgg gcgtaaaggg tacgcaggcg gataatcaag
tcaagcgtga aaggtgtcgg cttaaccgac agactgcgtt tgaaactggt tatcttgagt
gtaacagagg agagtggaat tcctagtgta gtggtgaaat acgtagatat taggaagaac
accagtggcg aaggcgactc tctgggttaa cactgacgct gaggtacgaa agctggggga
gcgaacg
>ASV_000276; Bacteria; Firmicutes; Bacilli; Bacillales; Bacillaceae; Bacillus; uncultured bacterium
tagggaatct tccgcaatgg acgaaagtct gacggagcaa cgccgcgtga gtgatgaagg
ttttcggatc gtaaaactct gttgttaggg aagaacaagt actagagtaa ctgctagtac
cttgacggta cctaaccaga aagccacggc taactacgtg ccagcagccg cggtaatacg
taggtggcaa gcgttgtccg gaattattgg gcgtaaagcg cgcgcaggcg gtcctttaag
tctgatgtga aagcccacgg ctcaaccgtg gagggtcatt ggaaactggg ggacttgagt
gcagaagaga agagtggaat tccacgtgta gcggtgaaat gcgtagagat gtggaggaac
accagtggcg aaggcgactc tttggtctgt aactgacgct gaggcgcgaa agcgtgggga
gcaaaca
>ASV_000277; Bacteria; Firmicutes; Clostridia; Peptostreptococcales-Tissierellales; Dethiosulfatibacteraceae; Dethiosulfatibacter; Dethiosulfatibacter aminovorans
tggggaatat tgcacaatgg gggaaaccct gatgcagcga cgccgcgtga gcgaagaagg
ttttcggatc gtaaagctct gtccttggag aagataatga cggtatccaa ggaggaagcc
ccggctaact acgtgccagc agccgcggta atacgtaggg ggcgagcgtt gtccggaatt
actgggcgta aagagtacgt aggcggtctg ataagtcagg tgtaaaaggc aatggctcaa
ccattgtaag cacttgaaac tgtcggactt gagtacagga gaggtaagtg gaattcctag
tgtagcggtg aaatgcgtag atattaggag gaacaccagt ggcgaaggcg acttactgga
ctgtaactga cgctgaggta cgaaagcgtg gggagcgaac a
>ASV_000278; Bacteria; Campilobacterota; Campylobacteria; Campylobacterales; Sulfurovaceae; Sulfurovum; uncultured bacterium
tggggaatat tgcacaatgg gggaaaccct gatgcagcaa cgccgcgtgg aggatgacgc
atttcggtgt gtaaactcct tttatatagg aagataatga cggtactata tgaataagca
ccggctaact ccgtgccagc agccgcggta atacggaggg tgcaagcgtt actcggaatc
actgggcgta aagcgcgcgc aggcggtctg ataagttgga tgtgaaagcc tacggctcaa
ccgtagaact gcatccaaaa ctgtcagact agagtctggg aggggaagat ggaattagtt
gtgtaggggt aaaatccgta gagataacta ggaataccaa aagcgaaggc gatcttctgg
aacagtactg acgctgaggc gcgaaagcgt ggggagcaaa ca
>ASV_000279; Bacteria; Desulfobacterota; Desulfovibrionia; Desulfovibrionales; Desulfovibrionaceae; Desulfovibrio; Desulfovibrio sp. L21-H2-D5
tggggaatat tgcgcaatgg gggaaaccct gacgcagcga cgccgtgtga gggaagaagg
ctttcgggtc gtaaacctct gtcaggaggg aagaaacgct taagatttaa taaatctttt
gcctgacggt acctccagag gaagcaccgg ctaactccgt gccagcagcc gcggtaatac
ggagggtgcg agcgttaatc ggaatcactg ggcgtaaagc gcgcgtaggc ggcgatgtaa
gtcaggtgtg aaagccctcg gctcaaccgg ggaattgcac ttgatactgc attgcttgag
tatcggagag gatggcggaa ttccaggtgt aggagtgaaa tccgtagata tctggaggaa
caccagtggc gaaggcggcc atctggacga tcactgacgc tgaggtgcga aagcgtgggt
agcaaaca
>ASV_000280; Bacteria; Proteobacteria; Alphaproteobacteria; Rhodobacterales; Rhodobacteraceae; Ruegeria; uncultured bacterium
tggggaatct tggacaatgg gggcaaccct gatccagcca tgccgcgtga gtgaagaagg
ccctagggtc gtaaagctct ttcgcctgtg aagataatga cggtagcagg taaagaaacc
ccggctaact ccgtgccagc agccgcggta atacggaggg ggttagcgtt gttcggaatt
actgggcgta aagcgcacgt aggcggatcg gaaagttggg ggtgaaatcc cggggctcaa
ccccggaact gcctccaaaa ctatcggtct agagttcgag agaggtgagt ggaattccga
gtgtagaggt gaaattcgta gatattcgga ggaacaccag tggcgaaggc ggctcactgg
ctcgatactg acgctgaggt gcgaaagtgt ggggagcaaa ca
>ASV_000281; Bacteria; Proteobacteria; Gammaproteobacteria; Enterobacterales; Enterobacteriaceae; Enterobacter; Enterobacter hormaechei
tggggaatat tgcacaatgg gcgcaagcct gatgcagcca tgccgcgtgt atgaagaagg
ccttcgggtt gtaaagtact ttcagcgggg aggaaggcga taaggttaat aaccttgtcg
attgacgtta cccgcagaag aagcaccggc taactccgtg ccagcagccg cggtaatacg
gagggtgcaa gcgttaatcg gaattactgg gcgtaaagcg cacgcaggcg gtctgtcaag
tcggatgtga aatccccggg ctcaacctgg gaactgcatt cgaaactggc aggctagagt
cttgtagagg ggggtagaat tccaggtgta gcggtgaaat gcgtagagat ctggaggaat
accggtggcg aaggcggccc cctggacaaa gactgacgct caggtgcgaa agcgtgggga
gcaaaca
>ASV_000282; Bacteria; Chloroflexi; Anaerolineae; Anaerolineales; Anaerolineaceae; uncultured; uncultured bacterium
tagggaatat tgcacaatgg gcgaaagcct gatgcagcaa cgccgcgtgc gcgatgaagg
ccttcgggtt gtaaagcgct tttctggggg aagaggaagg actgtacccc aggaataagt
ctcggctaac tacgtgccag cagccgcggt aaaacgtagg aggcaagcgt tatccggatt
tactgggcgt aaagcgcgtg caggcggttt ggtaagtcgg acgttaaagc tcccggctca
actgggagag gccgttcgaa actaccagac tagagggcag tagagggagg tggaattccg
ggtgtagcgg tgaaatgcgt agatatccgg aggaacacca gtggcgaagg cggcctcctg
gactgaccct gacgctaaga cgcgaaagct aggggagcga acg
>ASV_000283; Bacteria; Firmicutes; Clostridia; Peptostreptococcales-Tissierellales; livecontrolB21; uncultured bacterium; unclassified
tggggaatat tgcacaatgg gggaaaccct gatgcagcaa cgccgcgtga gcgaagaagg
ctttcgagtc gtaaagctct gtcccaaggg aagaaataat atgacggtac cttgggagga
agccccggct aactacgtgc cagcagccgc ggtaatacgt agggggcaag cgttatccgg
aatcattggg cgtaaagagt acgtaggcgg ccatataagt cagaagtgaa aggctacggc
ttaaccgtag taagcttttg aaactgtatg gcttgagtgc aggagaggaa agcggaattc
ctggtgtagc ggtgaaatgc gtagatatca ggaagaacac cagtagcgaa ggcggctttc
tggactgaaa ctgacgctga ggtacgaaag cgtggggagc gaaca
>ASV_000284; Bacteria; Actinobacteriota; Actinobacteria; Streptomycetales; Streptomycetaceae; Streptomyces; Streptomyces fukangensis
tggggaatat tgcacaatgg gcgcaagcct gatgcagcga cgccgcgtga gggatgacgg
ccttcgggtt gtaaacctct ttcagcaggg aagaagcttt tatgggtgac ggtacctgca
gaagaagcac cggctaacta cgtgccagca gccgcggtaa tacgtagggt gcgagcgttg
tccggaatta ttgggcgtaa agagctcgta ggcggcttgt cgcgtcggtt gtgaaagccc
acggcttaac cgtgggtctg cagtcgatac gggcaggcta gagtgtggta ggggagatcg
gaattcctgg tgtagcggtg aaatgcgcag atatcaggag gaacaccggt ggcgaaggcg
gatctctggg ccatgactga cgctgaggag cgaaagcgtg gggagcgaac a
>ASV_000286; Bacteria; Actinobacteriota; Acidimicrobiia; Actinomarinales; uncultured; microbial mat metagenome; unclassified
cagggaatat tgcacaatgg gcgcaagcct gatgcagcga cgccgcgtga gggatgaagg
ccttcgggtt gtaaacctct ttcaggaggg acgaaaatga cggtacctcc agaagaaggc
ccggccaact acgtgccagc agccgcggta atacgtaggg gccaagcgtt gtccggaatc
attgggcgta aagagctcgt aggcggctca gcaagtcggc cgtgaaaacc cggagctcaa
ctccgggacg ccggtcgaaa ctgctgtggc tagggtccgg tagaggagag tggaattccc
ggtgtagcgg tgaaatgcgc agatatcggg aggaacacca gcagcgaagg cggctctctg
ggccggtacc gacgctgagg agcgaaagcg tggggagcaa aca
>ASV_000287; Bacteria; Firmicutes; Bacilli; Bacillales; Planococcaceae; Lysinibacillus; Lysinibacillus contaminans
tagggaatct tccacaatgg gcgaaagcct gatggagcaa cgccgcgtga gtgaagaagg
atttcggttc gtaaaactct gttgtaaggg aagaacaagt acagtagtaa ctggctgtac
cttgacggta ccttattaga aagccacggc taactacgtg ccagcagccg cggtaatacg
taggtggcaa gcgttgtccg gaattattgg gcgtaaagcg cgcgcaggtg gtcctttaag
tctgatgtga aagcccacgg ctcaaccgtg gagggtcatt ggaaactggg ggacttgagt
gcagaagagg atagtggaat tccaagtgta gcggtgaaat gcgtagagat ttggaggaac
accagtggcg aaggcgacta tctggtctgt aactgacact gaggcgcgaa agcgtgggga
gcaaaca
>ASV_000288; No blast hit; unclassified; unclassified; unclassified; unclassified; unclassified; unclassified
tgaggaattt tgcgcaatgg gcgaaagcct gacgcagcga cgccgcgtga gtgatgaagg
tcttcggatt gtaaaactct gtcagtaggg aagagaacgg acggtaccta ctgaggaagc
atcggcttac tacgtgccag cagccgcggt aatacgtagg atgcaagcgt tgtccggatt
tactgggcgt aaagagctcg taggcgggaa catacgtcta gaaggaaatg tcacggctca
accgtgtcgc ttttctagat acggtgtttc ttgagggcag aagaggagaa tggaattccc
agtgtagcgg tgaaatgcgt agatattggg aagaacacca gtggcgaagg cgattctctg
gtctgtctct gacgctgagg agcgaaagcg tgggtagcga acg
>ASV_000289; Bacteria; Desulfobacterota; Desulfovibrionia; Desulfovibrionales; Desulfovibrionaceae; Halodesulfovibrio; uncultured bacterium
tggggaatat tgcgcaatgg acgaaagtct gacgcagcga cgccgcgtgg aggatgaagg
ttttcggatc gtaaactcct gtcaagaggg aagaaaccta tcgagactaa tactttcggt
aattgacggt acctctagag gaagcaccgg ctaattcagt gccagcagcc gcggtaatac
tgaaggtgca agcgttaatc ggaatcactg ggcgtaaagc gctcgtaggt ggctttgtaa
gtcaggtgtg aaagcccacg gctcaaccgt ggaattgcac ttgatactgc atcgctagag
tataggagag ggaagtggaa tttctggtgt aggagtgaaa tccgtagaga tcagaaggaa
cacccgtggc gaaggcgact tcctggacta ttactgacac tgaggagcga aagcgtgggg
agcaaaca
>ASV_000290; Bacteria; Firmicutes; Clostridia; Lachnospirales; Lachnospiraceae; uncultured; Clostridium sp. 44AGP2-ana2
tggggaatat tgcacaatgg gggaaaccct gatgcagcga cgccgcgtga aggaagaagg
ttttcggatc gtaaacttct atcagcaggg aagaaaatga cggtacctga ctaagaagcc
ccggctaact acgtgccagc agccgcggta atacgtaggg ggcaagcgtt atccggaatc
actgggtgta aagggtgcgt aggcggcgag gtaagtcaga tgtgaaaacc cgaggctcaa
cttcgggatt gcatttgaaa ctgctttgct agagtgcagg agaggaaagt ggaattccta
gtgtagcggt gaaatgcgta gatattagga ggaacaccag tagcgaaggc ggctttctgg
aatgtaactg acgctgaggc acgaaagcgt ggggagcgaa ca
>ASV_000291; Bacteria; Firmicutes; Bacilli; Bacillales; Bacillaceae; Pontibacillus; Pontibacillus sp. ECM10
tagggaatct tccgcaatgg acgaaagtct gacggagcaa cgccgcgtga acgatgaagg
tcttcggatc gtaaagttct gttgttaggg aagaacaagt gccagaggaa atgctggcac
cttgacggta cctaaccaga aagccccggc taactacgtg ccagcagccg cggtaatacg
tagggggcaa gcgttgtccg gaattattgg gcgtaaagcg cgcgcaggcg gttccttaag
tctgatgtga aagcccacgg ctcaaccgtg gagggccatt ggaaactggg gagcttgagt
acagaagagg agagtggaat tccacgtgta gcggtgaaat gcgtagatat gtggaggaac
accagtggcg aaggcgactc tctggtctgt aactgacgct gaggcgcgaa agcgtgggta
gcaaaca
>ASV_000292; Bacteria; Desulfobacterota; Desulfovibrionia; Desulfovibrionales; Desulfovibrionaceae; Desulfovibrio; Desulfovibrio sp. r02
tggggaatat tgcgcaatgg gggaaaccct gacgcagcga cgccgcgtgt aggaagaagg
ccttcgggtc gtaaactact gtcaggaggg aagaaactgt gtgggtataa tacgcccatg
cactgacggt acctccagag gaagcaccgg ctaactccgt gccagcagcc gcggtaatac
ggagggtgcg agcgttaatc ggaatcactg ggcgtaaagc gtgcgtaggc ggcgcagcaa
gtcagacgtg aaagccctcg gctcaaccga ggaattgcgt ttgaaactgc tgtgctagag
tctcggagag gttggcggaa ttccaggtgt aggagtgaaa tccgtagata tctggaggaa
caccggtggc gaaggcggcc aactggacga gtactgacgc tgaggtacga aagcgtgggg
agcaaaca
>ASV_000293; Bacteria; Proteobacteria; Alphaproteobacteria; Kiloniellales; Kiloniellaceae; uncultured; uncultured bacterium
tggggaatat tggacaatgg gcgaaagcct gatccagcca tgccgcgtga gtgaagaagg
ccctagggtt gtaaagctct ttcggcgggg aagatgatga cggtacccgc agaagaagcc
ccggctaact ccgtgccagc agccgcggta atacggaggg ggctagcgtt gctcggaatt
actgggcgta aagggcgcgc aggcggaaca tcaagtcagg cgtgaaagcc ccgggctcaa
cctgggaagt gcgcttgaga ctggtgatct agagtccggg agagggtggt ggaattccca
gtgtagaggt gaaattcgta gatattggga agaacaccag tggcgaaggc ggccacctgg
accggtactg acgctgaggc gcgaaagcgt ggggagcaaa ca
>ASV_000294; Bacteria; Firmicutes; Clostridia; Lachnospirales; Lachnospiraceae; Epulopiscium; uncultured Gram-positive bacterium HOC39
tgggaatatt gcacaatggg cgcaagcctg atgcagcgac gccgcgtgaa ggatgaaggt
tttcggatcg taaacttcta tcagcaggga ggaaccaaat gacggtacct gactaagaag
ccccggctaa ctacgtgcca gcagccgcgg taatacgtag ggggcaagcg ttatccggat
ttactgggtg taaagggtgc gtaggcggta tggcaagtca gatgtgaaaa ctcagggctc
aaccttgaga ctgcatctga aactgctaaa ctagagtgca ggagaggaaa gcggaattcc
gagtgtagcg gtgaaatgcg tagagattcg gaggaacacc agtagcgaag gcggctttct
ggactgtaac tgacgctgag gcacgaaagc gtggggagcg aaca
>ASV_000295; Bacteria; Proteobacteria; Gammaproteobacteria; Vibrionales; Vibrionaceae; Vibrio; Vibrio owensii
tggggaatat tgcacaatgg gcgcaagcct gatgcagcca tgccgcgtgt gtgaagaagg
ccttcgggtt gtaaagcact ttcagtcgtg aggaaggtag tgtagttaat agctgcatta
tttgacgtta gcgacagaag aagcaccggc taactccgtg ccagcagccg cggtaatacg
gagggtgcga gcgttaatcg gaattactgg gcgtaaagcg catgcaggtg gtttgttaag
tcagatgtga aagcccgggg ctcaacctcg gaatagcatt tgaaactggc agactagagt
actgtagagg ggggtagaat ttcaggtgta gcggtgaaat gcgtagagat ctgaaggaat
accggtggcg aaggcggccc cctggacaga tactgacact cagatgcgaa agcgtgggga
gcaaaca
>ASV_000296; Bacteria; Proteobacteria; Gammaproteobacteria; Vibrionales; Vibrionaceae; Vibrio; Vibrio coralliilyticus ATCC BAA-450
tggggaatat tgcacaatgg gcgcaagcct gatgcagcca tgccgcgtgt atgaagaagg
ccttcgggtt gtaaagtact ttcagcagtg aggaaggtgg tagtgttaat agcactatca
tttgacgtta gctgcagaag aagcaccggc taactccgtg ccagcagccg cggtaatacg
gagggtgcga gcgttaatcg gaattactgg gcgtaaagcg catgcaggtg gtttgttaag
tcagatgtga aagcccgggg ctcaacctcg gaattgcatt tgaaactggc agactagagt
actgtagagg ggggtagaat ttcaggtgta gcggtgaaat gcgtagagat ctgaaggaat
accggtggcg aaggcggccc cctggacaga tactgacact cagatgcgaa agcgtgggga
gcaaaca
>ASV_000297; Bacteria; Proteobacteria; Gammaproteobacteria; Coxiellales; Coxiellaceae; Coxiella; uncultured bacterium
tggggaatat tggacaatgg gcgaaagcct gatccagcaa tgccgcgtgt gtgaagaagg
ccttcgggtt gtaaagcact ttcagtgggg aagaaaggcc catggttaat agccatggga
gttgacgtta cccacagaag aagcactggc taactctgtg ccagcagccg cggtaataca
gagagtgcga gcgttaatcg gaattactgg gcgtaaagcg cgcgtaggtg ggtatttaag
tcggatgtga aagccctggg cttaacctgg gaactgcatt cgatactgga tacctagagt
atggtagagg gaagtggaat ttccggtgta gcggtgaaat gcgtagatat cggaaggaac
accagtggcg aaggcgactt cctggaccaa tactgacact gaggtgcgaa agcgtgggga
gcaaaca
>ASV_000298; Bacteria; Cyanobacteria; Cyanobacteriia; Synechococcales; Cyanobiaceae; Cyanobium PCC-6307; Synechococcus sp. CENA143
tggggaattt tccgcaatgg gcgaaagcct gacggagcaa cgccgcgtga gggaagaagg
cctctgggct gtaaacctct tttctcaagg aagaagatct gacggtactt gaggaataag
ccacggctaa ttccgtgcca gcagccgcgg taatacggga gtggcaagcg ttatccggaa
ttattgggcg taaagcgtcc gcaggcggcc ttgtaagtct gctgtcaaag cgtggagctt
aactccatat cggcagtgga aactgtaagg cttgagtgtg gtaggggcag agggaattcc
cggtgtagcg gtgaaatgcg tagatatcgg gaagaacacc agtggcgaag gcgctctgct
gggccatcac tgacgctcat ggacgaaagc caggggagcg aaag
>ASV_000299; Bacteria; Actinobacteriota; Acidimicrobiia; IMCC26256; uncultured Acidimicrobiia bacterium; unclassified; unclassified
tggggaatct tgcgcaatgg gggaaaccct gacgcagcga cgccgcgtgc gggatgaagg
ccctagggtt gtaaaccgct ttcagcaggg acgaaattga cggtacctgc agaagaaggc
ccggccaact acgtgccagc agccgcggta atacgtaggg gccaagcgtt gtccggaatt
attgggcgta aagagctcgt aggcggcttg gtaagtcgga tgtgaaatct ccacgctcaa
cgtggagcgg ccattcgata ctgctatggc ttgagtccgg tagaggagcg tggaattccc
agtgtagcgg tgaaatgcgc agatattggg aggaacacca gtagcgaagg cggcgctctg
ggccggtact gacgctgagg agcgaaagcg tggggagcaa aca
>ASV_000301; Bacteria; Chloroflexi; Anaerolineae; Anaerolineales; Anaerolineaceae; uncultured; uncultured bacterium
tagggaatat tgcacaatgg acgaaagtct gatgcagcaa cgccgcgtgc gcgatgaagg
ccttcgggtt gtaaagcgct tttcgggggg atgagaaagg acagtacccc cggaataagt
ctcggctaac tacgtgccag cagccgcggt aacacgtagg aggcaagcgt tatccggatt
tactgggcgt aaagcgcgtg caggcggttc gacaagttgg atgtgaaaac tcctggctca
actgggagac gccgttcaaa actgtcggac tggaggacgg tagagggagg tggaattccc
ggtgtagtgg tgaaatgcgt agatatcggg aggaacacca gtggcgaagg cggcctcctg
gaccgttcct gacgctcaga cgcgaaagct aggggagcga acg
>ASV_000302; No blast hit; unclassified; unclassified; unclassified; unclassified; unclassified; unclassified
tggggaatat tgggcaatgg gcgcaagcct gacccagcga cgccgcgtga gggaagacgg
ccttcgggtt gtaaacctct gttgtatggg aagaaggaag tgacggtacc atacgaggaa
gctccggcta actacgtgcc agcagccgcg gtaatacgta gggagcgagc gttgtccgga
attactgggc gtaaagggca cgcaggcggt cataaaagtc agctgttaaa tgtatgggct
taaccgatgc atgcggttga aactatatga ctggagtact ggagaggtaa gcggaattcc
cggtgtagcg gtgaaatgcg tagatatcgg gaagaacacc agtggcgaag gcggcttact
ggccagttac tgacgctgag gtgcgaaagc caggggagcg aacc
>ASV_000303; Bacteria; Fibrobacterota; Fibrobacteria; Fibrobacterales; BBMC-4; bacterium enrichment culture clone BBMC-4; unclassified
tagggaattt tgcgcaatgg gcgaaagcct gacgcagcaa cgccgcgtga gggatgaatg
tcttcggatt gtaaacctct gttgagtggg aaaaaaaggc cttaatggta attgatggta
ccacttgagg aagcaccggc taactacgtg ccagcagccg cggtaatacg tagggtgcaa
gcgttgttcg gaattactgg gcgtaaaggg agcgtaggcg ggattgtaag ttagaagttt
aatgcatggg cttaacccgt gtttggcttt taatactgca gttcttgagt atgggagagg
gtgatggaat tccaggtgta gcggtggaat gcgtagatat ctggaagaac accagtagcg
aaggcggtcg cctggcccaa tactgacgct gatgctcgaa agctagggga gcaaaca
>ASV_000304; Bacteria; Actinobacteriota; Actinobacteria; Euzebyales; Euzebyaceae; Euzebya; uncultured bacterium
tggggaatct tgcgcaatgg gcgaaagcct gacgcagcga cgccgcgtgt gggaagaagg
ccttcgggtt gtaaaccact ttcaggaggg aagaagcgag agtgacggta cctccagaag
aagccccggc caactacgtg ccagcagccg cggtaatacg tagggggcaa gcgttgtccg
gaattattgg gcgtaaagag ctcgtaggcg gtctcttaag tcgaatgtga aatctcaggg
ctcaaccctg aaattgcatc cgatactggg ggacttgagg caggtagggg agatcggaat
tcctggtgta gcggtgaaat gcgcagatat caggaggaac accggtggcg aaggcggatc
tctgggcctg atctgacgct gaggagcgaa agcgtgggga gcaaaca
>ASV_000305; Bacteria; Proteobacteria; Alphaproteobacteria; Rhizobiales; Methyloligellaceae; Methyloceanibacter; uncultured bacterium
tggggaatat tggacaatgg gcgcaagcct gatccagcca tgccgcgtgg gtgaagaagg
ccctagggtt gtaaacccct ttcagcgggg aagataatga cggtacccgc agaagaagcc
ccggctaact ccgtgccagc agccgcggta atacggaggg ggctagcgtt gttcggaatt
actgggcgta aagcgcgcgt aggcggactt tcaagtcagg ggtgaaatcc cgaggctcaa
cctcggaact gcctttgata ctgtaagtct tgagtccgag agaggtgagt ggaattccta
gtgtagaggt gaaattcgta gatattagga agaacaccag tggcgaaggc ggctcactgg
ctcggtactg acgctgaggc gcgaaagcgt ggggagcaaa ca
>ASV_000306; Bacteria; Chloroflexi; KD4-96; uncultured bacterium; unclassified; unclassified; unclassified
tcgggaattt tgcccaatgg gggaaaccct gaggcagcaa cgccgcgtga gggatgaagg
ccttcgggtt gtaaacctct tttctcaggg acgataatga cggtacctga ggaataagcc
acggctaact acgtgccagc agccgcggta atacgtaggt ggcaagcgtt gtccggattt
actgggcgta aagagcgcgc aggcggccga gtcagtcgaa tgtgaaagcc cccggctcaa
ctggggaagg tcattcgata ctgctcggct tgaagatagg agagggaagc ggaatttcag
gtgtagtggt gaaatgcgta gatatctgaa ggaacaccag tggcgaaggc ggctttctgg
cctattcttg acgctgaggc gcgaaagcta ggggagcgaa cg
>ASV_000307; Bacteria; Proteobacteria; Gammaproteobacteria; Coxiellales; Coxiellaceae; Coxiella; uncultured bacterium
tggggaatat tggacaatgg gcgaaagcct gatccagcaa tgccgcgtgt gtgaagaagg
ccttcgggtt gtaaagcact ttcagtgggg aagaaatgct tatggttaat agccatgaga
gttgacgtta cccacagaag aagcactggc taactctgtg ccagcagccg cggtaataca
gagagtgcaa gcgttaatcg gaattactgg gcgtaaagcg cacgtaggtc ggcattttag
tcggatgtga aagccctggg cttaacctgg gaactgcatt cgatactgga tgcctagagt
atggtagagg gaagtggaat ttccggtgta gcggtgaaat gcgtagatat cggaaggaac
accagtggcg aaggcggctt cctggaccaa tactgacact gaggtgcgaa agcgtgggga
gcaaaca
>ASV_000308; Bacteria; Proteobacteria; Alphaproteobacteria; uncultured; uncultured organism; unclassified; unclassified
tggggaatct tggacaatgg gggcaaccct gatccagcga cgccgcgtgg gtggtaaggc
cttcgggttg taaagccctt tcagcgggga agatgatgac attacccgca gaagaagcgc
cggctaactc cgtgccagca gccgcggtaa gacggagggc gctagcgttg ttcggaatca
ctgggcgtaa agggcgcgta ggcggctgtc taagtcgggg gtgaaagccc ggggctcaac
ctcggaacgg ccttcgagac tggacggcta gagaccggaa gaggagggtg gaatacccag
tgtagaggtg aaattcgtag atattgggta gaacaccagt ggcgaaagcg gctctctggt
ccgggtctga cgctgaggcg cgaaagcgtg gggagcaaac a
>ASV_000309; Bacteria; Proteobacteria; Gammaproteobacteria; Oceanospirillales; Nitrincolaceae; Marinobacterium; Marinobacterium sp. H2-24
tggggaatat tggacaatgg gggcaaccct gatccagcca tgccgcgtgt gtgaagaagg
ccttcgggtt gtaaagcact ttcagatgtg aggaaaggtg tgtggttaat acccgcatac
tgtgacgtta acatcagaag aagcaccggc taactccgtg ccagcagccg cggtaatacg
gagggtgcaa gcgttaatcg gaattactgg gcgtaaagcg cacgtaggtg gtttggtcag
tcagatgtga aagccccggg ctcaacctgg gaactgcacc tgatactgcc agactagagt
acggtagagg gtagtggaat ttccggtgta gcggtgaaat gcgtagagat cggaaggaac
accagtggcg aaggcgactg cctggaccga tactgacact gaggtgcgaa agcgtgggta
gcaaaca
>ASV_000310; No blast hit; unclassified; unclassified; unclassified; unclassified; unclassified; unclassified
tggggaatat tggacaatgg accaaaagtc tgatccagca attctgtgtg cacgatgaag
gttttcggat cgtaaagtgc tttcaacagg gaagaagttc tgacggtacc tgtagaagaa
gtgacggcta aatacgtgcc agcagccgcg gtaatacgta tgtcacaagc gttatccgga
tttattgggc ataaagggca tctaggcggc ttagtaagtc tgatgttaaa atgcggggct
caaccccgta ttgcgttgga aactactagg ctagagtatt ggagaggtag gcggaactac
atgtgtagag gtgaaattcg tagatatatg taggaatgcc gatgacgaag gtagcttact
ggacaattac tgacgctgaa gtgcgaaagc taggggagcg aaca
>ASV_000311; Bacteria; Myxococcota; Polyangia; Nannocystales; Nannocystaceae; uncultured; uncultured bacterium
tggggaatat tgcgcaatgg gcgaaagcct gacgcagcca cgccgtgtga gcgatgaagg
tcttaggatc gtaaagctct gtggagggag aagaataaag ccggtgaaga gccggccttg
acggtatccc tttagcaagc accggctaac tccgtgccag cagccgcggt aatacggagg
gtgcaaacgt tgctcggaat tattgggcgt aaagcgcgcg taggcggctt ggcaagttgg
atgtgaaagc cctgggctca acccaggatg tgcattcaaa actgcctcgc ttgaatctcg
gagggggtca gggaattccc ggtgtagagg tgaaattcgt agatatcggg aggaacacca
gtggcgaagg cgctgacctg gacgatgatt gacgctgagg cgcgaaagcg tggggagcaa
aca
>ASV_000312; Bacteria; Actinobacteriota; Acidimicrobiia; Microtrichales; Ilumatobacteraceae; Ilumatobacter; metagenome
tggggaatct tgcacaatgg gcgaaagcct gatgcagcaa cgccgcgtgc gggaagaagg
ccctagggtt gtaaaccgct ttcagcaggg aagaaactga cggtacctgc agaagaaggt
gcggccaact acgtgccagc agccgcggtg acacgtaggc accaagcgtt atccggattt
attgggcgta aagagctcgt aggcggttcg gtaagtcggg tgtgaaaact ctgggctcaa
cccagagagg ccacccgata ctgctgtgac tagagtgcgg taggggagcg gggaattcat
ggtgtagcgg tgaaatgcgc agatatcatg aggaacacca gcggcgaagg cgccgctctg
ggccgtaact gacgctgagg agcgaaagcg tgggtagcaa aca
>ASV_000313; No blast hit; unclassified; unclassified; unclassified; unclassified; unclassified; unclassified
tgaggaatat tggtcaatgg acgagagtct gaaccagcca agtagcgtga aggatgaagg
tcctatgggt tgtaaacttc ttttggaggg gagtaaagtg cgatacgtgt attgcattgc
cattaccctt cgaataagca tcggctaact ccgtgccagc agccgcggta atacggagga
tgcgagcgtt atccggattt attgggttta aagggagcgt aggttgctca ttaagtcagt
tgtgaaattc cgtagcttaa cttcgggact gcagttgaaa ctgatgagct tgagagtaca
agaggaaggt ggaattcgtg gtgtagcggt gaaatgcata gatatcacga agaactccga
ttgcgaaggc agccttcttg ggtacatctg acactgaagc tcgaaagtgc gggaatcaaa
ca
>ASV_000314; No blast hit; unclassified; unclassified; unclassified; unclassified; unclassified; unclassified
tggggaatct tggacaatgg gcgaaagcct gatccagcaa tgccgcgtgg gtgaagaagg
ccttcgggtt gtaaagccct ttcagtgggg aagaaaagct tgaggttaat accctcaagc
cttgacgtta cccacagaag aagcaccggc taactccgtg ccagcagccg cggtaatacg
gagggtgcga gcgttaatcg gaattactgg gcgtaaaggg cgcgtaggtg gtttggcgag
tcggatgtga aagccccggg ctcaactcgg gaattgcatt cgatactgcc aagctagagt
atggtagagg gaagtggaat tcccggtgta gcggtgaaat gcgtagatat cgggaggaac
accagtggcg aaggcggctt cctggaccaa tactgacact gaggcgcgaa agcgtgggga
gcaaaca
>ASV_000315; Bacteria; Firmicutes; Clostridia; Peptostreptococcales-Tissierellales; Peptostreptococcaceae; Peptoclostridium; uncultured bacterium
tggggaatat tgcacaatgg gcgaaagcct gatgcagcaa cgccgcgtga gcgatgaagg
ccttcgggtc gtaaagctct gtcctaaggg aagataatga cggtacctta ggaggaagcc
ccggctaact acgtgccagc agccgcggta atacgtaggg ggcaagcgtt atccggaatc
actgggcgta aagggtgcgt aggcggtcga taaagtccgg ggtgaaaggc tacggcttaa
ccgtagtaag ccttggaaac ttatcgactt gagtacagga gaggaaagtg gaattcctag
tgtagcggtg aaatgcgtag atattaggag gaacaccagt ggcgaaggcg actttctgga
ctgttactga cgctgaggca cgaaagcgtg gggagcgaac a
>ASV_000316; Bacteria; Cyanobacteria; Cyanobacteriia; Cyanobacteriales; Phormidiaceae; Arthrospira PCC-7345; uncultured cyanobacterium
tggggaattt tccgcaatgg gcgcaagcct gacggagcaa gaccgcgtgg gggaggaagg
ctcttgggtt gtaaacccct tttctcaagg aagaagttct gacggtactt gaggaatcag
cctcggctaa ctccgtgcca gcagccgcgg taatacggag gaggcaagcg ttatccggaa
tgattgggcg taaagcgtcc gcaggtggcc gttcaagtct gctgtcaaag ccaggggctc
aactcctgac cggcagtgga aactgaacag ctagagtgcg gtaggggcag agggaattcc
cggtgtagcg gtgaaatgcg tagagatcgg gaagaacacc ggtggcgaaa gcgctctgct
gggccgcaac tgacactcag ggacgaaagc taggggagcg aatg
>ASV_000317; Bacteria; Proteobacteria; Gammaproteobacteria; Thiotrichales; Thiotrichaceae; uncultured; uncultured bacterium
tggggaatat tggacaatgg gcgaaagcct gatccagcaa tgccgcgtgt gtgaagaagg
cctgcgggtt gtaaagcact ttcagttggg aagatgatga cgttaccaac agaagaagca
ccggctaaat ccgtgccagc agccgcggta atacggatgg tgcgagcgtt aatcggaatt
actgggcgta aagcgcgcgt aggcggctaa gtcagtcaga agtgaaagcc ccgggctcaa
cctgggaatt gcttttgata ctgcttagct agagtttggt agaggatagt ggaattccag
gtgtagcggt gaaatgcgta gatatctgga ggaacatcag tggcgaaggc gactgtctgg
accaaaactg acgctgaggt gcgaaagcgt gggtagcaaa ca
>ASV_000318; No blast hit; unclassified; unclassified; unclassified; unclassified; unclassified; unclassified
tgaggaatat tggacaatgg atggaaatct gatccagcca tgccgcgtga aggtcacggc
cctatgggtc ttaaacttct tttgtacggg agcaataagg tctacgtgta gatcgatgag
agtaccgtac gaataagcat cggctaactc cgtgccagca gccgcggtaa tacggaggat
gcgagcgtta tccggattta ttgggtttaa agggtgcgta ggctgtagtg taagtcagtg
gtgaaatata ccggctcaac cggtggactg ccgttgatac tgcgctgctg gaatactgtt
gccgtgggag gaatgtgtgg tgtagcggtg aaatgcatag atatcacaca gaacaccgat
tgcgaaggca tctcacgaag caggcattga cgctgatgca cgaaagtgcg gggatcaaac
a
>ASV_000319; Bacteria; Firmicutes; Clostridia; Peptostreptococcales-Tissierellales; Peptoniphilus; swine manure bacterium 37-5; unclassified
tggggaatat tgcacaatgg aggaaactct gatgcagcga cgccgcgtga gcgatgaagg
ttttcgaatc gtaaagctct gtcccatggg aagataatga cggtaccatg ggaggaagcc
ccggctaact acgtgccagc agccgcggta atacgtaggg ggctagcgtt gtccggaatt
actgggcgta aagggttcgc aggcggaaat ataagtcagg tgtaaaaggc ggaggctcaa
cctccgtaag catttgaaac tatatttctt gagatatgga gaggcaagtg gaattcctag
tgtagcggtg aaatgcgtag atattaggag gaataccagt ggcgaaggcg acttgctgga
catatactga cgctgaggaa cgaaagcatg ggtagcaaac a
>ASV_000320; Bacteria; Proteobacteria; Alphaproteobacteria; Rhodospirillales; Terasakiellaceae; Aestuariispira; Thalassospira sp. 2ta1
tggggaatat tgcgcaatgg aggaaactct gacgcagcca tgccgcgtga gtgaagaagg
ccttcgggtt gtaaagctct ttcaacggtg aagatgatga ctgtagccgt agaagaagca
ccggctaact tcgtgccagc agccgcggta atacgaaggg tgctagcgtt gttcggaatt
actgggcgta aagggcgtgt aggcggaccg tccagtcagg ggtgaaatcc cggggcttaa
ccccggaact gcctttgata ctgacggtct agagtctgcg agaggatagt ggaataccca
gtgtagaggt gaaattcgta gatattgggt agaacaccag tggcgaaggc gactatctgg
agcagtactg acgctgaggc gcgaaagcgt ggggagcaaa ca
>ASV_000321; Bacteria; Proteobacteria; Alphaproteobacteria; Rhizobiales; Xanthobacteraceae; Nitrobacter; uncultured Alphaproteobacteria bacterium
tggggaatat tggacaatgg gcgcaagcct gatccagcca tgccgcgtga gtgatgaagg
ccctagggtt gtaaagctct tttgtgcggg aagataatga cggtaccgca agaataagcc
ccggctaact tcgtgccagc agccgcggta atacgaaggg ggctagcgtt gctcggaatc
actgggcgta aagggtgcgt aggcgggtct ttaagtcaga ggtgaaagcc tggagctcaa
ctccagaact gcctttgata ctgaggatct tgagttcggg agaggtgagt ggaactgcga
gtgtagaggt gaaattcgta gatattcgca agaacaccag tggcgaaggc ggctcactgg
cccgatactg acgctgaggc acgaaagcgt ggggagcaaa ca
>ASV_000322; Bacteria; Actinobacteriota; Actinobacteria; Micrococcales; Microbacteriaceae; ML602J-51; uncultured organism
tggggaatat tgcacaatgg gcgcaagcct gatgcagcaa cgccgcgtgg gggacgaagg
ccttcgggtt gtaaacccct tttagcaggg aagaagcgca agtgacggta cctgcagaaa
aagcaccggc taactacgtg ccagcagccg cggtaatacg tagggtgcaa gcgttgtccg
gaattattgg gcgtaaagag ctcgtaggcg gtgtgtcgcg tctgctgtga aaatccaagg
ctcaaccttg gacctgcagt gggtacgggc acactagagt gcggtagggg agattggaat
tcctggtgta gcggtggaat gcgcagatat caggaggaac accgatggcg aaggcagatc
tctgggccgt aactgacgct gaggagcgaa agcgtgggga gcgaaca
>ASV_000323; Bacteria; Proteobacteria; Gammaproteobacteria; Chromatiales; Chromatiaceae; Halochromatium; uncultured gamma proteobacterium
tggggaatat tggacaatgg gcgcaagcct gatccagcaa tgccgcgtgt gtgaagaagg
cctgcgggtt gtaaagcact ttcagtgggg aagaaaagcc tggggtcaat accctcgggt
cttgacgtta cccacagaag aagcaccggc taactccgtg ccagcagccg cggtaatacg
gagggtgcaa gcgttaatcg gaatcactgg gcgtaaagcg cacgtaggcg gccgaataag
tcagatgtga aagccccggg ctcaacctgg gaatggcatt tgatactgtt tggctagagt
atggtagagg ggggtggaat tccaggtgta gcggtgaaat gcgtagagat ctggaggaac
accggtggcg aaggcggccc cctggaccaa tactgacgct gaggtgcgaa agcgtgggga
gcaaaca
>ASV_000324; Bacteria; Firmicutes; Clostridia; Peptostreptococcales-Tissierellales; Dethiosulfatibacteraceae; Dethiosulfatibacter; Dethiosulfatibacter aminovorans
tggggaatat tgcacaatgg gggaaaccct gatgcagcga cgccgcgtga gcgaagaagg
ttttcggatc gtaaagctct gtccttggag aagataatga cggtatccaa ggaggaagcc
ccggctaact acgtgccagc agccgcggta atacgtaggg ggcgagcgtt gtccggaatt
actgggcgta aagagtacgt aggcggtttg ataagtcagg tgtaaaaggc aatggctcaa
ccattgtaag cacttgaaac tgtcaaactt gagtacagga gaggtaagtg gaattcctag
tgtagcggtg aaatgcgtag atattaggag gaacaccagt ggcgaaggcg acttactgga
ctgtaactga cgctgaggta cgaaagcgtg gggagcgaac a
>ASV_000325; Bacteria; Actinobacteriota; Acidimicrobiia; Microtrichales; uncultured; uncultured bacterium; unclassified
tggggaatct tgcgcaatgg gcgaaagcct gacgcagcaa cgccgcgtgg gggatgaagg
ctctcgggtt gtaaacccct ttcagcaggg acgaatctga cggtacctgc agaagaagcc
ccggccaact acgtgccagc agccgcggta acacgtaggg ggcgagcgtt gtccggaatt
attgggcgta aagagctcgt aggcggctca gtaagtcggg tgtgaaaact cagggctcaa
ccctgagacg ccacccgata ctgctgtggc ttgagtccgg taggggagcg tggaattcct
ggtgtagcgg tgaaatgcgc agatatcagg aggaacacca gcggcgaagg cggcgctctg
ggccggaact gacgctgagg agcgaaagcg tggggagcaa aca
>ASV_000326; Bacteria; Planctomycetota; Planctomycetes; Pirellulales; Pirellulaceae; Pir4 lineage; uncultured planctomycete
tcgagaatct tcggcaatgg gcgcaagcct gaccgagcga cgccgcgtgc gggatgaagg
ccttcgggtt gtaaaccgtt gtcagtgggg aggaaatctg ggagggctat ccctctcagt
tgacctatcc gcagaggaag gacgggctaa gttcgtgcca gcagccgcgg taagacgaac
cgtccgaacg ttattcggaa tcattgggct taaagggtgc gtaggcggcg cggtaagttg
ggtgtgaaat ccctcggctc aaccgaggaa ttgcgcccaa tactgtcgtg ctcgagggag
acagaggtaa gcggaactga tggtggagcg gtgaaatgcg ttgatatcat caggaacacc
agtggcgaaa gcggcttact gggtctcttc tgacgctgag gcacgaaagc tagggtagcg
aacg
>ASV_000327; Bacteria; Chloroflexi; KD4-96; uncultured bacterium; unclassified; unclassified; unclassified
tcgggaattt tgctcaatgg gggaaaccct gaagcagcaa cgccgcgtga gggatgaagg
ccttcgggtt gtaaacctct tttctcaggg acgatgatga cggtacctga ggaataagcc
acggctaact acgtgccagc agccgcggta atacgtaggt ggcaagcgtt gtccggattt
actgggcgta aagagcgcgc aggcggcgaa gtaagtcgaa tgtgaaagcc cccggctcaa
ctggggaagg tcgttcgata ctgcttggct tgaagatagg agagggaagc ggaatttcag
gtgtagtggt gaaatgcgta gatatctgaa ggaacaccag tggcgaaggc ggctttctgg
cctattcttg acgctgaggc gcgaaagcta ggggagcgaa cg
>ASV_000328; Bacteria; Proteobacteria; Gammaproteobacteria; Burkholderiales; Burkholderiaceae; Ralstonia; Ralstonia insidiosa
tggggaattt tggacaatgg gggcaaccct gatccagcaa tgccgcgtgt gtgaagaagg
ccttcgggtt gtaaagcact tttgtccgga aagaaatcgc acttactaat attaggtgtg
gatgacggta ccggaagaat aaggaccggc taactacgtg ccagcagccg cggtaatacg
tagggtccaa gcgttaatcg gaattactgg gcgtaaagcg tgcgcaggcg gttgtgcaag
accgatgtga aatccccggg cttaacctgg gaattgcatt ggtgactgca cggctagagt
gtgtcagagg ggggtagaat tccacgtgta gcagtgaaat gcgtagagat gtggaggaat
accgatggcg aaggcagccc cctgggataa cactgacgct catgcacgaa agcgtgggga
gcaaaca
>ASV_000329; No blast hit; unclassified; unclassified; unclassified; unclassified; unclassified; unclassified
tagggaatct tccgcaatgg gcgcaagcct gacggagcga cgccgcgtga gtgatgacgg
cccttgggtt gtaaagctct gttcatcggg aagaagttct gacggtaccg gtgaagaaag
ctccggctaa ctacgtgcca gcagccgcgg taatacgtag ggagcaagcg ttgtccggaa
tgattgggcg taaagggcgt gtaggcggat acacaagtcg agcgtgaaag gcgcgggctc
aacccgtgtg agcgttcgaa acggtgtgtc ttgagtgcag tagagggaag tggaatttct
ggtgtagcgg tggaatgcgt agagatcaga aggaacacca gtggcgaagg cggcttcctg
gactgtaact gacgctgagg cgcgaaggcg tggggagcaa aca
>ASV_000330; Bacteria; Proteobacteria; Alphaproteobacteria; Tistrellales; Geminicoccaceae; uncultured; uncultured Rhodospirillales bacterium
tggggaatct tggacaatgg gggcaaccct gatccagcga cgccgcgtgg gtgatgaagg
ccctcgggtt gtaaagccct ttcgacgggg acgatgatga cggtacccgg cgaagaagca
ccggctaact ccgtgccagc agccgcggta agacggaggg tgctagcgtt gttcggaatc
actgggcgta aagggcgcgt aggcggccag gcaagtcggc tcgtgaaagc ccggggctca
accccggagg tgcggccggg actgcttggc tggaggccgg aagaggaggg tggaataccc
agtgtagagg tgaaattcgt agatattggg tggaacaccg gtggcgaaag cggctctctg
gtccggtcct gacgctgagg cgcgaaagcg tggggagcaa aca
>ASV_000331; Bacteria; Desulfobacterota; Desulfovibrionia; Desulfovibrionales; Desulfovibrionaceae; Desulfovibrio; Desulfovibrio senegalensis
tggggaatat tgcgcaatgg gggaaaccct gacgcagcga cgccgcgtgc gggaagaagg
ccttcgggtc gtaaaccgct gtcaggaggg aagaagttgt agagttcgaa tagggctctt
cattgacggt acctccagag gaagcaccgg ctaactccgt gccagcagcc gcggtaatac
ggagggtgca agcgttaatc ggaatcactg ggcgtaaagc gtacgtaggc ggcgcagcaa
gtcagaagtg aaagccctcg gctcaaccga ggaattgctt ttgaaactgc tgtgctcgag
tctcggagag gttggcggaa ttccaggtgt aggagtgaaa tccgtagata tctggaggaa
caccagtggc gaaggcggcc aactggacga gtactgacgc tgaggtacga aagtgtgggt
agcaaaca
>ASV_000332; Bacteria; Firmicutes; Bacilli; Bacillales; Bacillaceae; Aureibacillus; uncultured Bacillus sp
tagggaatct tccgcaatgg acgaaagtct gacggagcaa cgccgcgtga gtgatgaagg
ccttcgggtc gtaaagctct gttgttaggg aagaacaagt accgttcgaa tagggcggta
ccttgacggt acctaaccag aaagccacgg ctaactacgt gccagcagcc gcggtaatac
gtaggtggca agcgttgtcc ggaattattg ggcgtaaagc gcgcgcaggc ggtcctttaa
gtctgatgtg aaagcccacg gctcaaccgt ggagggtcat tggaaactgg aggacttgag
tacagaagag gagagtggaa ttccacgtgt agcggtgaaa tgcgtagaga tgtggaggaa
caccagtggc gaaggcggct ctctggtctg taactgacgc tgaggcgcga aagcgtgggg
agcaaaca
>ASV_000333; Bacteria; Proteobacteria; Gammaproteobacteria; Enterobacterales; Enterobacteriaceae; Klebsiella; Klebsiella pneumoniae
tggggaatat tgcacaatgg gcgcaagcct gatgcagcca tgccgcgtgt gtgaagaagg
ccttcgggtt gtaaagcact ttcagcgggg aggaaggcgg tgaggttaat aacctcatcg
attgacgtta cccgcagaag aagcaccggc taactccgtg ccagcagccg cggtaatacg
gagggtgcaa gcgttaatcg gaattactgg gcgtaaagcg cacgcaggcg gtctgtcaag
tcggatgtga aatccccggg ctcaacctgg gaactgcatt cgaaactggc aggctagagt
cttgtagagg ggggtagaat tccaggtgta gcggtgaaat gcgtagagat ctggaggaat
accggtggcg aaggcggccc cctggacaaa gactgacgct caggtgcgaa agcgtgggga
gcaaaca
>ASV_000334; Bacteria; Cyanobacteria; Cyanobacteriia; Cyanobacteriales; Cyanobacteriaceae; uncultured; uncultured bacterium
tggggaattt tccgcaatgg gcgaaagcct gacggagcaa taccgcgtga gggaggaagg
cttttgggtt gtaaacctct tttctcaagg aagaagaaag tgacggtact tgaggaaaaa
gcatcggcta actccgtgcc agcagccgcg gtaatacgga ggatgcaagc gttatccgga
atcattgggc gtaaagcgtc cgtaggtggc tcctcaagtc tgctgtcaaa gactagagct
taactctaga aaggcggtgg aaactgaagg gctagaggcc ggtaggggta gagggaattc
ccagtgtagc ggtgaaatgc gtagagattg ggaagaacac cagtggcgaa ggcgctctac
tgggccggct ctgacactga gggacgaaag ctaggggagc gaaag
>ASV_000335; Bacteria; Proteobacteria; Gammaproteobacteria; Nitrosococcales; Nitrosococcaceae; AqS1; uncultured bacterium
tggggaatat tggacaatgg gcgaaagcct gatccagcaa tgccgcgtgg gtgaagaagg
ccttcgggtt gtaaagccct ttcagtgggg aagaaaagct tgaggttaat accctcaagc
cttgacgtta cccacagaag aagcaccggc taactccgtg ccagcagccg cggtaatacg
gagggtgcga gcgttaatcg gaattactgg gcgtaaaggg cgcgtaggtg gtttggcgag
tcggatgtga aagccccggg ctcaactcgg gaattgcatt cgatactgcc aagctagagt
atggtagagg gaagtggaat tcccggtgta gcggtgaaat gcgtagatat cgggaggaac
accagtggcg aaggcggctt cctggaccaa tactgacact gaggcgcgaa agcgtgggga
gcaaaca
>ASV_000336; Bacteria; Actinobacteriota; Acidimicrobiia; Microtrichales; Ilumatobacteraceae; Ilumatobacter; uncultured bacterium
tggggaatct tgcacaatgg gcgcaagcct gatgcagcaa cgccgcgtgc gggaagaagg
ccctagggtt gtaaaccgct ttcagtaggg aagaaaatga cggtacctac agaagaaggt
gcggccaact acgtgccagc agccgcggtg acacgtaggc accaagcgtt atccggattt
attgggcgta aagagctcgt aggcggttcg gtaagtcggg tgtgaaaact ctgggctcaa
cccagagagg ccacccgata ctgctgtgac tagagtgcgg taggggagcg gggaattcat
ggtgtagcgg tgaaatgcgc agatatcatg aggaacacca gcggcgaagg cgccgctctg
ggccgtaact gacgctgagg agcgaaagca tgggtagcaa aca
>ASV_000337; Bacteria; Proteobacteria; Alphaproteobacteria; Rhizobiales; Hyphomicrobiaceae; Filomicrobium; uncultured bacterium
tggggaatat tggacaatgg gcgcaagcct gatccagcca tgccgcgtga gtgacgaagg
ccttagggtt gtaaagctct tttggcgggg acgataatga cggtacccgc agaataagcc
ccggctaact tcgtgccagc agccgcggta atacgaaggg ggctagcgtt gttcggaatc
actgggcgta aagcgcacgt aggcggattt gtaagttagg ggtgaaatcc cggggctcaa
cctcggaact gcctttgata ctgcaagtct agagtccgag agaggtgagt ggaattccta
gtgtagaggt gaaattcgta gatattagga agaacaccag tggcgaaggc ggctcactgg
ctcggtactg acgctgaggt gcgaaagcgt ggggagcaaa ca
>ASV_000339; Bacteria; Proteobacteria; Gammaproteobacteria; Enterobacterales; Yersiniaceae; Serratia; Serratia marcescens
tggggaatat tgcacaatgg gcgcaagcct gatgcagcca tgccgcgtgt gtgaagaagg
ccttcgggtt gtaaagcact ttcagcgagg aggaaggtgg tgagcttaat acgttcatca
attgacgtta ctcgcagaag aagcaccggc taactccgtg ccagcagccg cggtaatacg
gagggtgcaa gcgttaatcg gaattactgg gcgtaaagcg cacgcaggcg gtttgttaag
tcagatgtga aatccccggg ctcaacctgg gaactgcatt tgaaactggc aagctagagt
ctcgtagagg ggggtagaat tccaggtgta gcggtgaaat gcgtagagat ctggaggaat
accggtggcg aaggcggccc cctggacgaa gactgacgct caggtgcgaa agcgtgggga
gcaaaca
>ASV_000340; Bacteria; Chloroflexi; KD4-96; uncultured bacterium; unclassified; unclassified; unclassified
tcgggaattt tgcccaatgg gggaaaccct gaggcagcaa cgccgcgtga gggatgaagg
ccttcgggtt gtaaacctct tttctcaggg acgataatga cggtacctga ggaataagcc
acggctaact acgtgccagc agccgcggta atacgtaggt ggcaagcgtt gtccggattt
actgggcgta aagagcgcgc aggcggccag gtaagtcgaa tgtgaaagcc cccggctcaa
ctggggaggg tcattcgata ctgcttggct tgaagatagg agagggaagt ggaatttcag
gtgtagtggt gaaatgcgta gatatctgaa ggaacaccag tggcgaaggc gactttctgg
cctattcttg acgctgaggc gcgaaagcta ggggagcgaa cg
>ASV_000341; Bacteria; Proteobacteria; Alphaproteobacteria; Rhodobacterales; Rhodobacteraceae; uncultured; uncultured marine bacterium
tggggaatct tggacaatgg gggcaaccct gatccagcca tgccgcgtga acgatgaagg
ccctagggtt gtaaagttct ttcagcgagg aagataatga cggtactcgc agaagaagcc
ccggctaact ccgtgccagc agccgcggta atacggaggg ggctagcgtt gttcggaatt
actgggcgta aagcgcacgt aggcggatca gtcagttagg ggtgaaatcc cggggctcaa
ccccggaact gcctttaata ctgctggtct ggaggtcgag agaggtgagt ggaattccga
gtgtagaggt gaaattcgta gatattcgga ggaacaccag tggcgaaggc ggctcactgg
ctcgatactg acgctgaggt gcgaaagcgt ggggagcaaa ca
>ASV_000342; Bacteria; Acidobacteriota; Vicinamibacteria; Subgroup 9; uncultured Acidobacteria bacterium; unclassified; unclassified
tggggaattt ttgtcaatgg gggcaaccct gaacaagcaa cgccgcgtga aggacgaaga
ccttcgggtt gtaaacttct gtcggagggg acgaaagcag agacggttaa tacccgtagc
tgttgacggt accctacgag gaagccccgg ctaactccgt gccagcagcc gcggtaatac
ggggggggcg agcgttgttc ggaattactg ggcgtaaagg gcgcgcaggc ggacgggaaa
gtctctcgtg aaagcccacg gctcaaccgt ggagttgcgg gagatactgc tcgtcttgag
tccgggagag gagtgtggaa ttcccagtgt agcggtgaaa tgcgtagata ttgggaggaa
caccggtggc gaaggcggca ctctggaccg gtactgacgc tgaggcgcga aagccagggg
agcaaacg
>ASV_000343; Bacteria; Firmicutes; Limnochordia; Hydrogenispora; uncultured Firmicutes bacterium; unclassified; unclassified
tagggaattt tccgcaatgg gcgaaagcct gacggagcaa cgccgcgtga gggaagaagg
ttttcggatc gtaaacctct gtccttaggg acgataatga cggtacctga ggaggaagcc
acggctaact acgtgccagc agccgcggta atacgtaggt ggcaagcgtt gtccggaatt
actgggcgta aagggcgtgt aggcggtttt ttaagtcaga tgtgaaatcc caaggcttaa
ccttggaact gcatttgaga ctggaagact tgaggaccgg agagggtagt ggaattccta
gtgtagcggt gaaatgcgta gatattagga ggaacaccag tggcgaaggc gactacctgg
acggcacctg acgctgaggc gcgaaagcca ggggagcaaa cg
>ASV_000345; Bacteria; Proteobacteria; Gammaproteobacteria; Enterobacterales; Enterobacteriaceae; Escherichia-Shigella; Citrobacter koseri
tggggaatat tgcacaatgg gcgcaagcct gatgcagcca tgccgcgtgt atgaagaagg
ccttcgggtt gtaaagtact ttcagcgggg aggaaggtgc tgtggttaat aaccgcagca
attgacgtta cccgcagaag aagcaccggc taactccgtg ccagcagccg cggtaatacg
gagggtgcaa gcgttaatcg gaattactgg gcgtaaagcg cacgcaggcg gtctgttaag
tcagatgtga aatccccggg ctcaacctgg gaactgcatc tgatactggc aggcttgagt
ctcgtagagg ggggtagaat tccaggtgta gcggtgaaat gcgtagagat ctggaggaat
accggtggcg aaggcggccc cctggacgaa gactgacgct caggtgcgaa agcgtgggga
gcaaaca
>ASV_000347; Bacteria; Firmicutes; Clostridia; Peptostreptococcales-Tissierellales; Peptostreptococcaceae; Romboutsia; uncultured bacterium
tggggaatat tgcacaatgg gcgaaagcct gatgcagcaa cgccgcgtga gcgatgaagg
ccttcgggtc gtaaagctct gtcctcaagg aagataatga cggtacttga ggaggaagcc
ccggctaact acgtgccagc agccgcggta atacgtaggg ggctagcgtt atccggaatt
actgggcgta aagggtgcgt aggtggtttc ttaagtcaga ggtgaaaggc tacggctcaa
ccgtagtaag cctttgaaac tgagaaactt gagtgcagga gaggagagta gaattcctag
tgtagcggtg aaatgcgtag atattaggag gaataccagt tgcgaaggcg gctctctgga
ctgtaactga cactgaggca cgaaagcgtg gggagcaaac a
>ASV_000348; Bacteria; Proteobacteria; Alphaproteobacteria; Rhizobiales; Rhizobiales Incertae Sedis; Dichotomicrobium; uncultured bacterium
tggggaatct tggacaatgg gcgaaagcct gatccagcca tgccgcgtga gtgaagaagg
ccctagggtt gtaaaactct ttcagcgggg aagataatga cggtacccgc agaagaagcc
ccggctaact tcgtgccagc agccgcggta atacgaaggg ggctagcgtt gttcggaatt
actgggcgta aagcgcgcgt aggcggactg gccagtcagg ggtgaaatcc cggggcttaa
cctcggaact gcctttgata ctgccagtct cgagtccgga agaggtgagt ggaattccta
gtgtagaggt gaaattcgta gatattagga agaacaccgg tggcgaaggc ggctcactgg
tccggtactg acgctgaggc gcgaaagcgt ggggagcaaa ca
>ASV_000349; No blast hit; unclassified; unclassified; unclassified; unclassified; unclassified; unclassified
tggggaatct tgcgcaatgg gcgaaagcct gacgcagcca cgccgcgtga gggaagacgg
ccctagggtt gtaaacctct ttcagcaggg acgaaaatga cggtacctgc agaagaagcc
ccggccaact acgtgccagc agccgcggta acacgtaggg ggcgagcgtt gtccggaatt
attgggcgta aagagctcgt aggcggtttg gtaagtcgga tgtgaaaact cagggctcaa
cccggagacg ccatccgata ctgccatgac tagagtccgg tagaggagcg tggaattccc
ggtgtagcgg tgaaatgcgc agatatcggg aggaacacca gcggcgaagg cggcgctctg
ggccggaact gacgctgagg agcgaaagcg tggggagcaa aca
>ASV_000350; Bacteria; Proteobacteria; Alphaproteobacteria; Rhodobacterales; Rhodobacteraceae; Limibaculum; uncultured bacterium
tggggaatca tagacaatgg gcgcaagcct gatcttgcca tgccgcgtgg tcgatgaagg
ccttagggtt gtaaagacct ttcaccggtg acgataatga cggtagccgg agaagaagcc
ccggctaact ccgtgccagc agccgcggta atacggaggg ggctagcgtt gttcggaatt
actgggcgta aagcgcacgt aggcgggcat ttaagtcggg ggtgaaatcc cggggctcaa
ccccggaatg gccttcgata ctgggtgcct agagaacgga agaggtgagt ggaatggcga
gtgtagaggt gaaattcgta gatattcgcc ggaacaccag tggcgaaggc ggctcactgg
tccgtttctg acgctgaggt gcgaaagcgt ggggagcaaa ca
>ASV_000351; Bacteria; Actinobacteriota; Acidimicrobiia; Actinomarinales; uncultured; uncultured bacterium; unclassified
cagggaatat tgcacaatgg gcgaaagcct gatgcagcga caccgcgtgc gggatgaagg
ccttcgggtt gtaaaccgct ttcaggaggg acgaaactga cggtacctcc agaagaaggc
ccggccaact acgtgccagc agccgcggta atacgtaggg gccaaacgtt gtccggattt
attgggcgta aagggctcgt aggcggttca acaagtcggt cgtgaaagcc cggggctcaa
ccccgggacg ccggtcgaaa ctgttgtgac tagggtccgg tagaggtgag tggaattctc
ggtgtagcgg tggaatgcgc agatatcgag aggaacacca gtagcgaagg cggctcactg
ggccggtacc gacgctgagg agcgaaagca tggggagcaa aca
>ASV_000352; Bacteria; Proteobacteria; Alphaproteobacteria; uncultured; uncultured Rhizobiales bacterium; unclassified; unclassified
tgaggaatat tggacaatgg gcgaaagcct gatccagcca tgccgcgtga gtgatgaagg
ccctagggtt gtaaagctct ttcagcgggg aagataatga cggtacccgc agaagaagcc
ccggctaact tcgtgccagc agccgcggta atacgaaggg ggctagcgtt gttcggaatt
actgggcgta aagcgcgcgt aggcggatta ttaagtcagg ggtgaaatcc cgaggctcaa
cctcggaact gcctttgata ctggtgatct tgagtccggg agaggtgagt ggaattccta
gtgtagaggt gaaattcgta gatattagga agaacaccag tggcgaaggc ggctcactgg
cccggtactg acgctgatgt gcgaaagcgt ggggagcaaa ca
>ASV_000353; Bacteria; Actinobacteriota; Actinobacteria; Propionibacteriales; Propionibacteriaceae; uncultured; Gram-positive bacterium SOGA22
tggggaatat tgcgcaatgg gcgaaagcct gacgcagcaa caccgcgtga gggatgacgg
ccttcgggtt gtaaacctct ttcagctccg acgaagcgag agtgacggta ggagcagaag
aagcaccggc taactacgtg ccagcagccg cggtaatacg tagggtgcaa gcgttgtccg
gaattattgg gcgtaaagag ctcgtaggcg gtccgttgcg tctgccgtga aaacccggag
ctcaactccg ggcctgcggt ggatacgggc ggactagagt ccggtagggg agactggaat
tcctggtgta gcggtggaat gcgcagatat caggaggaac accggtggcg aaggcgggtc
tctgggccgg aactgacgct gaggagcgaa agcgtgggga gcgaaca
>ASV_000354; Bacteria; Proteobacteria; Alphaproteobacteria; Rhizobiales; Beijerinckiaceae; Methylobacterium-Methylorubrum; uncultured bacterium
tggggaatat tggacaatgg gcgcaagcct gatccagcca tgccgcgtga gtgatgaagg
ccttagggtt gtaaagctct tttgtccggg acgataatga cggtaccgga agaataagcc
ccggctaact tcgtgccagc agccgcggta atacgaaggg ggctagcgtt gctcggaatc
actgggcgta aagggcgcgt aggcggccat tcaagtcggg ggtgaaagcc tgtggctcaa
ccacagaatt gccttcgata ctgtttggct tgagtatggt agaggtcggt ggaactgcga
gtgtagaggt gaaattcgta gatattcgca agaacaccag tggcgaaggc ggccgactgg
accattactg acgctgaggc gcgaaagcgt ggggagcaaa ca
>ASV_000355; Bacteria; Proteobacteria; Alphaproteobacteria; Rhodospirillales; Terasakiellaceae; Terasakiella; bioreactor metagenome
tggggaatat tgcgcaatgg aggaaactct gacgcagcca tgccgcgtga gtgaagaagg
ccttagggtt gtaaagctct ttcagacgtg atgatgatga cagtaacgtc aaaagaagtt
ccggctaact tcgtgccagc agccgcggta atacgaaggg aactagcgtt gttcggattt
actgggcgta aagagcacgt aggcggattg gtcagttgag ggtgaaatcc cggagctcaa
ctccggaacg gccttcaata ctgccaatct agagtccgta agggggtggt ggaattccga
gtgtagaggt gaaattcgta gatattcgga ggaacaccag tggcgaaggc gaccacctgg
tacggtactg acgctgaggt gcgaaagcgt ggggagcaaa ca
>ASV_000357; Bacteria; Actinobacteriota; Thermoleophilia; Solirubrobacterales; 67-14; uncultured bacterium; unclassified
tggggaatct tgcgcaatgc gcgaaagcgt gacgcagcaa cgccgcgtgg gggaagaagg
ccctcgggtt gtaaacccct ttcaggaggg acgaaggtac ggcggcgaat agcttgccgt
actgacggta cctccacaag aagccccggc taactacgtg ccagcagccg cggtaatacg
tagggggcta gcgttgtccg gaatcattgg gcgtaaagcg cgcgtaggcg gcccggtaag
tccgctgtga aagtcaaggg ctcaaccctt ggatgccggt ggatactgcc gggctagagt
ccggaagagg cgagtggaat tcctggtgta gcggtggaat gcgcagatat caggaggaac
accgatagcg aaggcagctc gctgggacgg tactgacgct gaggcgcgaa agcgtgggga
gcgaaca
>ASV_000358; Bacteria; Cyanobacteria; Cyanobacteriia; Cyanobacteriales; Phormidiaceae; Arthrospira PCC-7345; Neolyngbya arenicola ALCB 114386
tggggaattt tccgcaatgg gcgcaagcct gacggagcaa gaccgcgtgg gggaggaaag
cctttgggtt gtaaacccct tttctcaggg aagaagaaag tgacggtacc tgaggaatca
gcctcggcta actccgtgcc agcagccgcg gtaatacgga ggaggcaagc gttatccgga
atgattgggc gtaaagcgtc cgcaggtggt tcgtcaagtc tgctgttaaa tccagtggct
taactactga ggggcagtgg aaactgacga actagagtgc ggtaggggca gagggaattc
ctggtgtagc ggtgaaatgc gtagagatca ggaagaacac cggtggcgaa agcgctctgc
tgggccgcaa ctgacactca gggacgaaag ctaggggagc gaatg
>ASV_000359; Bacteria; Firmicutes; Clostridia; Peptostreptococcales-Tissierellales; Clostridiisalibacter; uncultured organism; unclassified
tggggaatat tgcacaatgg gggaaaccct gatgcagcga tgccgcgtga gcgatgaagg
tcttcggatc gtaaagctct gtccttaggg aagaatattg acggtaccta aggaggaagc
cccggctaac tacgtgccag cagccgcggt aatacgtagg gggcgagcgt tgtccggaat
cactgggcgt aaagggagcg taggcggctc tgtaagtcag gtgttaaagg cattggctca
accaatgtaa gcacttgaaa ctacagggct tgagtacagg agaggagagt ggaattccta
gtgtagcggt gaaatgcgta gatattagga ggaacaccag tggcgaaggc gactctctgg
actgttactg acgctgaggc tcgaaagcgt ggggagcaaa ca
>ASV_000360; Bacteria; Proteobacteria; Gammaproteobacteria; Enterobacterales; Enterobacteriaceae; Cronobacter; Cronobacter dublinensis subsp. lactaridi LMG 23825
tggggaatat tgcacaatgg gcgcaagcct gatgcagcca tgccgcgtgt atgaagaagg
ccttcgggtt gtaaagtact ttcagcgagg aggaaggtgt tgtggttaat aaccacagca
attgacgtta ctcgcagaag aagcaccggc taactccgtg ccagcagccg cggtaatacg
gagggtgcaa gcgttaatcg gaattactgg gcgtaaagcg cacgcaggcg gtttgttaag
tcagatgtga aatccccggg ctcaacctgg gaactgcatt tgaaactggc aagcttgagt
ctcgtagagg ggggtagaat tccaggtgta gcggtgaaat gcgtagagat ctggaggaat
accggtggcg aaggcggccc cctggacgaa gactgacgct caggtgcgaa agcgtgggga
gcaaaca
>ASV_000361; Bacteria; Proteobacteria; Gammaproteobacteria; Pseudomonadales; Moraxellaceae; Enhydrobacter; uncultured bacterium
tggggaatat tggacaatgg gggcaaccct gatccagcca tgccgcgtgt gtgaagaagg
ccttttggtt gtaaagcact ttaagcaggg aggagaggct aatggttaat acccattaga
ttagacgtta cctgcagaat aagcaccggc taactctgtg ccagcagccg cggtaataca
gagggtgcga gcgttaatcg gaattactgg gcgtaaagcg agtgtaggtg gctcattaag
tcacatgtga aatccccggg cttaacctgg gaactgcatg tgatactggt ggtgctagaa
tatgtgagag ggaagtagaa ttccaggtgt agcggtgaaa tgcgtagaga tctggaggaa
taccgatggc gaaggcagct tcctggcata atattgacac tgagattcga aagcgtgggt
agcaaaca
>ASV_000362; Bacteria; Firmicutes; Clostridia; Clostridiales; Clostridiaceae; Clostridium sensu stricto 1; Clostridium septicum
tggggaatat tgcacaatgg ggggaaccct gatgcagcaa cgccgcgtga gtgatgaagg
ttttcggatc gtaaagctct gtcttcaggg acgataatga cggtacctga ggaggaagcc
acggctaact acgtgccagc agccgcggta atacgtaggt ggcgagcgtt gtccggattt
actgggcgta aagggagcgt aggcggactt ttaagtgaga tgtgaaatac ccgggctcaa
cctgggggct gcatttcaaa ctggaagtct agagtgcagg agaggagagt ggaattccta
gtgtagcggt gaaatgcgta gagattagga agaacaccag tggcgaaggc gactctctgg
actgtaactg acgctgaggc tcgaaagcgt ggggagcaaa ca
>ASV_000363; Bacteria; Firmicutes; Clostridia; Lachnospirales; Lachnospiraceae; Lachnoclostridium; uncultured bacterium
tggggaatat tgcacaatgg gggaaaccct gatgcagcga cgccgcgtga gtgaagaagt
atttcggtat gtaaagctct atcagcaggg aagataatga cagtacctga ctaagaagcc
ccggctaact acgtgccagc agccgcggta atacgtaggg ggcaagcgtt atccggattt
actgggtgta aagggagcgt aggtggtttg gtaagtcaga agtgaaagcc cagggctcaa
ccctgggact gcttttgaaa ctatcagact agagtgcagg agaggcaagt ggaattccta
gtgtagcggt gaaatgcgta gatattagga ggaacaccag aggcgaaggc gacttgctgg
actgtaactg acactgaggc tcgaaagcgt ggggagcaaa ca
>ASV_000364; Bacteria; Proteobacteria; Gammaproteobacteria; Oceanospirillales; Halomonadaceae; Halomonas; Halomonas organivorans
tggggaatat tggacaatgg gcgaaagcct gatccagcca tgccgcgtgt gtgaagaagg
ccctcgggtt gtaaagcact ttcagtgagg aagaacgctt gtgggctaat accctgcaag
gaagacatca ctcacagaag aagcaccggc taactccgtg ccagcagccg cggtaatacg
gagggtgcga gcgttaatcg gaattactgg gcgtaaagcg cgcgtaggcg gcttgataag
ccggttgtga aagccccggg ctcaacctgg gaacggcatc cggaactgtc aggctagagt
gcaggagagg aaggtagaat tcccggtgta gcggtgaaat gcgtagagat cgggaggaat
accagtggcg aaggcggcct tctggactga cactgacgct gaggtgcgaa agcgtgggta
gcaaaca
>ASV_000365; Bacteria; Actinobacteriota; Actinobacteria; Nitriliruptorales; Nitriliruptoraceae; uncultured bacterium; unclassified
tggagaatct tgcacaatgg gcgaaagcct gatgcagcca cgccgcgtgg aggaagaagg
ccttcgggtt gtaaactcct ttcagcaggg aagaagcgca agtgacggta cctgcagaag
aagccccggc caactacgtg ccagcagccg cggtaatacg tagggggcga gcgttgtccg
gaattattgg gcgtaaagcg cgtgtaggcg gcccgttaag tcgactgtga aatctctggg
ctcaacccag aaactgcagc cgatactggc gggcttgagg tagctagagg agagtggaat
tcccggtgta gcggtggaat gcgcagatat cgggaggaac accaatggcg aaggcagctc
tctggagctc acctgacgct gagacgcgaa agcatgggta gcaaaca
>ASV_000366; Bacteria; Proteobacteria; Gammaproteobacteria; Enterobacterales; Enterobacteriaceae; Escherichia-Shigella; Citrobacter koseri
tggggaatat tgcacaatgg gcgcaagcct gatgcagcca tgccgcgtgt atgaagaagg
ccttcgggtt gtaaagtact ttcagcgggg aggaaggtgt tgtggttaat aaccgcagca
attgacgtta cccgcagaag aagcaccggc taactccgtg ccagcagccg cggtaatacg
gagggtgcaa gcgttaatcg gaattactgg gcgtaaagcg cacgcaggcg gtctgttaag
tcagatgtga aatccccggg ctcaacctgg gaactgcatc tgatactggc aggcttgagt
ctcgtagagg ggggtagaat tccaggtgta gcggtgaaat gcgtagagat ctggaggaat
accggtggcg aaggcggccc cctggacgaa gactgacgct caggtgcgaa agcgtgggga
gcaaaca
>ASV_000367; Bacteria; Actinobacteriota; Acidimicrobiia; Microtrichales; Ilumatobacteraceae; Ilumatobacter; uncultured bacterium
tggggaatct tgcacaatgg gcgcaagcct gatgcagcaa cgccgcgtgc gggaagaagg
ccctagggtt gtaaaccgct ttcagcaggg aagaaaatga cggtacctgc agaagaaggt
gcggccaact acgtgccagc agccgcggtg acacgtaggc accaagcgtt atccggattt
attgggcgta aagagctcgt aggcggttcg gtaagtcggg tgtgaaaact tgaggctcaa
cctcaagagg ccacccgata ctgctgtgac tcgagtgcgg taggggagcg gggaattcct
ggtgtagcgg tgaaatgcgc agatatcagg aggaacacca gtggcgaagg cgccgctctg
ggccgtaact gacgctgagg agcgaaagcg tgggtagcaa aca
>ASV_000368; Bacteria; Firmicutes; Clostridia; Peptostreptococcales-Tissierellales; Peptostreptococcaceae; Tepidibacter; Tepidibacter mesophilus
tggggaatat tgcacaatgg gggaaaccct gatgcagcaa cgccgcgtga gcgatgaagg
ccttcgggtc gtaaagctct gtcctaaggg aagataatga cggtacctta ggaggaagcc
ccggctaact acgtgccagc agccgcggta atacgtaggg ggcaagcgtt atccggaatt
actgggcgta aagggtgcgt aggcggcctt gtaagtcaga agtgaaaggc tacggctcaa
ccgtagtaag cttttgaaac tgcagggctt gagtgcagga gaggagagta gaattcctag
tgtagcggtg aaatgcgtag atattaggag gaataccagt tgcgaaggcg gctctctgga
ctgtaactga cgctgaggca cgaaagcgtg gggagcgaac a
>ASV_000369; Bacteria; Proteobacteria; Alphaproteobacteria; Rhodobacterales; Rhodobacteraceae; Tropicimonas; uncultured Alphaproteobacteria bacterium
tggggaatct tagacaatgg gggaaaccct gatctagcca tgccgcgtga gtgatgaagg
ccctagggtc gtaaagctct ttcgctgggg aagataatga cggtacccag taaagaaacc
ccggctaact ccgtgccagc agccgcggta atacggaggg ggttagcgtt gttcggaatt
actgggcgta aagcgcgcgt aggcggattg ttaagtcggg ggtgaaatcc cggggctcaa
ccccggaact gcctccgata ctggcagtct tgagttcgag agaggtgagt ggaattccga
gtgtagaggt gaaattcgta gatattcgga ggaacaccag tggcgaaggc ggctcactgg
ctcgatactg acgctgaggt gcgaaagcgt ggggagcaaa ca
>ASV_000370; Bacteria; Myxococcota; Polyangia; Nannocystales; Nannocystaceae; Pseudenhygromyxa; uncultured delta proteobacterium
tggggaatat tgcgcaatgg gcgaaagcct gacgcagcca cgccgtgtga gcgatgaagg
tcttcggatc gtaaagctct gtggagggag aagaacaaag ccggcgaaga gtcggccctg
acggtatccc tttagcaagc accggctaac tccgtgccag cagccgcggt aatacggagg
gtgcaaacgt tgctcggaat cattgggcgt aaagcgcgcg taggcggctt ggcaagttgg
atgtgaaagc cctgggctca acccaggaag tgcatccaaa actgcctggc ttgaatctcg
gagggggaca gggaattccc ggtgtagagg tgaaattcgt agatatcggg aggaacacca
gtggcgaagg cgctgtcctg gacgatgatt gacgctgagg cgcgaaagcg tggggagcaa
aca
>ASV_000371; Bacteria; Proteobacteria; Gammaproteobacteria; Enterobacterales; Morganellaceae; Proteus; Proteus mirabilis ATCC 29906
tggggaatat tgcacaatgg gcgcaagcct gatgcagcca tgccgcgtgt atgaagaagg
ccttagggtt gtaaagtact ttcagcgggg aggaaggtga taaggttaat acccttgtca
attgacgtta cccgcagaag aagcaccggc taactccgtg ccagcagccg cggtaatacg
gagggtgcaa gcgttaatcg gaattactgg gcgtaaagcg cacgcaggcg gtcaattaag
tcagatgtga aagccccgag cttaacttgg gaattgcatc tgaaactggt tggctagagt
cttgtagagg ggggtagaat tccatgtgta gcggtgaaat gcgtagagat gtggaggaat
accggtggcg aaggcggccc cctggacaaa gactgacgct caggtgcgaa agcgtgggga
gcaaaca
>ASV_000372; Bacteria; Proteobacteria; Alphaproteobacteria; Tistrellales; Geminicoccaceae; uncultured; uncultured bacterium
tggggaatct tggacaatgg gggcaaccct gatccagcga cgccgcgtgg gtgatgaagg
ctttcgggtt gtaaagccct ttcaccgggg acgatgatga cggtacccgg agaagaagca
ccggctaact ccgtgccagc agccgcggta agacggaggg tgctagcgtt gttcggaatc
actgggcgta aagggcgcgt aggcggcctt ggaagtcggc tgtgaaagcc cggggctcaa
ccccggaacg gcagccgata ctccggggct cgaggccgga agaggagggt ggaataccca
gtgtagaggt gaaattcgta gatattgggt ggaacaccgg tggcgaaagc ggctctctgg
tccggacctg acgctgaggc gcgaaagcgt ggggagcaaa ca
>ASV_000373; Bacteria; Halanaerobiaeota; Halanaerobiia; Halanaerobiales; Halanaerobiaceae; Halanaerobium; Halanaerobium praevalens DSM 2228
tggggaatct tccacaatgg gcgaaagcct gatggagcaa cgccgcgtga gtgaagaagg
tcttaggatt gtaaagctct gtccttaggg aagaaccgtg ggtatagtaa atgctaccca
cctgacggta cctttggagg aagcactggc taactacgtg ccagcagccg cggtaatacg
tagagtgcaa gcgttgtccg gaattattgg gcgtaaaggg tacgcaggcg gataatcaag
tcaagcgtga aaggtgtcgg cttaaccgac agactgcgtt tgaaactggt tatcttgagt
gtaacagagg agagtggaat tcctagtgta gtggtgaaat acgtagatat taggaagaac
accagtggcg aaggcgactc tctgggttaa cactgacgct gaggtacgaa agctggggga
gcgaacg
>ASV_000374; Bacteria; Firmicutes; Bacilli; Staphylococcales; Staphylococcaceae; Staphylococcus; Staphylococcus warneri
tagggaatct tccgcaatgg gcgaaagcct gacggagcaa cgccgcgtga gtgatgaagg
tcttcggatc gtaaaactct gttatcaggg aagaacaaat gtgtaagtaa ctgtgcacat
cttgacggta cctgatcaga aagccacggc taactacgtg ccagcagccg cggtaatacg
taggtggcaa gcgttatccg gaattattgg gcgtaaagcg cgcgtaggcg gttttttaag
tctgatgtga aagcccacgg ctcaaccgtg gagggtcatt ggaaactgga aaacttgagt
gcagaagagg aaagtggaat tccatgtgta gcggtgaaat gcgcagagat atggaggaac
accagtggcg aaggcgactt tctggtctgt aactgacgct gatgtgcgaa agcgtgggga
tcaaaca
>ASV_000375; Bacteria; Firmicutes; Bacilli; Bacillales; Bacillaceae; Halobacillus; Halobacillus dabanensis
tagggaatct tccgcaatgg acgaaagtct gacggagcaa cgccgcgtga acgatgaagg
tcttcggatc gtaaagttct gttgtcaggg aagaacaagt accgtgcgaa tagagcggta
ccttgacggt acctgacgag gaagccccgg ctaactacgt gccagcagcc gcggtaatac
gtagggggca agcgttgtcc ggaattattg ggcgtaaagc gcgcgcaggc ggttccttaa
gtctgatgtg aaagcccacg gctcaaccgt ggagggtcat tggaaactgg ggaacttgag
gacagaagag gagagtggaa ttccacgtgt agcggtgaaa tgcgtagata tgtggaggaa
caccagtggc gaaggcgact ctctggtctg tttctgacgc tgaggtgcga aagcgtgggt
agcaaaca
>ASV_000377; Bacteria; Proteobacteria; Alphaproteobacteria; SAR11 clade; Clade III; uncultured marine bacterium; unclassified
tggggaatct tgcacaatgg aggaaactct gatgcagcga tgccgcgtga gtgaagaagg
cctttgggtt gtaaagctct tttgtcagga aagataatga ctgtacctga agaataaggt
ccggctaact tcgtgccagc agccgcggta atacgaaggg acctagcgta attcggaatt
actgggcgta aagcgcgcgt aggcggttaa gtaagttaat tgtgaaagcc cgaagctcaa
cttcggaatt gcaattaaaa ctacttagct agagtttatc agaggaaagc ggaatacata
gtgtagaggt gaaattcgta gatattatgt agaacaccag ttgcgaaggc ggctttctgg
gataacactg acgctgaggt gcgaaagtat gggtagcgaa ga
>ASV_000378; Bacteria; Actinobacteriota; Actinobacteria; Corynebacteriales; Mycobacteriaceae; Mycobacterium; Mycobacterium sp. S01
tggggaatat tgcacaatgg gcgcaagcct gatgcagcga cgccgcgtga gggatgacgg
ccttcgggtt gtaaacctct ttcgcctacg acgaagcgca agtgacggta gtaggagaag
aaggaccggc caactacgtg ccagcagccg cggtaatacg tagggtccga gcgttgtccg
gaattactgg gcgtaaagag ctcgtaggtg gtttgtcgcg ttgttcgtga aaactcacag
cttaactgtg ggcgtgcggg cgatacgggc agactggagt actgcagggg agactggaat
tcctggtgta gcggtggaat gcgcagatat caggaggaac accggtggcg aaggcgggtc
tctgggcagt aactgacgct gaggagcgaa agcgtgggga gcgaaca
>ASV_000379; Bacteria; Firmicutes; Clostridia; Clostridiales; Clostridiaceae; Clostridium sensu stricto 1; uncultured bacterium
tggggaatat tgcacaatgg gggaaaccct gatgcagcaa cgccgcgtga gtgatgaagg
tcttcggatt gtaaagctct gtctttaggg acgataatga cggtacctaa ggaggaagcc
acggctaact acgtgccagc agccgcggta atacgtaggt ggcaagcgtt atccggattt
actgggcgta aagggagcgt aggcggatac ttaagtggga tgtgaaatac ccgagcttaa
cttgggagct gcattccaaa ctgagtatct agagtgcagg agaggagagt ggaattccta
gtgtagcggt gaaatgcgta gagattagga agaacaccag tggcgaaggc gactctctgg
actgtaactg acgctgaggc tcgaaagcgt ggggagcaaa ca
>ASV_000380; Bacteria; Acidobacteriota; Subgroup 26; uncultured Acidobacteria bacterium; unclassified; unclassified; unclassified
tggggaatct tgcgcaatgg gggcaaccct gacgcagcga cgccgcgtgg aggatgaagg
tcttcggatt gtaaactcct gtcgcacggg acgaaccacc cgcatgcgaa cagcatgcgg
gtctgacggt accgtgcaag caagccccgg ctaactccgt gccagcagcc gcggtaacac
ggagggggcc agcgttgttc ggaatcactg ggcgtaaagg gtccgtaggc ggccatgtaa
gtccaaggtg aaagccccgg gcttaacccg ggaattgccc tggaaactgt gtggctagag
ttcggtaggg ggagacggaa ttcccggtgt agcggtgaaa tgcgtagata tcgggaggaa
caccagcggc gaaggcggtc tcctgggccg atactgacgc tgagggacga aagcgtgggg
agcaaaca
>ASV_000381; No blast hit; unclassified; unclassified; unclassified; unclassified; unclassified; unclassified
tggggaatat tggacaatgg gcgaaagcct gatccagcaa tgccgcgtgg gtgaagaagg
ccttcgggtt gtaaagccct ttcagtgggg aagaaaagct tgaggctaat accctcaagc
cttgacgtta cccacagaag aagcaccggc taactccgtg ccagcagccg cggtaatacg
gagggtgcga gcgttaatcg gaattactgg gcgtaaaggg cgcgtaggtg gtttggcgag
tcggatgtga aagccccggg ctcaactcgg gaactgcatt cgatactgcc aagctagagt
atggtagagg gaagtggaat tcccggtgta gcggtgaaat gcgtagatat cgggaggaac
accagtggcg aaggcggctt cctggaccaa tactgacact gaggcgcgaa agcgtgggga
gcaaaca
>ASV_000382; Bacteria; Proteobacteria; Alphaproteobacteria; Rhizobiales; Hyphomicrobiaceae; Filomicrobium; uncultured bacterium
tggggaatat tggacaatgg gcgaaagcct gatccagcca tgccgcgtga gtgacgaagg
ccttagggtt gtaaaactct tttggcgggg acgataatga cggtacccgc agaataagcc
ccggctaact tcgtgccagc agccgcggta atacgaaggg ggctagcgtt gttcggaatc
actgggcgta aagcgcacgt aggccgactg gtcagttggg ggtgaaatcc cagggctcaa
ccctggaact gcctccaata ctgccagtct tgagtccgag agaggtgagt ggaattccta
gtgtagaggt gaaattcgta gatattagga agaacaccag tggcgaaggc ggctcactgg
ctcggtactg acgctgaggt gcgaaagcgt ggggagcaaa ca
>ASV_000383; No blast hit; unclassified; unclassified; unclassified; unclassified; unclassified; unclassified
tggggaatct tggacaatgg gggcaaccct gatccagcca tgccgcgtgg gtgaagaagg
ccctagggtt gtaaagccct ttcgccggtg aagataatga cggtagccgg taaagaagcc
ccggctaact tcgtgccagc agccgcggta atacgaaggg ggctagcgtt gttcggaatc
actgggcgta aagcgcgcgt aggcggacgg gtcagtcagg ggtgaaagcc cggagctcaa
ctccggaacg gcctttgata ctgcccgtct tgagaccggg agaggagagt ggaattccca
gtgtagaggt gaaattcgta gatattggga agaacaccag tggcgaaggc ggctctctgg
cccgggtctg acgctgaggt gcgaaagcgt ggggagcaaa ca
>ASV_000385; Bacteria; Myxococcota; Polyangia; Haliangiales; Haliangiaceae; Haliangium; uncultured bacterium
tggggaatat tggacaatgg gcgcaagcct gatccagcca cgccgcgtga gtgatgaagg
ccctcgggtc gtaaagctct gtggggaggg acgaaccctt ccgggtgaat agcctgggag
ctgacggtac ctccttagca agcaccggct aactccgtgc cagcagccgc ggtaatacgg
agggtgcaaa cgttgctcgg aatcattggg cgtaaagcgc acgtaggcgg ccgcgtaagt
cggatgtgaa agccctcggc tcaaccgagg aagtgcattc gaaactgcgt agcttgagta
cgggagaggg ctgtggaatt cccggtgtag aggtgaaatt cgtagatatc gggaggaaca
ccagtggcga aggcggcagc ctggaccgat actgacgctg aggtgcgaaa gcgtggggag
caaaca
>ASV_000386; Bacteria; Firmicutes; Bacilli; Bacillales; Bacillaceae; Bacillus; Bacillus sp. HME7618
tagggaatct tccacaatgg acgaaagtct gatggagcaa cgccgcgtga gtgaagaagg
ttttcggatc gtaaagctct gttgttaggg aagaacacgt accgttcgaa tagggcggta
ccttgacggt acctaacgag aaagccacgg ctaactacgt gccagcagcc gcggtaatac
gtaggtggca agcgttgtcc ggaattattg ggcgtaaagc gcgcgcaggc ggtcttgaaa
gtctgatgtg aaagcccacg gctcaaccgt ggagggtcat tggaaactgc gagacttgag
tgcagaagag gagagtggaa ttccacgtgt agcggtgaaa tgcgtagaga tgtggaggaa
caccagtggc gaaggcgact ctctggtctg taactgacgc tgaggcgcga aagcgtgggg
agcgaaca
>ASV_000387; Bacteria; Campilobacterota; Campylobacteria; Campylobacterales; Sulfurimonadaceae; Sulfurimonas; uncultured bacterium
tgaggaatat tgcacaatgg gggaaaccct gatgcagcaa cgccgcgtgg aggatgacgc
atttcggtgt gtaaactcct tttatcagag aagaaaatga cggtatctga tgaataagct
ccggctaact ccgtgccagc agccgcggta atacggaggg agcaagcgtt actcggaatc
actgggcgta aagggcgcgt aggcgggtct tcaagtcagg tgtgaaatcc tatggctcaa
ccatagaact gcacttgaaa ctggggacct agagtatgga aggggcagat ggaattagtg
gtgtaggggt aaaatccgta gatatcacta ggaataccga aagcgaaggc gatctgctgg
gacattactg acgctgaggc gcgaaagcgt ggggagcaaa ca
>ASV_000388; Bacteria; Proteobacteria; Gammaproteobacteria; Vibrionales; Vibrionaceae; Photobacterium; Photobacterium sp. enrichment culture clone DF113
tggggaatat tgcacaatgg ggggaaccct gatgcagcca tgccgcgtgt gtgaagaagg
ccttcgggtt gtaaagcact ttcagtcgtg aggaaggcgg ctaagtgaat agcttagttg
tttgacgtta gcgacagaag aagcaccggc taactccgtg ccagcagccg cggtaatacg
gagggtgcga gcgttaatcg gaattactgg gcgtaaagcg catgcaggcg gcttgttaag
ccagatgtga aagcccgggg ctcaacctcg gaatcgcatt tggaactggc aggctagagt
cttgtagagg ggggtagaat ttcaggtgta gcggtgaaat gcgtagagat ctgaaggaat
accagtggcg aaggcggccc cctggacaaa gactgacgct cagatgcgaa agcgtgggga
gcaaaca
>ASV_000389; Bacteria; Actinobacteriota; Coriobacteriia; OPB41; uncultured actinobacterium; unclassified; unclassified
tggggaatat tgcgcaatgg gcgaaagcct gacgcagcaa cgccgcgtgc gggacgaagg
ccttagggtt gtaaaccgct ttcagcaggg acgagagtga cggtacctgc agaagaagct
ccggctaact acgtgccagc agccgcggta atacgtaggg ggcgagcgtt atccggattc
attgggcgta aagcgcgcgt aggcggcctg ttaagtcaga tgtgaaaacc gggggctcaa
cccgcggact gcacttgata ctggcaggct tgagtctggt agagggaagt ggaattccga
gtgtagcggt gaaatgcgca gatattcgga ggaacaccag tggcgaaggc ggcttcctgg
gccacgactg acgctgaggc gcgaaagcta ggggagcgaa ca
>ASV_000390; Bacteria; Proteobacteria; Alphaproteobacteria; Rhodobacterales; Rhodobacteraceae; Actibacterium; uncultured Alphaproteobacteria bacterium
tcgggaatct tggacaatgg gggaaaccct gatccagcca tgccgcgtgt gtgatgaagg
ccctagggtc gtaaagcact ttcgccaggg aagataatga cggtacctgg taaagaaacc
ccggctaact ccgtgccagc agccgcggta atacggaggg ggttagcgtt gttcggaatt
actgggcgta aagcgcgcgt aggcgggctg ttaagtcagg ggtgaaatcc cggggctcaa
ccccggaact gcccttgata ctggcagcct agagttcgag agaggtgagt ggaattccga
gtgtagaggt gaaattcgta gatattcgga ggaacaccag tggcgaaggc ggctcactgg
ctcgatactg acgctgaggt gcgaaagcgt ggggagcaaa ca
>ASV_000391; Bacteria; Proteobacteria; Alphaproteobacteria; Rhodobacterales; Rhodobacteraceae; uncultured; uncultured marine bacterium
tggggaatct tggacaatgg gggcaaccct gatccagcca tgccgcgtga acgatgaagg
ccctagggtt gtaaagttct ttcagcgagg aagataatga cggtactcgc agaagaagcc
ccggctaact ccgtgccagc agccgcggta atacggaggg ggctagcgtt gttcggaatt
actgggcgta aagcgcacgt aggcggatca gtcagttagg ggtgaaatcc cggggctcaa
ccccggaact gcctttaata ctgctggtct ggaggtcgag agaggtgagt ggaattccga
gtgtagaggt gaaattcgta gatattcgga ggaacaccag tggcgaaggc ggctcactgg
ctcgaacctg acgctgaggt gcgaaagcgt ggggagcaaa ca
>ASV_000392; Bacteria; Actinobacteriota; Acidimicrobiia; Microtrichales; uncultured; uncultured actinobacterium; unclassified
tagggaatct tgcgcaatgg gcgaaagcct gacgcagcaa cgccgcgtgg gggatgaagg
ctctcgggtc gtaaacccct ttcaggaggg acgaaaatga cggtacctcc agaagaagcc
ccggccaact acgtgccagc agccgcggta acacgtaggg ggcaagcgtt gtccggattt
attgggcgta aagagctcgt aggctgcttg gtaagtcggg tgtgaaattt cgaggctcaa
cctcgaacag ccatccgata ctgccatggc tagagtccgg tagaggagcg tggaattcct
ggtgtagcgg tgaaatgcgc agatatcagg aggaacacca acggcgaagg cagcgctctg
ggccggtact gacgctgagg agcgaaagcg tggggagcaa aca
>ASV_000393; Bacteria; Firmicutes; Clostridia; Peptostreptococcales-Tissierellales; Dethiosulfatibacteraceae; Dethiosulfatibacter; Dethiosulfatibacter aminovorans
tggggaatat tgcacaatgg gggaaaccct gatgcagcga cgccgcgtga gcgaagaagg
ttttcggatc gtaaagctct gtccttggag aagataatga cggtatccaa ggaggaagcc
ccggctaact acgtgccagc agccgcggta atacgtaggg ggcgagcgtt gtccggaatt
actgggcgta aagagtacgt aggcggtctg ataagtcagg tgtaaaaggc aatggctcaa
ccattgtaag cacttgaaac tgttggactt gagtacagga gaggtaagtg gaattcctag
tgtagcggtg aaatgcgtag atattaggag gaacaccagt ggcgaaggcg acttactgga
ctgtaactga cgctgaggta cgaaagcgtg gggagcgaac a
>ASV_000394; Bacteria; Entotheonellaeota; Entotheonellia; Entotheonellales; Entotheonellaceae; Candidatus Entotheonella; uncultured bacterium
tggggaattt tgcgcaatgg gcgaaagcct gacgcagcaa cgccgcgtga aggatgaagg
ctctcgagtc gtaaacttct gtctggggga aagatgatga cggtcccccc aaagcaagcc
ccggctaatt ccgtgccagc agccgcggta atacggaagg ggcgagcgtt gttcggaatt
attgggcgta aagggcgcgt aggcggcttc atatgtcggc ggtgaaagca tacagctcaa
ctgtattgag ccgcggaaac tgtggagctt gaggctggga ggggctggtg gaattccctg
tgtagcggtg aaatgcgtag agatggggga gaacactcgt ggcgaaggcg gccagctgga
ccagttctga cgctgaggcg cgaaagcgtg gggagcaaac a
>ASV_000395; Bacteria; Actinobacteriota; Acidimicrobiia; Actinomarinales; uncultured; uncultured actinobacterium; unclassified
cagggaatct tgcgcaatgg gcgaaagcct gacgcagcga caccgcgtgg gggatgaagg
ccttcgggtt gtaaacccct ttcaggaggg aagaaattga cggtacctcc agaagaagga
ccggccaact acgtgccagc agccgcggta atacgtaggg tcctagcgtt atccggaatc
attgggcgta aagagctcgt aggcggttca gcaagtcggc tgtgaaagtc cgaggctcaa
cctcggaatt gcagtcgata ctgctgtgac tcgagtccgg tagaggagaa tggaattccc
ggtgtagcgg tgaaatgcgc agatatcggg aggaacacca gtagcgaagg cggttctctg
ggccggcact gacgctgagg agcgaaagcg tggggagcaa aca
>ASV_000396; Bacteria; Firmicutes; Clostridia; Peptostreptococcales-Tissierellales; Caminicellaceae; Paramaledivibacter; uncultured Firmicutes bacterium
tggggaatat tgcacaatgg gcgcaagcct gatgcagcaa cgccgcgtga gtgaagaagg
ttttcggatc gtaaaactct gttctaaggg aagaataatg acggtacctt aggagcaagc
cccggctaac tacgtgccag cagccgcggt aatacgtagg gggcaagcgt tatccggaat
cactgggcgt aaagggtgcg taggcggcca aacaagccag gggtgaaagg ctacggctca
accgtagtaa gcctttggaa ctgtatggct tgagtgcagg agaggaaagt ggaattccta
gtgtagaggt gaaattcgta gatattagga ggaacaccag tggcgaaggc gactttctgg
actgtaactg acgctgaggc acgaaagcgt ggggagcgaa ca
>ASV_000398; Bacteria; Chloroflexi; KD4-96; uncultured bacterium; unclassified; unclassified; unclassified
tcgggaattt tgcccaatgg gggaaaccct gaggcagcaa cgccgcgtga gggatgaagg
ccttcgggtt gtaaacctct tttctcaggg acgataatga cggtacctga ggaataagcc
acggctaact acgtgccagc agccgcggta atacgtaggt ggcaagcgtt gtccggattt
actgggcgta aagagcgcgc aggcggccag gtcagtcgaa tgtgaaagcc cccggctcaa
ctggggaggg tcattcgata ctgcctggct tgaagatagg agagggaagc ggaatttcag
gtgtagtggt gaaatgcgta gatatctgaa ggaacaccag tggcgaaggc ggctttctgg
cctattcttg acgctgaggc gcgaaagcta ggggagcgaa cg
>ASV_000399; Bacteria; Actinobacteriota; Actinobacteria; Corynebacteriales; Mycobacteriaceae; Mycobacterium; Mycobacterium lacticola
tggggaatat tgcacaatgg gcgcaagcct gatgcagcga cgccgcgtga gggatgacgg
ccttcgggtt gtaaacctct ttcagcacag acgaagcgca agtgacggta tgtgcagaag
aaggaccggc caactacgtg ccagcagccg cggtaatacg tagggtccga gcgttgtccg
gaattactgg gcgtaaagag ctcgtaggtg gtttgtcgcg ttgttcgtga aaactcacag
cttaactgtg ggcgtgcggg cgatacgggc agactggagt actgcagggg agactggaat
tcctggtgta gcggtggaat gcgcagatat caggaggaac accggtggcg aaggcgggtc
tctgggcagt aactgacgct gaggagcgaa agcgtgggga gcgaaca
>ASV_000400; Bacteria; Firmicutes; Clostridia; Peptostreptococcales-Tissierellales; JTB215; bacterium enrichment culture clone AOM-SR-B4; unclassified
tggggatatt gcacaatggg ggaaaccctg atgcagcgat gccgcgtgaa tgatgaaggc
tttcgagtcg taaagttctg ttcttaggga agatagtgac ggtacctaag aagaaagccc
cggctaaata cgtgccagca gccgcggtaa tacgtatggg gcgagcgtta tccggaatta
ttgggcgtaa agagttcgta ggcggtcctt taagtcagaa gtgaaaggca gtggctcaac
cattgtaagc ttttgaaact ggaggacttg agtgttggag aggaaagcgg aattcctagt
gtagcggtga aatgcgtaga tattaggagg aacaccagtg gcgaaggcgg ctttctggac
aaatactgac gctgaggaac gaaagcgtgg ggagcgaaca
>ASV_000401; Bacteria; Cyanobacteria; Cyanobacteriia; Cyanobacteriales; Xenococcaceae; Stanieria PCC-7437; Stanieria cyanosphaera PCC 7437
tggggaattt tccgcaatgg gcgcaagcct gacggagcaa taccgcgtga gggaggaagg
cctttgggtt gtaaacctct tttctcaagg aagaagttct gacggtactt gaggaatcag
catcggctaa ctccgtgcca gcagccgcgg taatacggag gatgcaagcg ttatccggaa
tcattgggcg taaagcgtcc gcaggtggcc tcgcaagtct gctgtcaaag acagaagctc
aacttctgaa aggcggtgga aactgtgaag ctagagtacg gtaggggtag agggaattcc
cagtgtagcg gtgaaatgcg tagagattgg gaagaacacc agtggcgaag gcgctctact
gggccgtaac tgacactcag ggacgaaagc taggggagcg aaag
>ASV_000402; Bacteria; Proteobacteria; Gammaproteobacteria; Oceanospirillales; Nitrincolaceae; Marinobacterium; Marinobacterium marisflavi
tggggaatat tggacaatgg gggcaaccct gatccagcca tgccgcgtgt gtgaagaagg
ccttcgggtt gtaaagcact ttcagaggtg aggaaaggtg agtagttaat acctgcttac
tgtgacgtta acctcagaag aaggaccggc taactccgtg ccagcagccg cggtaatacg
gagggtccga gcgttaatcg gaattactgg gcgtaaagcg cgcgtaggtg gtttcgtcag
tcagatgtga aagcccaggg ctcaaccttg gaactgcacc tgatactgcg gaactagagt
acgatagagg ggagtggaat ttccggtgta gcggtgaaat gcgtagagat cggaaggaac
accagtggcg aaggcgactc cctggattga tactgacact gaggtgcgaa agcgtgggga
gcaaaca
>ASV_000403; Bacteria; Proteobacteria; Alphaproteobacteria; Rhodobacterales; Rhodobacteraceae; uncultured bacterium; unclassified
tggggaatct tagacaatgg gggaaaccct gatctagcca tgccgcgtga gcgatgaagg
ccttagggtt gtaaagctct ttcgctgggg aagataatga cggtacccag taaagaagcc
ccggctaact ccgtgccagc agccgcggta atacggaggg ggctagcgtt gttcggaatt
actgggcgta aagcgcgcgt aggcggacta ttaagtcagg ggtgaaatcc cggggctcaa
ccccggaact gcctttgata ctggtagtct tgagttcgag agaggtgagt ggaattccga
gtgtagaggt gaaattcgta gatattcgga ggaacaccag tggcgaaggc ggctcactgg
ctcgatactg acgctgaggt gcgaaagcgt ggggagcaaa ca
>ASV_000404; Bacteria; Proteobacteria; Gammaproteobacteria; SAR86 clade; uncultured gamma proteobacterium; unclassified; unclassified
tggggaatat tggacaatgg gcgcaagcct gatccagcca tgccgcgtgt gtgaagaagg
ccttcgggtt gtaaagcact ttcagaaggg aagaaaagcg ctgtgtgaat aatgcggcgt
cttgacgtta ccttcagaag aagcaccggc taactccgtg ccagcagccg cggtaatacg
gagggtgcga acgttaatcg gaattactgg gcgtaaagcg cgcgtaggcg gcttgttaag
tcagatgtga aagccccggg ctcaacctgg gaattgcatt tgaaactggc aggctagagt
gcagtagagg gaggtggaat tccaggtgta gcggtgaaat gcgtagatat ctggaggaac
accagtggcg aaggcggcct cctggactga cactgacgct gaggtgcgaa agcgtgggga
gcaaaca
>ASV_000405; Bacteria; Cyanobacteria; Cyanobacteriia; Cyanobacteriales; Nostocaceae; Nostoc PCC-7524; Nostoc elgonense MHF009PRP
tggggaattt tccgcaatgg gcgaaagcct gacggagcaa taccgcgtga gggaggaagg
ctcttgggtt gtaaacctct tttctcaagg aataagaaat gaaggtactt gaggaataag
catcggctaa ctccgtgcca gcagccgcgg taatacggag gatgcaagcg ttatccggaa
tgattgggcg taaagagtcc gtaggtggcg attcaagtct gctgtcaaag cacaaggctc
aaccttgtaa aggcagtgga aactgaatgg ctagagtgcg ttcggggcag aaggaattcc
tggtgtagcg gtgaaatgcg tagagatcag gaagaacacc ggtggcgaaa gcgttctgct
aggccgcaac tgacactgag ggacgaaagc taggggagcg aatg
>ASV_000407; No blast hit; unclassified; unclassified; unclassified; unclassified; unclassified; unclassified
tcgagaatct ttcgcaatgg gcgaaagcct gacgaagcga cgccgtgtga gcgaagaagg
ccttcgggtt gtaaagctct ttcgcctggg aacaagaaag ggaagtgaat aacttcctga
tttgagggta ccaagtaaag aagcaccggc taactccgtg ccagcagctg cggtaatacg
gagggtgcaa gcattaatcg gaattattgg gcgtaaaggg cgcgtaggcg gatatgtaag
tcagatgtga aataccgagg ctcaccttcg gtgctgcatt tgaaactaca aatctagagg
atagacggag aaaacggaat tccacgtgta gcggtgaaat gcgtggatat gtggaagaac
acctgtggcg aaagcggttt tctagtttat tcctgacgct gaggcgcgag agcaagggga
gcaaaca
>ASV_000408; Bacteria; Actinobacteriota; Acidimicrobiia; Microtrichales; Ilumatobacteraceae; Ilumatobacter; metagenome
tagggaatct tgcacaatgg gcgaaagcct gatgcagcaa cgccgcgtgc gggaagaagg
ccctagggtt gtaaaccgct ttcagcaggg aagaaaatga cggtacctgc agaagaaggt
gcggccaact acgtgccagc agccgcggtg acacgtaggc accaagcgtt atccggattt
attgggcgta aagagctcgt aggcggttcg gtaagtcggg tgtgaaaact ctgggctcaa
cccagagagg ccacccgata ctgctgtgac tagagtgcgg taggggagcg gggaattcat
ggtgtagcgg tgaaatgcgc agatatcatg aggaacacca gtggcgaagg cgccgctctg
ggccgtaact gacgctgagg agcgaaagcg tgggtagcaa aca
>ASV_000409; Bacteria; Proteobacteria; Gammaproteobacteria; Coxiellales; Coxiellaceae; Coxiella; uncultured Coxiella sp
tggggaatat tggacaatgg gggaaaccct gatccagcaa tgccgcgtgt gtgaagaagg
ccttcgggtt gtaaagcact ttcagtgggg aagaaatgct caaggttaat agccttgaga
gttgacgtta cctacagaag aagcactggc taactctgtg ccagcagccg cggtaataca
gagagtgcga gcgttaatcg gaattactgg gcgtaaagcg cacgtaggtg gatgcttaag
tcggatgtga aagccctggg cttaacctag gaattgcacc cgatactggg tatctagagt
atggtagagg gaagtggaat ttccggtgta gcggtgaaat gcgtagatat cggaaagaac
atcagtggcg aaggcggctt cctggaccaa tactgacact gaggtgcgaa agcgtgggga
gcaaaca
>ASV_000411; Bacteria; Fusobacteriota; Fusobacteriia; Fusobacteriales; Fusobacteriaceae; Ilyobacter; Ilyobacter tartaricus
tggggaatat tggacaatgg accaaaagtc tgatccagca attctgtgtg cacgatgaag
gtcttcggat cgtaaagtgc tttcaggtgg gaagaagcaa gtgacggtac caccagaaga
agcgacggct aaatacgtgc cagcagccgc ggtaatacgt atgtcgcaag cgttatccgg
aattattggg cgtaaagcgc gtctaggcgg cctattaagt ctgatgtgaa aatgcggggc
tcaactccgt attgcgttgg aaactggaag gctggagtat cagagaggtg ggcggaacta
caagtgtaga ggtgaaattc gtagatattt gtaggaatgc cgatggggaa gccagctcac
tggatgaata ctgacgctaa agcgcgaaag cgtggggagc aaacg
>ASV_000412; Bacteria; Chloroflexi; Anaerolineae; Anaerolineales; Anaerolineaceae; uncultured; uncultured bacterium
tagggaatat tgcacaatgg gcgaaagcct gatgcagcaa cgccgcgtgc gcgatgaagg
ccttcgggtt gtaaagcgct tttctggggg aagaggaagg actgtacccc aggaataagt
ctcggctaac tacgtgccag cagccgcggt aaaacgtagg aggcgagcgt tatccggatt
tactgggcgt aaagcgcgtg caggcggttt ggtaagtcgg acgttaaagc tcccggctca
actgggagaa gccgttcgaa actaccaaac tagagggcag tagagggagg tggaattccg
ggtgtagcgg tgaaatgcgt agatatccgg aggaacacca gtggcgaagg cggcctcctg
gactgaccct gacgctaaga cgcgaaagct aggggagcga acg
>ASV_000413; No blast hit; unclassified; unclassified; unclassified; unclassified; unclassified; unclassified
tggggaatct tgcgcaatgg gcgaaagcct gacgcagcga cgccgcgtga aggatgaagg
tcttcggatt gtaaacttct gttaagtggg aagaaatctt tatatcaaat aaatataaag
gatgacggta ccattagaga aagcaccggc taatctcgtg ccagcagccg cggtaatacg
agaggtgcta acgttattcg gaattactgg gcgtaaaggg tgcgtagacg gtttagtaag
tcaactgtta aattttccgg cccaaccgga agccagcggt agaaactact agactagagg
gtggaagaga gaagtggaat tctcggagta gcggtaaaat gcgtagatat cgaggggaac
accaatggcg aaagcagctt cttggtccac atctgacgtt gaggcacgaa agcgtgggga
gcaaaca
>ASV_000414; Archaea; Halobacterota; Halobacteria; Halobacterales; Haloferacaceae; Halogranum; uncultured archaeon
gcgcgaaacc tttacactgc acgccagtgc gataagggga ccccaagtgc gagggcatac
agtcctcgct tttgtgtacc gtaaggtggt acacgaataa gagctgggca agaccggtgc
cagccgccgc ggtaataccg gcagctcgag tgatgaccga ttttattggg cctaaagcgt
ccgtagctgg ccgcgtaggt tcgtcgggaa atccatctgc ccaacagatg ggcgtccggc
gaaaaccacg tggcttggga ccggaaggct cgaggggtac gtccggggta ggagtgaaat
cccgtaatcc tggacggacc gccgatggcg aaagcacctc gagaagacgg atccgacagt
gagggacgaa agctggggtc tcgaacc
>ASV_000415; Bacteria; Actinobacteriota; Thermoleophilia; Gaiellales; uncultured; uncultured bacterium; unclassified
tggggaatct tgcgcaatgg gcgaaagcct gacgcagcga cgccgcgtac gggaagaagg
ccttcgggtt gtaaaccgtt ttcaggaggg acgaagccac tcgagttaat agctcagagg
gtgacggtac ctccagaaga agccccggct aactacgtgc cagcagccgc ggtaatacgt
agggggcgag cgttgtccgg atttattggg cgtaaagagc gtgtaggcgg ccaggtaggt
ctgacgtgaa atctcgaggc tcaacctcga acagtcgttg gataccgcct ggctagagtc
cggaagagga gagtggaatt cctggtgtag cggtgaaatg cgcagatatc aggaagaaca
cctatggcga aggcagctct ctgggacggt actgacgctg agacgcgaaa gcgtggggag
cgaaca
>ASV_000416; Bacteria; Chloroflexi; JG30-KF-CM66; uncultured bacterium; unclassified; unclassified; unclassified
cgaggaatct tgcgcaatgg gcgaaagcct gacgcagcaa cgccgcgtgg gtgaagaagg
ccttcgggtc gtaaatccct tttgcagggg aagatgctga cggtaccctg cgaataagcc
acggctaact acgtgccagc agccgcggta atacgtaggt ggcgagcgtt gtccggattt
actgggcgta aagcgcgcgt aggcggtctg ctaagtctgg ggtgaaatct cccggctcaa
ctgggagggg tccttggata ctggtaggct tgaggggagc agaggagagt ggaattcccg
gtgtagtggt gatatgcgta gatatcggga ggaacaccag tggcgaaggc ggctctctgg
gctctacctg acgctgaggc gcgaaagcgt ggggagcgaa cc
>ASV_000417; Bacteria; Proteobacteria; Gammaproteobacteria; Aeromonadales; Aeromonadaceae; Oceanimonas; Oceanimonas marisflavi
tggggaatat tgcacaatgg gggaaaccct gatgcagcca tgccgcgtgt gtgaagaagg
ccttcgggtt gtaaagcact ttcagtggtg aggaaaggtg agtggctaat atccgcttac
tgtgacgtta accacagaag aagcaccggc taactccgtg ccagcagccg cggtaatacg
gagggtgcaa gcgttaatcg gaataactgg gcgtaaagcg cacgcaggcg gtttgttaag
ccagatgtga aagccccggg ctcaacccgg gaactgcatt tggaactggc agactagagt
cttggagagg ggggtagaat ttccggtgta gcggtgaaat gcgtagagat cggaaggaat
accagtggcg aaggcggccc cctggccaaa gactgacgct caggtgcgaa agcgtgggga
gcaaaca
>ASV_000418; Bacteria; Proteobacteria; Gammaproteobacteria; Alteromonadales; Alteromonadaceae; Alteromonas; Alteromonas sp. BL110
tggggaatat tgcacaatgg gggaaaccct gatgcagcca tgccgcgtgt gtgaagaagg
ccttcgggtt gtaaagcact ttcagttgtg aggaaaagtt agtagttaat acctgctagc
cgtgacgtta acaacagaag aagcaccggc taactccgtg ccagcagccg cggtaatacg
gagggtgcga gcgttaatcg gaattactgg gcgtaaagcg cacgcaggcg gtttgttaag
ctagatgtga aagccccggg ctcaacctgg gatggtcatt tagaactggc agactagagt
cttggagagg ggagtggaat tccaggtgta gcggtgaaat gcgtagatat ctggaggaac
atcagtggcg aaggcgactc cctggccaaa gactgacgct catgtgcgaa agtgtgggta
gcgaaca
>ASV_000419; Bacteria; Bacteroidota; Bacteroidia; Flavobacteriales; Flavobacteriaceae; uncultured; uncultured marine bacterium
tgaggaatat tggacaatgg tcgaaagact gatccagcca tgccgcgtgc aggatgactg
ccctatgggt tgtaaactgc ttttatacgg gaagaaaaac acctacgtgt aggtgactga
cggtaccgta agaataagga ccggctaact ccgtgccagc agccgcggta atacggaggg
tccaagcgtt atccggaatc attgggttta aagggtccgt aggcgggcta ttaagtcagg
ggtgaaagtt tgcagctcaa ctgtaaaatt gcctttgata ctggtagtct tgaattgtag
tgaagtggtt agaatatgtg gtgtagcggt gaaatgcata gatatcacat agaataccga
ttgcgaaggc agatcactaa ctatatattg acgctgaggg acgaaagcgt ggggagcgaa
cg
>ASV_000420; Bacteria; Proteobacteria; Gammaproteobacteria; Vibrionales; Vibrionaceae; Vibrio; uncultured Vibrio sp
tggggaatat tgcacaatgg gcgcaagcct gatgcagcca tgccgcgtgt atgaagaagg
ccttcgggtt gtaaagtact ttcagcagtg aggaaggtag tgtagttaat agctgcatta
tttgacgtta gctgcagaag aagcaccggc taactccgtg ccagcagccg cggtaatacg
gagggtgcga gcgttaatcg gaattactgg gcgtaaagcg catgcaggtg gtttgttaag
tcagatgtga aagcccgggg ctcaacctcg gaatagcatt tgaaactggc agactagagt
actgtagagg ggggtagaat ttcaggtgta gcggtgaaat gcgtagagat ctgaaggaat
accggtggcg aaggcggccc cctggacaga tactgacact cagatgcgaa agcgtgggga
gcaaaca
>ASV_000421; Bacteria; Chloroflexi; Anaerolineae; Anaerolineales; Anaerolineaceae; uncultured; uncultured bacterium
tagggaatct tgcccaatgg acgaaagtct gaggcagcaa cgccgcgtgt gcgatgaagg
ccttcgggtc gtaaagcact tttctggggg acgagaaagg acggtacccc aggaataagt
ctcggctaac tacgtgccag cagccgcggt aaaacgtagg aggcaagcgt tatccggatt
tactgggcgt aaagcgcgtg caggcggttt tgtaagtcgg acgtgaaagc tcccggctca
actgggagag gccgttcgaa actgcgagac tagagggcag cagagggaga tggaattcca
ggtgtagcgg tgaaatgcgt agatatctgg aggaacacca gtggcgaaag cggtctcctg
gactgtccct gacgctgaga cgcgaaagct agggtagcga acg
>ASV_000422; Bacteria; Firmicutes; Clostridia; Peptostreptococcales-Tissierellales; Peptostreptococcaceae; Terrisporobacter; uncultured bacterium
tggggaatat tgcacaatgg gcgaaagcct gatgcagcaa cgccgcgtga gtgatgaagg
ccttcgggtc gtaaaactct gtcctcaagg aagataatga cggtacttga ggaggaagcc
ccggctaact acgtgccagc agccgcggta atacgtaggg ggctagcgtt atccggattt
actgggcgta aagggtgcgt aggtggtttc ttaagtcagg agtgaaaggc tacggctcaa
ccgtagtaag ctcttgaaac tgggaaactt gagtgcagga gaggaaagtg gaattcctag
tgtagcggtg aaatgcgtag atattaggag gaacaccagt agcgaaggcg gctttctgga
ctgtaactga cactgaggca cgaaagcgtg gggagcaaac a
>ASV_000423; Bacteria; Proteobacteria; Gammaproteobacteria; Vibrionales; Vibrionaceae; Salinivibrio; Salinivibrio kushneri
tggggaatat tgcacaatgg gggagaccct gatgcagcca tgccgcgtgt gtgaagaagg
ccttcgggtt gtaaagcact ttcagcagtg aggaaggtgg tgtacttaat aagtgcatga
cttgacgtta gctgcagaag aagcaccggc taactccgtg ccagcagccg cggtaatacg
gagggtgcga gcgttaatcg gaattactgg gcgtaaagcg catgcaggcg gtttgttaag
tcagatgtga aagcccgggg ctcaacctcg gaaccgcatt tgaaactggc aggctagagt
cttgtagagg ggggtagaat ttcaggtgta gcggtgaaat gcgtagagat ctgaaggaat
accagtggcg aaggcggccc cctggacaaa gactgacgct cagatgcgaa agcgtgggta
gcaaaca
>ASV_000424; Bacteria; Proteobacteria; Alphaproteobacteria; Defluviicoccales; uncultured; uncultured proteobacterium; unclassified
tggggaatat tggacaatgg gggaaaccct gatccagcaa tgccgcgtgg gtgaagaagg
ccttagggtt gtaaagccct ttcgcacgcg aagatgatga cggtagcgtg agaagaagcc
ccggccaact ccgtgccagc agccgcggta atacggaggg ggctagcgtt gttcggaatt
actgggcgta aagggcgcgt aggcggcccg tcgagtcagg cgtgaaagcc ccgggcttaa
cctgggaact gcgcttgata ctggcgagct tgagagcggg agaggagagt ggaattccca
gtgtagaggt gaaattcgta gatattggga agaacaccgg tggcgaaggc gactctctgg
cccgcatctg acgctgaggc gcgaaagcgt ggggagcaaa ca
>ASV_000425; Bacteria; Cyanobacteria; Cyanobacteriia; Cyanobacteriales; Oscillatoriaceae; Oscillatoria PCC-6304; uncultured organism
tggggaattt tccgcaatgg gcgaaagcct gacggagcaa gaccgcgtgg gggaagaagg
ctcttgggtt gtcaacccct tttctcaggg aagaagttct gacggtacct gaggaataag
catcggctaa ctccgtgcca gcagccgcgg taagacggag gatgcaagcg ttatccggaa
ttattgggcg taaagcgtcc gtaggtggct tttcaagtcg gcggtcaaag accggggctt
aactccggaa aggccgtgga aactgaaagg ctagagaaag gtaggggtag ggggaattcc
cggtgtagcg gtgaaatgcg tagatatcgg gaagaacacc ggtggcgaaa gcgccctact
ggacctgatc tgacactgag ggacgaaagc taggggagcg aaag
>ASV_000426; Bacteria; Firmicutes; Bacilli; Acholeplasmatales; Acholeplasmataceae; Acholeplasma; uncultured marine bacterium
tagggaattt tcggcaatgg aggaaactct gaccgagcaa cgccgcgtga atgaagacat
atttcggtat gtaaagttct tttattaggg aagaatagcc catggaaaaa tgggtgtgac
ggtacctaat gaataagccc cggctaacta tgtgccagca gccgcggtaa tacatagggg
gcaagcgtta tccggaatta ttgggcgtaa agggtgcgta ggcggccatt taagtctttg
gtataagtgc agtgcttaac gctgtgatgc taaggaaact gaatggcttg agtgagatag
aggcaagtgg aattccatgt gtagcggtaa aatgcgtaaa tatatggagg aacaccagtg
gcgaaggcgg cttgctgggt ctacactgac gctgaggcac gaaagcgtgg ggagcaaaca
>ASV_000427; Bacteria; Cyanobacteria; Cyanobacteriia; Synechococcales; Cyanobiaceae; Cyanobium PCC-6307; Cyanobium sp. PCC 9005
tggggaattt tccgcaatgg gcgaaagcct gacggagcaa cgccgcgtga gggatgaagg
cctctgggct gtaaacctct tttctcaagg aagaagaact gacggtactt gaggaataag
ccacggctaa ttccgtgcca gcagccgcgg taatacggga gtggcaagcg ttatccggaa
ttattgggcg taaagcgtcc gcaggcggcc ttttaagtct gttgtcaaag cgtggagctt
aactccattt gagcaatgga aactggaagg cttgagtgtg gtaggggcag agggaattcc
cggtgtagcg gtgaaatgcg tagatatcgg gaagaacacc agtggcgaag gcgctctgct
gggccatcac tgacgctcat ggacgaaagc caggggagcg aaag
>ASV_000428; No blast hit; unclassified; unclassified; unclassified; unclassified; unclassified; unclassified
tggggaatat tgggcaatgg gcgcaagcct gacccagcga cgccgcgtga gggaagacgg
ccttcgggtt gtaaacctct gttgcagggg aagaataaag tgacggtacc ctgttagaaa
gccccggcaa actacgtgcc agcagccgcg gtaacacgta gggggcgagc gttgtccgga
attactgggc gtaaagcgcg cgtaggcggt gattcaagtc ggatgtaaaa ggcatgggct
taacctgtgt atgcatccga aactgagtaa ctggaggagt agagaggcaa gtggaattcc
cggtgtagcg gtgaaatgcg tagatatcgg gaagaacacc agtggcgaag gcgacttgct
agctacatcc tgacgctgag gtgcgaaagc caggggagcg aacc
>ASV_000429; Bacteria; Fibrobacterota; Fibrobacteria; Fibrobacterales; Fibrobacteraceae; Fibrobacter; uncultured bacterium
tagggaatat tgcgcaatgg gggcaaccct gacgcagcaa cgccacgtgt gggaagaagc
atttcggtgt gtaaaccact gtcggaaagg aataacggaa gacttcggtc tttatgaatg
tacttttaga ggaagcaccg gcaaacttcg tgccagcagc cgcggtaata cgaggggtgc
aagcgttgtt cggaatcact gggcgtaaag ggagcgtagg cggaagtgca agcaatctgt
ataatcctgg ggcccaaccc cagttctgca gattggactg tatttcttga atagttcaga
ggcaagcgga atttctggtg tagcggtgga atgcgtagag atcagaaaga acaccaatgg
cgaaggcagc ttgctgggga cttattgacg ctgaggctcg aaagtgtggg tagcaaaca
>ASV_000430; Bacteria; Proteobacteria; Alphaproteobacteria; Sphingomonadales; Sphingomonadaceae; Porphyrobacter; uncultured organism
tggggaatat tggacaatgg gcgaaagcct gatccagcaa tgccgcgtga gtgatgaagg
ccttagggtt gtaaagctct tttaccaggg atgataatga cagtacctgg agaataagct
ccggctaact ccgtgccagc agccgcggta atacggaggg agctagcgtt gttcggaatt
actgggcgta aagcgcgcgt aggcggcttt tcaagtcagg ggtgaaatcc cggggctcaa
ccccggaact gcccttgaaa ctggatggct agaatactgg agaggtgagt ggaattccga
gtgtagaggt gaaattcgta gatattcgga agaacaccag tggcgaaggc gactcactgg
acagttattg acgctgaggt gcgaaagcgt ggggagcaaa ca
>ASV_000431; Bacteria; Proteobacteria; Alphaproteobacteria; Tistrellales; Geminicoccaceae; uncultured; uncultured bacterium
tggggaatct tggacaatgg gcgaaagcct gatccagcga cgccgcgtgg gtgatgaagg
ccttcgggtt gtaaagccct ttcgccgggg acgatgatga cggtacccgg agaagaagca
ccggctaact ccgtgccagc agccgcggta agacggaggg tgctagcgtt gttcggaatc
actgggcgta aagggcgcgt aggcggccct ggtcgtcggt tgtgaaagcc cggggctcaa
ccccggaatt gcaaccgata cgccagggct ggaggccgga agaggagggt ggaataccca
gtgtagaggt gaaattcgta gatattgggt ggaacaccgg tggcgaaagc ggctctctgg
tccggacctg acgctgaggc gcgaaagcgt ggggagcaaa ca
>ASV_000432; Bacteria; Nitrospirota; Nitrospiria; Nitrospirales; Nitrospiraceae; Nitrospira; unidentified bacterium wb1 F07
tgaggaatat tgcgcaatgg gcgaaagcct gacgcagcga cgccgcgtgg gggatgaagg
tcttcggatt gtaaacccct ttcaggaggg aagatggggc ggggtaaccc gttcggacgg
tacctccaga agaagccacg gctaacttcg tgccagcagc cgcggtaata cgaaggtggc
aagcgttgtt cggatttact gggcgtaaag agaccgtagg cggtggggta agttctgtgt
gaaagctccc ggctcaaccg ggaaaggacg caggaaactg ccttgctaga ggacgggaga
ggagcgcgga attcccggtg tagcggtgaa atgcgtagag atcgggagga aggccggtgg
cgaaggcggc gctctggaac gtacctgacg ctgagggtcg aaagcgtggg gagcaaaca
>ASV_000433; Bacteria; Cyanobacteria; Cyanobacteriia; Synechococcales; Cyanobiaceae; Synechococcus MBIC10613; Synechococcus sp. MBIC10613
tggggaattt tccgcaatgg gcgaaagcct gacggagcaa cgccgcgtga gggacgaagg
cctctgggct gtaaacctct tttctcaagg aagaagacct gacggtactt gaggaataag
ccacggctaa ttccgtgcca gcagccgcgg taatacggga gtggcaagcg ttatccggaa
ttattgggcg taaagcgtcc gcaggcggcc gatcaagtct gctgttaaag cgtggagctt
aactccataa tggcagtgga aactgattgg ctggagtgtg gtaggggcag agggaattcc
cggtgtagcg gtgaaatgcg tagatatcgg gaagaacacc agtggcgaag gcgctctgct
gggccataac tgacgctcat ggacgaaagc caggggagcg aaag
>ASV_000434; Bacteria; Actinobacteriota; Acidimicrobiia; Microtrichales; Ilumatobacteraceae; Ilumatobacter; uncultured bacterium
tggggaatct tgcacaatgg gcgaaagcct gatgcagcaa cgccgcgtgc gggaagacgg
ccctagggtt gtaaaccgct ttcagcaggg aagaaactga cggtacctgc agaagaagat
gcggccaact acgtgccagc agccgcggtg acacgtaggc atcgagcgtt atccggattt
attgggcgta aagagctcgt aggcggttcg gtaagtcggg tgtgaaaact ctgggctcaa
cccagagacg ccacccgata ctgctgtgac tagagtgcgg taggggagcg gggaattcct
ggtgtagcgg tgaaatgcgc agatatcagg aggaacacca gtggcgaagg cgccgctctg
ggccgtaact gacgctgagg agcgaaagcg tgggtagcaa aca
>ASV_000435; Bacteria; Proteobacteria; Gammaproteobacteria; uncultured; uncultured bacterium; unclassified; unclassified
tggggaatat tggacaatgg gggcaaccct gatccagcca tgccgcgtgt gtgaagaagg
ccttcgggtt gtaaagcact ttcagaaggg aagaaaagcc cggggttaat accccctggg
tcttgacggt accttcagaa gaagcaccgg ctaactccgt gccagcagcc gcggtaatac
ggagggtgca agcgttaatc ggaattactg ggcgtaaagc gcgcgtaggt ggtttggtaa
gtcgggtgtg aaagccctgg gctcaacctg ggaattgcat tcgatactgc ctgactagag
tgtgatagag ggaagtggaa ttccgcatgt agcggtgaaa tgcgtagaga tgcggaggaa
caccaatggc gaaggcaact tcctggatca acactgacac tgaggtgcga aagcgtgggt
agcaaaca
>ASV_000436; Bacteria; Chloroflexi; Anaerolineae; Anaerolineales; Anaerolineaceae; uncultured; uncultured Chloroflexi bacterium
tagggaatat tgcacaatgg acgaaagtct gatgcagcaa cgccgcgtgc gcgaagaagg
ccttcgggtt gtaaagcgct tttctggggg aagaggaagg actgtacccc aggaataagt
ctcggctaac tacgtgccag cagccgcggt aaaacgtagg aggcaagcgt tatccggatt
tactgggcgt aaagcgcgtg caggcggttt ggtaagtcgg acgtgaaagc tcccggctca
actgggagat gccgttcgaa actaccaggc tagaggacag tagagggagg tggaattccg
ggtgtagcgg tgaaatgcgt agatatccgg aggaacacca gtggcgaaag cggcctcctg
ggctgtccct gacgctaaga cgcgaaagct agggtagcga acg
>ASV_000437; Bacteria; Firmicutes; Bacilli; Bacillales; Bacillaceae; Pontibacillus; Pontibacillus chungwhensis
tagggaatct tccgcaatgg acgaaagtct gacggagcaa cgccgcgtga acgatgaagg
tcttcggatc gtaaagttct gttgttaggg aagaacaagt gccagaggaa atgctggtac
cttgacggta cctaaccaga aagccacggc taactacgtg ccagcagccg cggtaatacg
taggtggcaa gcgttgtccg gaattattgg gcgtaaagcg cgcgcaggcg gtttcttaag
tctgatgtga aagcccacag ctcaactgtg gagggccatt ggaaactggg gaacttgagt
acagaagagg agagtggaat tccacgtgta gcggtgaaat gcgtagatat gtggaggaac
accagtggcg aaggcgactc tctggtctgt aactgacgct gaggcgcgaa agcgtgggta
gcaaaca
>ASV_000438; Bacteria; Firmicutes; Bacilli; Bacillales; Bacillaceae; Bacillus; Bacillus algicola
tagggaatct tccgcaatgg acgaaagtct gacggagcaa cgccgcgtga gtgacgaagg
ccttcgggtc gtaaagctct gttgttaggg aagaacaagt accgttcgaa tagggcggta
ccttgacggt acctaaccag aaagccacgg ctaactacgt gccagcagcc gcggtaatac
gtaggtggca agcgttgtcc ggaattattg ggcgtaaagc gcgcgcaggc ggtctcttaa
gtctgatgtg aaagcccacg gctcaaccgt ggagggccat tggaaactgg gggacttgag
tgcagaagag gagagtggaa ttccacgtgt agcggtgaaa tgcgtagata tgtggaggaa
caccagtggc gaaggcggct ctctggtctg taactgacgc tgaggcgcga aagcgtgggg
agcaaaca
>ASV_000439; Bacteria; Chloroflexi; JG30-KF-CM66; uncultured bacterium; unclassified; unclassified; unclassified
cgaggaatct tgcgcaatgg gcgaaagcct gacgcagcaa cgccgcgtgg gcgaagaagg
ccttcgggtt gtaaagccct tttgcagggg aagatactga cggtaccctg cgaataagcc
acggctaact acgtgccagc agccgcggta atacgtaggt ggcgagcgtt gtccggattt
actgggcgta aagcgcgcgt aggcggtctg ttaagtctgg ggtgaaatct cccggctcaa
ctgggaggag tcctcggata ctggcaggct tgaggggagc agaggagagt ggaattcccg
gtgtagtggt gatatgcgta gatatcggga ggaacaccag tggcgaaggc ggctctctgg
gctctacctg acgctgaggc gcgaaagcgt ggggagcgaa cc
>ASV_000440; Bacteria; Chloroflexi; Dehalococcoidia; S085; uncultured bacterium; unclassified; unclassified
cgaggaatct tgggcaatgg gcgaaagcct gacccagcga cgccgcgtga gggatgaagg
ccttcgggtc gtaaacctct tttgtgaggg aagaagttct gacggtacct cacgaataag
ccacggctaa ctacgtgcca gcagccgcgg taatacgtag gtggcgagcg ttgtccggat
ttactgggcg taaagggctt gtaggcggtt cgttaagtct ggtgtgaaat ctcccggctc
aactgggagg ggtcatcgga tactggcgga ctagaggtgg gcagaggaaa gcagaattcc
cggtgtagcg gtgaaatgcg tagatatcgg gaggaatacc agtggcgaag gcggctttct
gggcctatcc tgacgctgag gagcgaaagc gtggggagcg aacc
>ASV_000441; Bacteria; Firmicutes; Clostridia; Peptostreptococcales-Tissierellales; Peptostreptococcaceae; Peptoclostridium; uncultured bacterium
tggggaatat tgcacaatgg gcgaaagcct gatgcagcaa cgccgcgtga gcgatgaagg
ccttcgggtc gtaaagctct gtcctaaggg aagataatga cggtacctta ggaggaagcc
ccggctaact acgtgccagc agccgcggta atacgtaggg ggcaagcgtt atccggaatc
actgggcgta aagggtgcgt aggcggctga taaagtccga ggtgaaaggc tacggcttaa
ccgtagtaag ccttggaaac ttatcggctt gagtacagga gaggaaagtg gaattcctag
tgtagcggtg aaatgcgtag atattaggag gaacaccagt ggcgaaggcg actttctgga
ctgttactga cgctgaggca cgaaagcgtg gggagcgaac a
>ASV_000443; Bacteria; Firmicutes; Clostridia; Clostridiales; Clostridiaceae; Hathewaya; Clostridium sp. rennanqilfy33
tggggaatat tgcgcaatgg aggaaactct gacgcagcaa cgccgcgtga gtgatgaagg
tcttcggatt gtaaagctct gtctttaggg acgataatga cggtacctaa ggaggaagcc
acggctaact acgtgccagc agccgcggta atacgtaggt ggcaagcgtt gtccggattt
actgggcgta aagcatgcgt aggcggatac ttaagtggga tgtgaaatcc cggggcttaa
ccccggtgct gcattccaaa ctgggtatct agagtgcagg agaggaaagc ggaattccta
gtgtagcggt gaaatgcgta gagattagga agaacaccag tggcgaaggc ggctttctgg
actgtaactg acgctgaggc atgaaagcgt gggtagcaaa ca
>ASV_000445; Bacteria; Chloroflexi; Anaerolineae; Caldilineales; Caldilineaceae; uncultured; uncultured Chloroflexi bacterium
tgaggaatat tgcacaatgg ggggaaccct gatgcagcaa cgccgcgtga aggatgaagg
tctttggatt gtaaacttct tttaacgggg aagaggaagg acggtacccg ttgaataagt
cacggctaac tacgtgccag cagccgcggt aacacgtagg tggcgagcgt tatccggaat
tattgggcgt aaagggcgcg caggcggtct gttaagtttg acgtgaaagc tcctggctta
actgggagag gtcgttggaa actggcaggc ttgaggcaat gagaggggtg cggaattccc
ggtgtagtgg tggaatgcgt agatatcggg aggaacacca gtggcgaaag cggcaccctg
gcattgacct gacgctgaag tgcgaaagcg tggggagcga acg
>ASV_000446; Bacteria; Proteobacteria; Gammaproteobacteria; Vibrionales; Vibrionaceae; Vibrio; Vibrio sp. ME3-11
tggggaatat tgcacaatgg gcgcaagcct gatgcagcca tgccgcgtgt gtgaagaagg
ccttcgggtt gtaaagcact ttcagtcgtg aggaaggcgg gtacgttaat agcgtattcg
tttgacgtta gcgacagaag aagcaccggc taactccgtg ccagcagccg cggtaatacg
gagggtgcga gcgttaatcg gaattactgg gcgtaaagcg catgcaggtg gtttgttaag
tcagatgtga aagcccgggg ctcaacctcg gaatagcatt tgaaactggc agactagagt
actgtagagg ggggtagaat ttcaggtgta gcggtgaaat gcgtagagat ctgaaggaat
accggtggcg aaggcggccc cctggacaga tactgacact cagatgcgaa agcgtgggga
gcaaaca
>ASV_000447; Bacteria; Bacteroidota; Bacteroidia; Bacteroidales; Marinilabiliaceae; Anaerophaga; Marinilabilia sp. WTE
tgaggaatat tggtcaatgg acgcaagtct gaaccagcca tgtcgcgtgc aggatgactg
ccctatgggt tgtaaactgc ttttatacgg gaagaaaggt atctacgtgt agatatttgc
cggtaccgta cgaataagca tcggctaact ccgtgccagc agccgcggta atacggagga
tgcgagcgtt atccggattt attgggttta aagggtgcgt aggcggaatg gtaagtcagc
ggtgaaatac tgcagctcaa ctgaagaact gccgttgata ctgtcattct tgagtataga
tgaggtaggc ggaatgagta gtgtagcggt gaaatgcata gatattactc agaacaccaa
ttgcgaaggc agcttactaa actataactg acgctgaagc acgaaagcgt gggtatcaaa
ca
>ASV_000448; Bacteria; Proteobacteria; Gammaproteobacteria; Vibrionales; Vibrionaceae; Salinivibrio; Salinivibrio costicola
tggggaatat tgcacaatgg gggagaccct gatgcagcca tgccgcgtgt gtgaagaagg
ccttcgggtt gtaaagcact ttcagcagtg aggaaggtgg tgtacttaat aggtgcatgg
cttgacgtta gctgcagaag aagcaccggc taactccgtg ccagcagccg cggtaatacg
gagggtgcga gcgttaatcg gaattactgg gcgtaaagcg catgcaggcg gcttgttaag
tcagatgtga aagcccgggg ctcaacctcg gaaccgcatt tgaaactggc aggctagagt
cttgtagagg ggggtagaat ttcaggtgta gcggtgaaat gcgtagagat ctgaaggaat
accagtggcg aaggcggccc cctggacaaa gactgacgct cagatgcgaa agcgtgggta
gcaaaca
>ASV_000449; No blast hit; unclassified; unclassified; unclassified; unclassified; unclassified; unclassified
tggggaatat tgcacaatgg gggaaaccct gatgcagcaa cgccgcgtgc gggaagaagg
ccttcgggtt gtaaaccgct gtcaggaggg aagaaatcgc cctggtgaat agccagggtg
gatgacggta cctccagagg aagccccggc taactccgtg ccagcagccg cggtaatacg
gagggggcaa gcgttgttcg gaatcactgg gcgtaaagcg cgcgtaggcg gccaggtcag
tcgggcgtga aagcccaggg ctcaaccctg gaagtgcgtt cgaaactgct tggcttgagt
acgggagagg agagtggaat tcccagtgta gcggtgaaat gcgtagatat tgggaggaac
accagtggcg aaggcggctc tctggaccgt cactgacgct gaggcgcgaa agctagggga
gcaaacg
>ASV_000450; No blast hit; unclassified; unclassified; unclassified; unclassified; unclassified; unclassified
tgaggaatat tggtcaatgg ccgagaggct gaaccagcca agtcgcgtga gggaagacgg
ttctatggat tgtaaacctc ttttgtaagg gaagaacgtt cattacgagt aatgaagtgc
ctgtacctta cgaataagca tcggctaact ccgtgccagc agccgcggta atacggggga
tgcgagcgtt atccggattt attgggttta aagggtgcgt aggtggaaaa ataagttagc
ggtcaaatgg cgatgctcaa cgtcgtcctg ccgctaaaac tgtttatcta gagtagagtc
gaggtaggcg gaacaagtca agtagcggtg aaatgcatag atatgacttg gaactccgat
agcgaaggca gcttaccagc ctcttactga cactgatgca cgagagcgtg ggtagcgaac
a
>ASV_000451; Bacteria; Actinobacteriota; WCHB1-81; uncultured bacterium; unclassified; unclassified; unclassified
tggggaatat tgcgcaatgg gcgaaagcct gacgcagcga caccgtgtga aggatgaagg
tcttcggatc gtaaacttct gtcgattgag gacgaaggta ataaggttaa tagcctttat
tattgacggt actcaagaag gaagtctcgg ctaactccgt gccagcagcc gcggtaagac
ggaggaggca agcgttgtcc ggaatcattg ggcgtaaaga gcacgtaggc ggtttttcaa
gtcatatgtg aaaacttcag gcttaacctg atgattgcat atgatactgg attacttgag
tacagcagag gaaagtggaa ttcctggtgt agcggtgaaa tgtgcagata tcaggaagaa
caccggtggc gaaggcggct ttctgggctg ttactgacgc tgaggtgcga aagccagggg
agcgaaca
>ASV_000452; No blast hit; unclassified; unclassified; unclassified; unclassified; unclassified; unclassified
tgaggaatat tgggcaatgg aggaaactct gacccagcca tgccgcgtga gtgaataagg
tcttcggatt gtaaagctct ttcggatgag aagaggatga cagtatcatc taaagaagca
ccggcaaact tcgtgccagc agccgcggta atacgaaggg tgcgagcgtt gttcggaatt
actgggcgta aagggagtgt aggcggttat gtaagataga ggtgaaatcc cgaggctcaa
ccttggaata gcctttatga ctatgtagct tgaataatgg agaggatagc ggaataccca
gtgtagaggt gaaattcgta gatattgggt agaacaccgg tggcgaaggc ggctatctgg
ccattaattg acgctgaggc tcgaaagcat ggggatcaaa ca
>ASV_000453; Bacteria; Firmicutes; Clostridia; Peptostreptococcales-Tissierellales; Peptostreptococcaceae; Paraclostridium; uncultured Clostridium sp
tggggaatat tgcacaatgg gcgaaagcct gatgcagcaa cgccgcgtga gcgatgaagg
ccttcgggtc gtaaagctct gtcctcaagg aagataatga cggtacttga ggaggaagcc
ccggctaact acgtgccagc agccgcggta atacgtaggg ggctagcgtt atccggaatt
actgggcgta aagggtgcgt aggcggtctt tcaagccaga agtgaaaggc tacggctcaa
ccgtagtaag cttttggaac tgtaggactt gagtgcagga gaggagagta gaattcctag
tgtagcggtg aaatgcgtag atattaggag gaataccagt agcgaaggcg gctctctgga
ctgtaactga cgctgaggca cgaaagcgtg gggagcaaac a
>ASV_000454; Bacteria; Proteobacteria; Gammaproteobacteria; Vibrionales; Vibrionaceae; Salinivibrio; Salinivibrio costicola
tggggaatat tgcacaatgg gggagaccct gatgcagcca tgccgcgtgt gtgaagaagg
ccttcgggtt gtaaagcact ttcagcagtg aggaaggtgg tgtacttaat aggtgcattg
cttgacgtta gctgcagaag aagcaccggc taactccgtg ccagcagccg cggtaatacg
gagggtgcga gcgttaatcg gaattactgg gcgtaaagcg catgcaggcg gtttgttaag
tcagatgtga aagcccgggg ctcaacctcg gaaccgcatt tgaaactggc aggctagagt
cttgtagagg ggggtagaat ttcaggtgta gcggtgaaat gcgtagagat ctgaaggaat
accagtggcg aaggcggccc cctggacaaa gactgacgct cagatgcgaa agcgtgggta
gcaaaca
>ASV_000455; No blast hit; unclassified; unclassified; unclassified; unclassified; unclassified; unclassified
tgaggaatat tggtcaatgg acgagagtct gaaccagcca aatcgcgtga aggaagactg
ccctatgggt tgtaaacttc ttttgtaagg gaataaaaag aggtacgtgt acctcattgt
atgtacttta cgaataagga tcggctaact ccgtgccagc agccgcggta atacggagga
tccaagcgtt atccggattt attgggttta aagggtgcgt aggcggaatt acaagtcagc
ggtgaaatct cagggcttaa ctctgaaatt gccattgaaa ctgtagttct tgagtgtaaa
tgaggtaggc ggaatgtgtt gtgtagcggt gaaatgctta gatatgacac agaacaccaa
ttgcgaaggc agcttactgg aatacaactg acgctgaggc acgaaagcgt gggtatcgaa
ca
>ASV_000456; Bacteria; Firmicutes; Clostridia; Peptostreptococcales-Tissierellales; Clostridiisalibacter; Clostridiaceae bacterium GQ6; unclassified
tggggaatat tgcacaatgg gggaaaccct gatgcagcga tgccgcgtga gcgatgaagg
tcttcggatc gtaaagctct gtccttaggg aagaattttg acggtaccta aggaggaagc
cccggctaac tacgtgccag cagccgcggt aatacgtagg gggcgagcgt tgtccggaat
cactgggcgt aaagggagcg taggcggctt tgtaagtcag atgttaaagc cattggctta
accaatgtaa gcatttgaaa ctacaaagct tgagtacagg agaggagagt ggaattccta
gtggagcggt gaaatgcgta gatattagga ggaacaccag tggcgaaggc gactctctgg
actgttactg acgctgaggc tcgaaagcgt ggggagcgaa ca
>ASV_000457; Bacteria; Campilobacterota; Campylobacteria; Campylobacterales; Arcobacteraceae; Halarcobacter; Arcobacter sp. sw026
tggggaatat tgcacaatgg aggaaactct gatgcagcaa cgccgcgtgg aggatgacac
ttttcggagc gtaaactcct tttatatagg aagataatga cggtactata tgaataagca
ccggctaact ccgtgccagc agccgcggta atacggaggg tgcaagcgtt actcggaatc
actgggcgta aagagcgtgt aggcggatag ataagtcaga agtgaaatcc tatggctcaa
ccatagaact gcttttgaaa ctgtctatct agagtatggg agaggtagat ggaatttctg
gtgtaggggt aaaatccgta gagatcagaa ggaataccga ttgcgaaggc gatctactgg
aacattactg acgctgagac gcgaaagcgt ggggagcaaa ca
>ASV_000458; No blast hit; unclassified; unclassified; unclassified; unclassified; unclassified; unclassified
ttaggaatat tggacaatgg gggaaaccct gatccagcca tgccgcgtga gtgaagaagg
ccttcgggtt gtaaaactct tttgtacggg aagatgatga cggtaccgta agaataagca
ccggctaact tcgtgccagc agccgcggta atacgaaggg tgcaagcgtt gttcggattt
actgggcgta aagggcgcgt aggctgatat tttagttagg ggtgaaatcc caaggctcaa
ccttggaatt gcctttaaaa cgggatgtct agagagctag aagggataat ggaataccca
gtgtagaggt ggaattcgta gatattgggt agaacaccag tggcgaaagc ggttatctgg
ctagcaactg acgctgaggc gcgaaagcgt ggggatcaaa ca
>ASV_000459; Bacteria; Actinobacteriota; Actinobacteria; Micrococcales; Microbacteriaceae; Candidatus Aquiluna; uncultured organism
tggggaatat tgcacaatgg gcgcaagcct gatgcagcaa cgccgcgtga gggacgaagg
ccttcgggtt gtaaacctct tttagcaggg aagaagcgaa agtgacggta cctgcagaaa
aagcaccggc taactacgtg ccagcagccg cggtaatacg tagggtgcaa gcgttgtccg
gaattattgg gcgtaaagag ctcgtaggcg gtttgtcgcg tctgctgtga aaactggaag
ctcaacttcc agcctgcagt gggtacgggc aaactagagt gcggtagggg agaacggaat
tcctggtgta gcggtggaat gcgcagatat caggaggaac accgatggcg aaggcagttc
tctgggccgt tactgacgct gaggagcgaa agcgtgggga gcgaaca
>ASV_000461; Bacteria; Proteobacteria; Gammaproteobacteria; Vibrionales; Vibrionaceae; Vibrio; uncultured Vibrio sp
tggggaatat tgcacaatgg gcgcaagcct gatgcagcca tgccgcgtgt atgaagaagg
ccttcgggtt gtaaagtact ttcagtcgtg aggaaggcgg cgtcgttaat agcggcgttg
tttgacgtta gcgacagaag aagcaccggc taactccgtg ccagcagccg cggtaatacg
gagggtgcga gcgttaatcg gaattactgg gcgtaaagcg catgcaggtg gtttgttaag
tcagatgtga aagcccgggg ctcaacctcg gaatagcatt tgaaactggc agactagagt
actgtagagg ggggtagaat ttcaggtgta gcggtgaaat gcgtagagat ctgaaggaat
accggtggcg aaggcggccc cctggacaga tactgacact cagatgcgaa agcgtgggga
gcaaaca
>ASV_000462; Bacteria; Proteobacteria; Gammaproteobacteria; Vibrionales; Vibrionaceae; Vibrio; Vibrio sp
tggggaatat tgcacaatgg gcgcaagcct gatgcagcca tgccgcgtgt atgaagaagg
ccttcgggtt gtaaagtact ttcagcagtg aggaagggtg atgaattaat acttcatcat
tttgacgtta gctgcagaag aagcaccggc taactccgtg ccagcagccg cggtaatacg
gagggtgcga gcgttaatcg gaattactgg gcgtaaagcg catgcaggtg gtgagttaag
tcagatgtga aagcccgggg ctcaacctcg gaatagcatt tgaaactggc tgactagagt
actgtagagg ggggtagaat ttcaggtgta gcggtgaaat gcgtagagat ctgaaggaat
accggtggcg aaggcggccc cctggacaga tactgacact cagatgcgaa agcgtgggga
gcaaaca
>ASV_000463; Bacteria; Proteobacteria; Gammaproteobacteria; Burkholderiales; Alcaligenaceae; GKS98 freshwater group; uncultured bacterium
tggggaattt tggacaatgg gggcaaccct gatccagcca tcccgcgtgt gcgatgaagg
ccttcgggtt gtaaagcact tttggcagga aagaaattgc atgggttaat accctgtgta
gatgacggta cctgcagaat aagcaccggc taactacgtg ccagcagccg cggtaatacg
tagggtgcaa gcgttaatcg gaattactgg gcgtaaagcg tgcgcaggcg gttcggaaag
aaagatgtga aatcccaggg cttaaccttg gaactgcatt tttaactgtc gaactagagt
gcgtcagagg ggggtggaat tccgcgtgta gcagtgaaat gcgtagagat gcggaggaac
accgatggcg aaggcagccc cctgggatga cactgacgct catgcacgaa agcgtgggga
gcaaaca
>ASV_000464; Bacteria; Chloroflexi; Anaerolineae; Anaerolineales; Anaerolineaceae; uncultured; uncultured bacterium
tagggaatat tgcacaatgg acgaaagtct gatgcagcaa cgccgcgtgc gcgatgaagg
ccttcgggtt gtaaagcgct tttctggagg aagaggaagg acggtactcc aggaataagt
ctcggctaac tacgtgccag cagccgcggt aaaacgtagg aggcgagcgt tatccggatt
tactgggcgt aaagcgcgtg caggcggttt ggaaagtcgg acgttaaacc tcccggctca
actgggagag gccgttcgaa actaccagac ttgagggcag tagagggaga tggaattccg
ggtgtagcgg tgaaatgcgt agatatccgg aggaacacca gtggcgaagg cggtctcctg
gactgaccct gacgctcaga cgcgaaagct aggggagcga acg
>ASV_000465; No blast hit; unclassified; unclassified; unclassified; unclassified; unclassified; unclassified
ctaagaatat tccgcaatgg acgaaagtct gacggagcga cgccgcgtgg atgatgaagg
ccgaaaggtt gtaaaatcct tttgaacaag aagaataagc atatcaggta atgggtatgt
ggtgacggta ttgtttgaat aagcaacggc taattacgtg ccagcagccg cggtaacacg
taagttgcga gcgttgttcg gaattattgg gcgtaaaggg catgtaggcg gctacgcaag
cttggtgtga aatcccgggg cttaaccctg gaactgcatt gagaactgcg tggcttgagt
tgctgaaggg gggctggaat tccaggtgta ggggtgaaat ctgtagatat ctggaagaac
accaatggcg aaggcaagcc cctggcagac gactgacgct gaggtgcgaa ggtgcgggga
gcgaaca
>ASV_000466; Bacteria; Bacteroidota; Bacteroidia; Bacteroidales; p-251-o5; uncultured bacterium; unclassified
tgaggaatat tggtcaatgg gcggaagcct gaaccagcca tgtcgcgtgc aggactacgg
ccctacgggt cttaaactgc ttttatgcgg ggataaagtg cggcacgcgt gccgcatcgc
aggtaccgca tgaataagga tcggctaact ccgtgccagc agccgcggta atacggagga
tccgagcgtt atccggattt attgggttta aagggtgcgt aggcggcctg tcaagtcggc
ggtgaaaccc ccgggctcaa cccggggact gccgtcgaaa ctggcgggct agagtacgtt
gggagtgcgc ggaatgtgtg gtgtagcggt gaaatgcata gatatcacac agaacaccga
tcgcgtaggc agcgcactac gccgcaactg acgctgaggc acgaaggcgc ggggatcgaa
ca
>ASV_000467; Bacteria; Proteobacteria; Gammaproteobacteria; Enterobacterales; Enterobacteriaceae; Kosakonia; Kosakonia radicincitans
tggggaatat tgcacaatgg gcgcaagcct gatgcagcca tgccgcgtgt gtgaagaagg
ccttcgggtt gtaaagcact ttcagcgggg aggaaggcag tacggttaat aaccgtactg
attgacgtta cccgcagaag aagcaccggc taactccgtg ccagcagccg cggtaatacg
gagggtgcaa gcgttaatcg gaattactgg gcgtaaagcg cacgcaggcg gtctgtcaag
tcggatgtga aatccccggg ctcaacctgg gaactgcatt cgaaactggc aggctggagt
ctcgtagagg gaggtagaat tccaggtgta gcggtgaaat gcgtagagat ctggaggaat
accggtggcg aaggcggcct cctggacgaa gactgacgct caggtgcgaa agcgtgggga
gcaaaca
>ASV_000468; Bacteria; Actinobacteriota; Acidimicrobiia; Actinomarinales; uncultured; uncultured bacterium; unclassified
cagggaattt tgcgcaatgg gcgaaagcct gacgcagcaa cgccgcgtgg gggatgaagg
ccttcgggtt gtaaacccct ttcaggaggg aagaaattga cggtacctcc agaagaagca
ccggccaact acgtgccagc agccgcggta atacgtaggg tgcgagcgtt atccggaatc
attgggcgta aagagctcgt aggcggttca acaagtcggc tgtgaaagtc cgaggcttaa
cctcggaatt gcagtcgata ctgttgtgac tcgagtccgg tagaggagaa tggaattccc
ggtgtagcgg tgaaatgcgc agatatcggg aggaacacca gtagcgaagg cggttctctg
ggccggcact gacgctgagg agcgaaagcg tggggagcaa aca
>ASV_000469; Bacteria; Actinobacteriota; Acidimicrobiia; Microtrichales; uncultured; uncultured bacterium; unclassified
tggggaatct tgcgcaatgg gcgaaagcct gacgcagcca cgccgcgtga gggaagacgg
ccctagggtt gtaaacctct ttcagcaggg acgaaaatga cggtacctgc agaagaagcc
ccggccaact acgtgccagc agccgcggta acacgtaggg ggcaagcgtt gtccggaatt
attgggcgta aagagctcgt aggcggtttg gtaagtcgga tgtgaaaact cagggctcaa
cccggagacg ccatccgata ctgctatgac tagagtccgg tagaggagcg tggaattccc
ggtgtagcgg tgaaatgcgc agatatcggg aggaacacca gcggcgaagg cggcgctctg
ggccggaact gacgctgagg agcgaaagcg tggggagcaa aca
>ASV_000471; Bacteria; Cyanobacteria; Cyanobacteriia; Cyanobacteriales; Cyanobacteriaceae; uncultured bacterium; unclassified
tggggaattt tccgcaatgg gcgaaagcct gacggagcaa taccgcgtga gggaggaagg
cctttgggtt gtaaacctca aaacttaggg aagaaaaaaa tgacggtacc taatctaagc
atcggctaac tccgtgccag cagccgcggt aatacggagg atgcaagcgt tatccggaat
cattgggcgt aaagagtccg taggtggcga ttcaagtctg tggttaaaga ctagagctta
actctggaag agccatggaa actgaaaagc tagagttcgg gaggggtaga gggaattccc
agtgtagcgg tgaaatgcgt agagattggg aagaacacca gtggcgaagg cgctctactg
gaccgaaact gacactgagg gacgaaagct aaggtagcga aag
>ASV_000472; Bacteria; Proteobacteria; Gammaproteobacteria; D90; uncultured gamma proteobacterium; unclassified; unclassified
tggggaatat tggacaatgg gggaaaccct gatccagcaa tgccgcgtgt gtgaagaagg
cctgcgggtt gtaaagcact ttcaattggg aagaaaagca gttggctaat acccggctgt
cttgacgtta cctttacaag aagcaccggc taactccgtg ccagcagccg cggtaatacg
gagggtgcga gcgttaatcg gaattactgg gcgtaaagcg cacgtaggtg gtgaggtaag
tcggatgtga aagccccggg cttaacctgg gaactgcatc cgatactgct ttactcgagt
atgggagagg gaagtggaat tcccggtgta gcggtgaaat gcgtagatat cgggaggaac
accagtggcg aaggcgactt cctggcccaa tactgacact gaggtgcgaa agcgtgggga
gcaaaca
>ASV_000473; No blast hit; unclassified; unclassified; unclassified; unclassified; unclassified; unclassified
tggggaatct tgcgcaatgg gcgaaagcct gacgcagcga cgccgcgtgc gggaagaagg
ccttcgggtt gtaaaccgct ttcagggggg aagaagcgag agtgacggta cccccagaag
aagccccggc caactacgtg ccagcagccg cggtaatacg tagggggcaa gcgttgtccg
gaattattgg gcgtaaagcg ctcgtaggcg gcccaccaag tcgttggtga aatcccaggg
ctcaaccctg gaattgccgg cgatactggc gggcttgagg caggtagggg cgagtggaat
tcctggtgta gcggtgaaat gcgcagatat caggaggaac accagtggcg aaggcggctc
gctgggcctg acctgacgct gaggagcgaa agcgtgggga gcaaaca
>ASV_000474; Bacteria; Firmicutes; Bacilli; Izemoplasmatales; uncultured bacterium; unclassified; unclassified
ttagggatat tcggcaatgg gcgaaagcct gaccgagcaa tgccgcgtga atgaagaagt
atttcgatat gtaaagttct gttgtaagga aagaatgata gtgataggaa atgatcatta
tttgacggta ccttaccaga aagccccggc taactacgtg ccagcagccg cggtaatacg
tagggggcga gcgttatccg gaattattgg gcgtaaaggg tgcgtaggcg gccttacaag
tctgagttga aagcccacgg cttaaccgtg gagggtgctc ggaaactgta aggcttgaat
ccagaagagg caagtggaat tctatgtgga gcggtggaat gcgtagatat atggaggaac
accagtggcg aaggcggctt gctggtctgg gattgacgct gaggcacgaa agcgtgggga
gcaaaca
>ASV_000475; Bacteria; Proteobacteria; Alphaproteobacteria; Tistrellales; Geminicoccaceae; uncultured; uncultured bacterium
tggggaatct tggacaatgg gggcaaccct gatccagcga cgccgcgtgg acgacgaagg
ccttcgggtt gtaaagtcct tttctcgggg aagatgatga cggtacccga ggaataagca
ccggctaact ccgtgccagc agccgcggta agacggaggg tgctagcgtt gttcggaatt
actgggcgta aagggcgcgt aggcggctag tcaagttggg tgtgaaagcc cggggctcaa
cctcggaacg gcactcaaaa ctggctggct tgagaccgag agaggagagt ggaataccca
gtgtagaggt gaaattcgta gatattgggt ggaacaccgg tggcgaaagc ggctctctgg
ctcggatctg acgctgaggc gcgaaagcgt ggggagcaaa ca
>ASV_000477; Bacteria; Proteobacteria; Alphaproteobacteria; Kiloniellales; Kiloniellaceae; uncultured; uncultured bacterium
tggggaatat tggacaatgg gcgaaagcct gatccagcca tgccgcgtga gtgaagaagg
ccttagggtt gtaaagctct ttcggcgggg aagatgatga cggtacccgc agaagaagcc
ccggctaact ccgtgccagc agccgcggta atacggaggg ggctagcgtt gctcggaatt
actgggcgta aagggcgcgc aggcggaaca tcaagtcagg cgtgaaagcc ccgggcttaa
cctgggaagt gcgcttgaga ctgatgatct agagtccggg agagggtggt ggaattccca
gtgtagaggt gaaattcgta gatattggga agaacaccag tggcgaaggc ggccacctgg
accggtactg acgctgaggc gcgaaagcgt ggggagcaaa ca
>ASV_000478; Bacteria; Actinobacteriota; Acidimicrobiia; Microtrichales; uncultured; uncultured actinobacterium; unclassified
tagggaatct tgcgcaatgg gcgaaagcct gacgcagcaa cgccgcgtgg gggatgaagg
ctctcgggtc gtaaacccct ttcaggaggg acgaaaatga cggtacctcc agaagaagcc
ccggccaact acgtgccagc agccgcggta acacgtaggg ggcgagcgtt gtccggattt
attgggcgta aagagctcgt aggctgcttg gtaagtcggg tgtgaaattt cgaggctcaa
cctcgaacag ccatccgata ctgccatggc tagagtccgg tagaggagcg tggaattcct
ggtgtagcgg tgaaatgcgc agatatcagg aggaacacca acggcgaagg cagcgctctg
ggccggtact gacgctgagg agcgaaagcg tggggagcaa aca
>ASV_000479; Bacteria; Firmicutes; Clostridia; Clostridiales; Clostridiaceae; Clostridium sensu stricto 1; uncultured bacterium
tggggaatat tgcacaatgg gggaaaccct gatgcagcaa cgccgcgtga gtgatgacgg
ccttcgggtt gtaaagctct gtcttcaggg acgataatga cggtacctga ggaggaagcc
acggctaact acgtgccagc agccgcggta atacgtaggt ggcgagcgtt gtccggattt
actgggcgta aagggagcgt aggcggactt ttaagtgaga tgtgaaatac ccgggctcaa
cttgggtgct gcatttcaaa ctggaagtct agagtgcagg agaggagaat ggaattccta
gtgtagcggt gaaatgcgta gagattagga agaacaccag tggcgaaggc gattctctgg
actgtaactg acgctgaggc tcgaaagcgt ggggagcaaa ca
>ASV_000480; Bacteria; Firmicutes; Bacilli; Bacillales; Planococcaceae; Sporosarcina; Sporosarcina pasteurii
tagggaatct tctacaatgg acgaaagtct gatagagcaa cgccgcgtga gtgatgaagg
ttttcggatc gtaaaactct gttgcgaggg aagaacaagc aggaactaac tactcttgcc
ttgacggtac ctcgttagaa agccacggct aactacgtgc cagcagccgc ggtaatacgt
aggtggcaag cgttgtccgg aattattggg cgtaaagcgc gcgcaggcgg ccttttaagt
ctgatgtgaa agcccacggc ttaaccgtgg aggtgcattg gaaactggaa ggcttgagga
tataagagga aagcggaatt ccacgtgtag cggtgaaatg cgtagagatg tggaggaaca
ccagtggcga aggcggcttt ctagtatata actgacgctg aggcgcgaaa gcgtggggag
caaaca
>ASV_000481; Bacteria; Chloroflexi; Dehalococcoidia; S085; uncultured bacterium; unclassified; unclassified
cgaggaatct tgggcaatgg gcgaaagcct gacccagcga cgccgcgtgg gggaagaagg
ccttcgggtc gtaaacccct tttgccgggg aagaagctct gacggtaccc ggcgaataag
ccacggctaa ctacgtgcca gcagccgcgg taatacgtag gtggcaagcg ttgtccggat
ttactgggcg taaagggcgt gtaggcggtc cgctaagtcc ggtgtgaaat ctcccggccc
aactgggagg ggtcatcgga tactggcgga ctagaggggg gcagaggaag gtggaattcc
cggtgtagcg gtggaatgcg tagatatcgg gaggaacacc agtggcgaag gcggccttct
gggcccaccc tgacgctgag gcgcgaaagc gtggggagcg aacc
>ASV_000482; Bacteria; Firmicutes; Clostridia; Clostridia UCG-014; uncultured bacterium; unclassified; unclassified
tcgggaatat tgcgcaatgg aggaaactct gacgcagtga cgccgcgtat aggaagaagg
ttttcggatt gtaaactatt gtcgttaggg aagatacaag acagtaccta aggaggaagc
tccggctaac tacgtgccag cagccgcggt aatacgtagg gagcgagcgt tatccggatt
tattgggtgt aaagggtgcg tagacgggaa agcaagttag ttgtgaaatc cctcggctta
accgaggaac tgcaactaaa actacttttc ttgagtgcag gagaggaaag tggaattcct
agtgtagcgg tgaaatgcgt agatattagg aggaacacca gtggcgaagg cgactttctg
gactgtaact gacgttgagg cacgaaagtg tggggagcaa aca
>ASV_000483; Bacteria; Spirochaetota; Spirochaetia; Spirochaetales; Spirochaetaceae; Alkalispirochaeta; uncultured organism
ctaagaatct tccgcaatgg acgaaagtct gacggagcga cgccgcgtgg gtgaagaagg
ccgagaggtt gtaaagccct tttctgtctg aggaataagc ttgggaggga atgcccgagt
gatgacggta ggacaggaat aagccccggc taattacgtg ccagcagccg cggtaacacg
tatggggcga gcgttgttcg gaattattgg gcgtaaaggg cgcgtaggcg gatgtgcaag
tctggtgtga aagaccgcag cttaactgcg ggagcgcgct ggaaactgta cgtcttgaat
ccttgagggg gaactggaat tcctggtgta ggggtgaaat ctgtagatat caggaagaac
atcggtggcg aaggcgagtt cctggcaagt gattgacgct gaggcgcgaa agcgtgggga
gcaaaca
>ASV_000484; Bacteria; Actinobacteriota; Actinobacteria; Corynebacteriales; Corynebacteriaceae; Corynebacterium; uncultured bacterium
tggggaatat tgcacaatgg gcgcaagcct gatgcagcga cgccgcgtgg gggatgacgg
ccttcgggtt gtaaactcct ttcgctaggg acgaagcttt ttgtgacggt acctagataa
gaagcaccgg ctaactacgt gccagcagcc gcggtaatac gtagggtgcg agcgttgtcc
ggaattactg ggcgtaaagg gctcgtaggt ggtttgtcgc gtcgtctgtg aaattccggg
gcttaactcc gggcgtgcag gcgatacggg cataacttga gtactgtagg ggtaactgga
attcctggtg tagcggtgaa atgcgcagat atcaggagga acaccgatgg cgaaggcagg
ttactgggca gttactgacg ctgaggagcg aaagcatggg tagcgaaca
>ASV_000485; Bacteria; Firmicutes; Clostridia; Oscillospirales; Ruminococcaceae; Ruminococcus; uncultured bacterium
tggggaatat tgcacaatgg gggaaaccct gatgcagcaa cgccgcgtga gtgaagaagt
atttcggtat gtaaagctct atcagcaggg aagataatga cggtacctga ctaagaagcc
ccggctaact acgtgccagc agccgcggta atacgtaggg ggcaagcgtt atccggattt
actgggtgta aagggagcgt agacggtagg tcaagtctga tgtgaaagcc cggggctcaa
ccccgggact gcattggaaa ctggcccact agagtgcagg agaggtaagt ggaattccta
gtgtagcggt gaaatgcgta gatattagga ggaacaccag tggcgaaggc ggcttactgg
actgtaactg acgttgaggc tcgaaagcgt ggggagcaaa ca
>ASV_000486; Bacteria; Proteobacteria; Gammaproteobacteria; Enterobacterales; Enterobacteriaceae; Enterobacter; Enterobacter hormaechei
tggggaatat tgcacaatgg gcgcaagcct gatgcagcca tgccgcgtgt atgaagaagg
ccttcgggtt gtaaagtact ttcagcgggg aggaaggtgt tgaggttaat aacctcagca
attgacgtta cccgcagaag aagcaccggc taactccgtg ccagcagccg cggtaatacg
gagggtgcaa gcgttaatcg gaattactgg gcgtaaagcg cacgcaggcg gtctgtcaag
tcggatgtga aatccccggg ctcaacctgg gaactgcatt cgaaactggc aggctagagt
cttgtagagg ggggtagaat tccaggtgta gcggtgaaat gcgtagagat ctggaggaat
accggtggcg aaggcggccc cctggacaaa gactgacgct caggtgcgaa agcgtgggga
gcaaaca
>ASV_000487; No blast hit; unclassified; unclassified; unclassified; unclassified; unclassified; unclassified
tagggaattt tcggcaatgg gcgaaagcct gaccgagcaa tggtgcgtga acgatgaagg
tctttggatc gtaaagttct tttataaagg atgaaatacc ggtagaggaa atgctatcgg
cttgacagta ctttttgaat aagctccggc caactatgtg ccagcagccg cggtaataca
tagggagcga gcgttatccg gatttattgg gcgtaaagag tgcgtaggcg gttaattaag
tcagatgtta aatactgagg ctcaacttca gtctgcatct gaaactgatt tactagagta
cggtagaggc aagtggaatt ccatgtgtag cggtaaaatg cgtagatata tggaggaaca
ccagtggcga aggcggcttg ctaggccggc actgacgcta atgcacgaaa gcgtgggtag
caaaca
>ASV_000488; Bacteria; Proteobacteria; Alphaproteobacteria; Rhizobiales; Stappiaceae; Labrenzia; uncultured bacterium
tggggaatat tggacaatgg gggcaaccct gatccagcca tgccgcgtga gtgatgaagg
ccctagggtt gtaaagctct ttcagcgagg aggataatga cgttactcgc agaagaagcc
ccggctaact tcgtgccagc agccgcggta atacgaaggg ggctagcgtt gttcggaatc
actgggcgta aagcgcacgt aggcggattg gtcagttagg ggtgaaatcc cagagctcaa
ctctggaact gcctttaata ctgccagtct tgagtccgag agaggtgagt ggaactccga
gtgtagaggt gaaattcgta gatattcgga agaacaccag tggcgaaggc ggctcactgg
ctcggtactg acgctgaggt gcgaaagcgt ggggagcaaa ca
>ASV_000489; Bacteria; Actinobacteriota; Actinobacteria; Propionibacteriales; Propionibacteriaceae; uncultured; Gram-positive bacterium SOGA22
tggggaatat tgcgcaatgg gcgaaagcct gacgcagcaa caccgcgtga gggatgacgg
ccttcgggtt gtaaacctct ttcagctccg acgaagcgca agtgacggta ggagcagaag
aagcaccggc taactacgtg ccagcagccg cggtaatacg tagggtgcga gcgttgtccg
gaattattgg gcgtaaagag ctcgtaggcg gtccgttgcg tctgccgtga aaacccgggg
ctcaaccccg ggcctgcggt ggatacgggc ggactagagt ccggtagggg agactggaat
tcctggtgta gcggtggaat gcgcagatat caggaggaac accggtggcg aaggcgggtc
tctgggccgg aactgacgct gaggagcgaa agcgtgggga gcgaaca
>ASV_000491; Bacteria; Actinobacteriota; Acidimicrobiia; IMCC26256; uncultured actinobacterium; unclassified; unclassified
tggggaatct tgcgcaatgg gcgaaagcct gacgcagcga cgccgcgtgc gggatgaagg
ccttcgggtt gtaaaccgct ttcagcaggg acgatattga cggtacctgc agaagaagcc
ccggccaact acgtgccagc agccgcggta atacgtaggg ggcgagcgtt gtccggattt
attgggcgta aagagctcgt aggcggtttg gtaagtcggg tgtgaaaact tcaggctcaa
cctggagagg ccacccgata ctgccatgac tagagtccgg tagaggagtg tggaattccc
agtgtagcgg tgaaatgcgc agatattggg aggaacaccg gtagcgaagg cggcactctg
ggccggtact gacgctgagg agcgaaagcg tggggagcaa aca
>ASV_000492; Bacteria; Actinobacteriota; Acidimicrobiia; Actinomarinales; uncultured; uncultured bacterium; unclassified
cagggaatct tgcgcaatgg gcgaaagcct gacgcagcaa cgccgcgtgg gggatgaagg
ccttcgggtt gtaaacccct ttcaggaggg aagaaattga cggtacctcc agaagaagca
ccggccaact acgtgccagc agccgcggta atacgtaggg tgcaagcgtt atccggaatc
attgggcgta aagagctcgt aggcggttca gcaagtcggc tgtgaaagtc cgaggcttaa
cctcggaatt gcagtcgata ctgctgtgac tcgagtccgg tagaggagaa tggaattccc
ggtgtagcgg tgaaatgcgc agatatcggg aggaacacca gtagcgaagg cggttctctg
ggccggcact gacgctgagg agcgaaagcg tggggagcaa aca
>ASV_000493; Bacteria; Campilobacterota; Campylobacteria; Campylobacterales; Sulfurimonadaceae; Sulfurimonas; uncultured Sulfurimonas sp
tgaggaatat tgcacaatgg ggggaaccct gatgcagcaa cgccgcgtgg aggatgacgc
atttcggtgt gtaaactcct tttatcagag aagaacatga cggtatctga tgaataagcg
ccggctaact ccgtgccagc agccgcggta atacggaggg cgcaagcgtt actcggaatc
actgggcgta aaggacgcgt aggcgggttg ccaagtcagg tgtgaaatcc tatggctcaa
ccatagaact gcacttgaaa ctggcaacct agagtatgga aggggcagat ggaattagtg
gtgtaggggt aaaatccgta gatatcacta ggaataccga aagcgaaggc gatctgctgg
gacattactg acgctgaggc gtgaaagcgt ggggagcaaa ca
>ASV_000494; Bacteria; Proteobacteria; Gammaproteobacteria; Alteromonadales; Pseudoalteromonadaceae; Pseudoalteromonas; uncultured gamma proteobacterium
tggggaatat tgcacaatgg gcgcaagcct gatgcagcca tgccgcgtgt gtgaagaagg
ccttcgggtt gtaaagcact ttcagtaagg aggaaaggtt aagtgttaat agcacttagc
tgtgacgtta cttacagaag aagcaccggc taactccgtg ccagcagccg cggtaatacg
gagggtgcga gcgttaatcg gaattactgg gcgtaaagcg tacgcaggcg gtttgttaag
cgagatgtga aagccccggg ctcaacctgg gaactgcatt tcgaactggc aaactagagt
gtgatagagg gtggtagaat ttcaggtgta gcggtgaaat gcgtagagat ctgaaggaat
accgatggcg aaggcagcca cctgggtcaa cactgacgct catgtacgaa agcgtgggga
gcaaaca
>ASV_000495; Bacteria; Actinobacteriota; Acidimicrobiia; Microtrichales; Microtrichaceae; Sva0996 marine group; uncultured bacterium
tggggaatct tgcgcaatgg gcgaaagcct gacgcagcaa cgccgcgtgt gggatgaagg
ctctagagtt gtaaaccact ttcagcaggg acgaaattga cggtacctgc agaagaagct
ccggccaact acgtgccagc agccgcggta agacgtaggg agcgagcgtt gtccggattt
attgggcgta aagagctcgt aggcggttcc gtaagtcgga tgtgaaaacc caaggctcaa
ccttgggacg ccattcgata ctgcggtgac tcgagtccgg tagaggagtg tggaatttct
ggtgtagcgg tgaaatgcat agatatcaga aggaacacca acggcgaagg cagcactctg
ggccggcact gacgctgagg agcgaaagcg tggggagcaa aca
>ASV_000496; Bacteria; Synergistota; Synergistia; Synergistales; Synergistaceae; Pyramidobacter; uncultured bacterium
tggggaatat tgggcaatgg gggcaaccct gacccagcga cgccgcgtga gggaagacag
tcctcggatt gtaaacctct gttgcagggg aagaagacag tgacggtacc ctgcgaggaa
gctccggcaa actacgtgcc agcagccgcg gtaatacgta gggagcgagc gttgtccgga
attactgggc gtaaagggcg cgtaggccgt gttataagtc agttgtaaaa cgtaagggct
taacccttat tagcacctga aactgtaacg ctagaggcat agagaggcag acggaattcc
tggtgtagcg gtgaaatgcg tagatatcag gaagaacacc ggtggcgaag gcggtctgct
ggctatgaac tgacgctgaa gcgcgaaagc caggggagca aacg
>ASV_000497; Bacteria; Desulfobacterota; Desulfovibrionia; Desulfovibrionales; Desulfovibrionaceae; Desulfovibrio; Pseudodesulfovibrio portus
tggggaatat tgcgcaatgg gggaaaccct gacgcagcga cgccgcgtgt aggaagaagg
ccttcgggtc gtaaactact gtcaagaggg aagaagttga gtctttataa tacactggct
cattgacggt acctctagag gaagcaccgg ctaactccgt gccagcagcc gcggtaatac
ggagggtgcg agcgttaatc ggaatcactg ggcgtaaagc gtgcgtaggt ggcatggtaa
gtcagacgtg aaagccctcg gctcaaccga ggaattgcgt ttgatactgc tatgctagag
tctcggagag gttggcggaa ttccaggtgt aggagtgaaa tccgtagata tctggaggaa
caccggtggc gaaggcggcc aactggacga gtactgacac tgaggtacga aagcgtgggt
agcaaaca
>ASV_000498; Bacteria; Actinobacteriota; Acidimicrobiia; Microtrichales; Iamiaceae; Iamia; metagenome
tggggaatct tgcgcaatgg gcgaaagcct gacgcagcaa cgccgcgtgg gggatgaagg
ctctcgggtt gtaaacccct ttcagcaggg acgaattttg acggtacctg cagaagaagc
cccggctaac tacgtgccag cagccgcggt aacacgtagg gggcaagcgt tgtccggatt
tattgggcgt aaagagctcg taggtggctg agtaagtcgg atgttaaatc tccaggctca
acctggaaca ccacccgata ctgctctggc tagagtccgg taggggagcg tggaattcct
ggtgtagcgg tgaaatgcgc agatatcagg aggaacacca gcggcgaagg cggcgctctg
ggccggcact gacactgagg agcgaaagca tgggtagcaa aca
>ASV_000499; Bacteria; Firmicutes; Clostridia; Clostridiales; Clostridiaceae; Clostridium sensu stricto 1; uncultured bacterium
tggggaatat tgcacaatgg gggaaaccct gatgcagcaa cgccgcgtga gtgatgacgg
ccttcgggtt gtaaagctct gtcttcgggg acgataatga cggtacccga ggaggaagcc
acggctaact acgtgccagc agccgcggta atacgtaggt ggcgagcgtt gtccggattt
actgggcgta aagggagcgt aggcggattt ttaagtgaga tgtgaaatac tcgggcttaa
cctgagtgct gcatttcaaa ctggaagtct agagtgcagg agaggagagt ggaattccta
gtgtagcggt gaaatgcgta gagattagga agaacaccag tggcgaaggc gactctctgg
actgtaactg acgctgaggc tcgaaagcgt ggggagcaaa ca
>ASV_000500; Bacteria; Proteobacteria; Gammaproteobacteria; Alteromonadales; Marinobacteraceae; Marinobacter; uncultured Marinobacter sp
tggggaatat tggacaatgg gggcaaccct gatccagcca tgccgcgtgt gtgaagaagg
ctttcgggtt gtaaagcact ttcagtaggg aggaaaacct tatggctaat acccatgagg
cttgacgtta cctacagaag aagcaccggc taactccgtg ccagcagccg cggtaatacg
gagggtgcaa gcgttaatcg gaattactgg gcgtaaagcg cgcgtaggtg gtttggtaag
cgagatgtga aagccccggg cttaacctgg gaacggcatt tcgaactgtc agactagagt
gtggtagagg gtagtggaat ttcctgtgta gcggtgaaat gcgtagatat aggaaggaac
accagtggcg aaggcggcta cctggaccaa cactgacact gaggtgcgaa agcgtgggga
gcaaaca
>ASV_000501; Bacteria; Myxococcota; Polyangia; Nannocystales; Nannocystaceae; Enhygromyxa; Enhygromyxa salina
tggggaatat tgcgcaatgg gcgaaagcct gacgcagcca cgccgcgtga gcgatgaagg
tcttaggatc gtaaagctct gtggagggag aagaataaag ccagtgaaga gctggccctg
acggtatccc tttagcaagc accggctaac tccgtgccag cagccgcggt aatacggagg
gtgcaaacgt tgctcggaat cattgggcgt aaagcgcgcg taggcggctt ggcaagttgg
atgtgaaagc cctgggctca acccaggagg tgcattcaaa actgcctggc ttgaatctcg
gagggggtca gggaattccc ggtgtagagg tgaaattcgt agatatcggg aggaacacca
gtggcgaagg cgctgacctg gacgatgatt gacgctgagg cgcgaaagcg tggggagcaa
aca
>ASV_000502; Bacteria; Actinobacteriota; Actinobacteria; KIST-JJY010; uncultured actinobacterium; unclassified; unclassified
tagggaatat tgcgcaatgg gcgaaagcct gacgcagcga cgccgcgtga gggatgacgg
ccctagggtt gtaaacctct tttagcaggg aagaagcgaa agtgacggta cctgcagaat
aagccccggc caactacgtg ccagcagccg cggtaatacg tagggggcaa gcgttgtccg
gattcattgg gcgtaaagag ctcgtaggcg gtttcgtaag tcggcggtga aagccaggga
ctcaactcct ggaggtccgt cgatactgcg atgacttgag tccggtaggg gagtgtggaa
ctcctggtgt agcggtgaaa tgcgcagata tcaggaagaa caccggtggc gaaggcggca
ctctggaccg gtactgacgc tgaggagcga aagctagggg agcaaaca
>ASV_000504; Bacteria; Nitrospirota; Thermodesulfovibrionia; uncultured; uncultured bacterium; unclassified; unclassified
tggggaattt tgcgcaatgg gggaaaccct gacgcagcga cgccgcgtgg aggaagaagg
ccttcgggtt gtaaactcct tttctcgggg aagatggtga cggtacccga ggaataagcc
acggctaact ctgtgccagc agccgcggta agacagaggt ggcaagcgtt gttcggaatc
actgggctta aagggcgtgt aggcggtggg gcaagtccgg ggtggaatcc catggctcaa
ccatggaatt gcctcggaaa ctgcttcact tgagtcagtg agaggagggc ggaattcccg
gtgtagcagt gatatgcgta gatatcggga ggaaggccgg tggcgaaggc ggccctctgg
cgctagactg acgctgaggc gcgaaagcgt ggggagcaaa ca
>ASV_000505; No blast hit; unclassified; unclassified; unclassified; unclassified; unclassified; unclassified
tgaggaatct tgcacaatgg gggaaaccct gatgcagcga cgccgcgtgg gggaagaagg
ccttcgggtt gtaaactcct tttattcggg acgaacattg acggtaccga atgaataagg
actggctaac catgtgccag cagccgcggt aatacatgga gtccaagcgt tatccggatt
tactgggcgt aaagcgtccg taggcgtccc gataagtttt cagtgaaatc cttccgccca
acggaagaac tgctgaaaaa actatcggga tcgagtgtgg cagaggcaag gggaattccc
ggtgtagggg taaaatccgt tgatatcggg aagaacacca gtggcgaagg cgccttgctg
ggccatcact gacgctcagg gacgaaagcg tgggtagcga acg
>ASV_000506; Bacteria; Proteobacteria; Alphaproteobacteria; Rhizobiales; Methyloligellaceae; Methyloceanibacter; uncultured bacterium
tggggaatat tggacaatgg gcgcaagcct gatccagcca tgccgcgtgg gtgaagaagg
ccctagggtt gtaaacccct ttcagcgggg aagataatga cggtacccgc agaagaagcc
ccggctaact ccgtgccagc agccgcggta atacggaggg ggctagcgtt gttcggaatt
actgggcgta aagcgcgcgt aggcggattc gcaagtcagg ggtgaaatcc cgaggctcaa
cctcggaact gcctttgata ctgcggatct tgagtccgag agaggtgagt ggaattccta
gtgtagaggt gaaattcgta gatattagga agaacaccag tggcgaaggc ggctcactgg
ctcggtactg acgctgaggc gcgaaagcgt ggggagcaaa ca
>ASV_000507; Bacteria; Actinobacteriota; Acidimicrobiia; IMCC26256; uncultured actinobacterium; unclassified; unclassified
tggggaatct tgcgcaatgg gcgaaagcct gacgcagcga cgccgcgtgc gggatgaagg
ccttcgggtt gtaaaccgct ttcagcaggg acgatattga cggtacctgc agaagaagcc
ccggccaact acgtgccagc agccgcggta atacgtaggg ggcgagcgtt gtccggattt
attgggcgta aagagctcgt aggcggtttg gtaagtcggg tgtgaaaact ttaggctcaa
cctggagagg ccacccgata ctgccatgac tagagtccgg tagaggagtg tggaattccc
agtgtagcgg tgaaatgcgc agatattggg aggaacaccg gtagcgaagg cggcactctg
ggccggtact gacgctgagg agcgaaagcg tggggagcaa aca
>ASV_000509; Bacteria; Proteobacteria; Gammaproteobacteria; Enterobacterales; Enterobacteriaceae; Kosakonia; uncultured Enterobacter sp
tggggaatat tgcacaatgg gcgcaagcct gatgcagcca tgccgcgtgt gtgaagaagg
ccttcgggtt gtaaagcact ttcagcgggg aggaaggcgg tacggttaat aaccgtactg
attgacgtta cccgcagaag aagcaccggc taactccgtg ccagcagccg cggtaatacg
gagggtgcaa gcgttaatcg gaattactgg gcgtaaagcg cacgcaggcg gtctgtcaag
tcggatgtga aatccccggg ctcaacctgg gaactgcatt cgaaactggc aggctggagt
ctcgtagagg gaggtagaat tccaggtgta gcggtgaaat gcgtagagat ctggaggaat
accggtggcg aaggcggcct cctggacgaa gactgacgct caggtgcgaa agcgtgggga
gcaaaca
>ASV_000510; Bacteria; Bacteroidota; Bacteroidia; Flavobacteriales; Flavobacteriaceae; NS5 marine group; uncultured Flavobacteriaceae bacterium
tgaggaatat tggacaatgg aggcaactct gatccagcca tgccgcgtgc aggaagacgg
ccctacgggt tgtaaactgc ttttatacag gaagaaacct atctacgtgt agatagctga
cggtactgta cgaataagga tcggctaact ccgtgccagc agccgcggta atacggagga
tccaagcgtt atccggaatc attgggttta aagggtccgc aggcggtttg ttaagtcaga
ggtgaaagcc taccgctcaa cggtagaacg gcctttgata ctgacaggct tgagttattg
tgaagtagtt agaatgtgta gtgtagcggt gaaatgcata gatattacac agaataccga
ttgcgaaggc agattactaa caataaactg acgctgaggg acgaaagcgt gggtagcgaa
ca
>ASV_000511; Bacteria; Proteobacteria; Gammaproteobacteria; Oceanospirillales; Litoricolaceae; Litoricola; marine metagenome
tcgggaatat tggacaatgg gggaaaccct gatccagcca tgccgcgtgt gtgaagaagg
ctctagggtt gtaaagcact tttagtaggg aggaaggctc gatggttaat acccatcggg
attgacgtta cctacagaaa aagcaccggc taatttcgtg ccagcagccg cggtaatacg
aaaggtgcaa gcgttaatcg gaattactgg gcgtaaagcg cgcgtaggcg gcttggtaag
ttagatgtga aagccccggg ctcaacctgg gaactgcatc taaaactgcc aggctagagt
atggtagagg atggcggaat ttcctgtgta gcggtgaaat gcgtagatat aggaaggaac
atcagtggcg aaggcggcca tctggaccaa tactgacgct gaggtgcgaa agcgtgggga
gcaaaca
>ASV_000512; Bacteria; Proteobacteria; Gammaproteobacteria; Enterobacterales; Enterobacteriaceae; Enterobacter; Enterobacter cloacae
tggggaatat tgcacaatgg gcgcaagcct gatgcagcca tgccgcgtgt atgaagaagg
ccttcgggtt gtaaagtact ttcagcgggg aggaaggtgt tgtggttaat aaccacagca
attgacgtta cccgcagaag aagcaccggc taactccgtg ccagcagccg cggtaatacg
gagggtgcaa gcgttaatcg gaattactgg gcgtaaagcg cacgcaggcg gtctgtcaag
tcggatgtga aatccccggg ctcaacctgg gaactgcatt cgaaactggc aggctggagt
cttgtagagg ggggtagaat tccaggtgta gcggtgaaat gcgtagagat ctggaggaat
accggtggcg aaggcggccc cctggacaaa gactgacgct caggtgcgaa agcgtgggga
gcaaaca
>ASV_000513; Bacteria; Actinobacteriota; Acidimicrobiia; Actinomarinales; uncultured; uncultured bacterium; unclassified
cagggaatat tgcacaatgg gcgaaagcct gatgcagcga caccgcgtgc gggatgaagg
ctctcgggtt gtaaaccgct ttcaggaggg acgaaactga cggtacctcc agaagaaggc
ccggccaact atgtgccagc agccgcggta atacataggg gccaaacgtt gtccggattt
attgggcgta aagggctcgt aggcggcttg gaaagtcaat cgtgaaaacc cggggctcaa
ccccgggacg ccggtcgaaa cttccatagc tagggtccgg tagaggtgag tggaattctc
ggtgtagcgg tgaaatgcgc agatatcgag aggaacacca gtagcgaagg cggctcactg
ggccggtacc gacgctgagg agcgaaagcg tggggagcaa aca
>ASV_000514; Bacteria; Actinobacteriota; Acidimicrobiia; Microtrichales; Microtrichaceae; Sva0996 marine group; uncultured actinobacterium
tggggaatat tgcgcaatgg gcgaaagcct gacgcagcaa cgccgcgtgg gggatgacgg
ctttcgggtt gtaaacccct ttcagtgatg acgaaactga cggtaatcac agaagaagcc
ccggccaact acgtgccagc agccgcggta acacgtaggg ggcgagcgtt gtccggattt
attgggcgta aagagctcgt aggcggttgc gtaagtcgga cgtgaaaact cagggctcaa
ccctgagatg ccgttcgata ctgcgctgac tagagtccgg taggggagca tggaattcct
ggtgtagcgg tgaaatgcgc agatatcagg aggaacaccg gtagcgaagg cggtgctctg
ggccggtact gacgctgagg agcgaaagca tgggtagcaa aca
>ASV_000515; Bacteria; Firmicutes; Clostridia; Peptostreptococcales-Tissierellales; Dethiosulfatibacteraceae; Dethiosulfatibacter; uncultured bacterium
tggggaatat tgcacaatgg gggaaaccct gatgcagcga cgccgcgtga gcgaagaagg
ctttcgggtc gtaaagctct gtcctaagag aagaaagaaa tgacggtatc ttaggaggaa
gccccggcta actacgtgcc agcagccgcg gtaatacgta gggggcgagc gttgtccgga
atcactgggc gtaaagagta cgtaggcggt tatataagtc aggtgtaaaa ggcattggct
caaccaatgt aagcacttga aactgtataa cttgagtaca ggagaggtaa gtggaattcc
tagtgtagtg gtgaaatgcg tagatattag gaggaacacc ggtggcgaag gcgacttact
ggactgtaac tgacgctgag gtacgaaagc gtggggagca aaca
>ASV_000516; Bacteria; Actinobacteriota; Acidimicrobiia; Actinomarinales; uncultured; uncultured bacterium; unclassified
cagggaatct tgcgcaatgg gcgaaagcct gacgcagcaa cgccgcgtgg gggatgaagg
ccttcgggtt gtaaacccct ttcaggaggg aagaaattga cggtacctcc aaaagaagca
ccggccaact acgtgccagc agccgcggta atacgtaggg tgcgagcgtt atccggaatc
attgggcgta aagagctcgt aggcggttca gcaagtcggc tgtgaaagtc cgaggctcaa
cctcggaatt gcagtcgata ctgctgtgac tcgagtccgg tagaggagaa tggaattccc
ggtgtagcgg tgaaatgcgc agatatcggg aggaacacca gtagcgaagg cggttctctg
ggccggcact gacgctgagg agcgaaagcg tggggagcaa aca
>ASV_000517; Bacteria; Firmicutes; Bacilli; Acholeplasmatales; Acholeplasmataceae; Acholeplasma; uncultured Mollicutes bacterium
tagggaattt tcggcaatgg aggaaactct gaccgagcaa cgccgcgtga atgaagacgt
atttcggtat gtaaagttct tttatcaggg aagaatgacc cgtggaaaaa cgggtgtgac
ggtacctgat gaataagccc cggctaacta tgtgccagca gccgcggtaa tacatagggg
gcgagcgtta tccggaatta ttgggcgtaa agggtgcgta ggcggccatt taagtccttg
gtataagtgc agtgcttaac gctgtgatgc taaggaaact ggatggcttg agtgagatag
aggcaagtgg aattccatgt gtagcggtaa aatgcgtaaa tatatggagg aacaccagtg
gcgaaggcgg cttgctgggt cttcactgac gctgaggcac gaaagcgtgg gtagcaaaca
>ASV_000518; Bacteria; Proteobacteria; Gammaproteobacteria; HOC36; uncultured bacterium; unclassified; unclassified
tggggaatat tggacaatgg gggaaaccct gatccagcaa tgccgcgtgg gtgaagaagg
cctgcgggtt gtaaagccct ttcagtgggg aagaggggtt gttgtgcgaa tagtgcagtg
atctgacgtt acccacagaa gaagcaccgg ctaactccgt gccagcagcc gcggtaatac
ggagggtgcg agcgttaatc ggaattactg ggcgtaaagc gcgcgtaggc ggttgtgcga
gtcagatgtg aaagccccgg gctcaacctg ggaatagcat ttgaaactgt acgactagag
tctgtcagag ggtggcggaa ttccgggtgt agcggtgaaa tgcgtagata tccggaggaa
caccggtggc gaaggcggcc atctggggca agactgacgc tgaggtgcga aagcgcgggg
agcgaaca
>ASV_000519; Bacteria; Proteobacteria; Gammaproteobacteria; Alteromonadales; Marinobacteraceae; Marinobacter; uncultured Marinobacter sp
tggggaatat tggacaatgg gggcaaccct gatccagcca tgccgcgtgt gtgaagaagg
ctttcgggtt gtaaagcact ttcagtgagg aggaaaacct tatggttaat acccatgagg
cttgacgtta ctcacagaag aagcaccggc taactccgtg ccagcagccg cggtaatacg
gagggtgcaa gcgttaatcg gaattactgg gcgtaaagcg cgcgtaggtg gtttgataag
cgagatgtga aagccccggg cttaacctgg gaacggcatt tcgaactgtc aggctagagt
atggtagagg gtagtggaat ttcctgtgta gcggtgaaat gcgtagatat aggaaggaac
accagtggcg aaggcggcta cctggaccaa tactgacact gaggtgcgaa agcgtgggga
gcaaaca
>ASV_000520; Bacteria; Actinobacteriota; Acidimicrobiia; Microtrichales; Ilumatobacteraceae; uncultured; uncultured bacterium
cagggaatct tgcgcaatgg gcgaaagcct gacgcagcaa cgccgcgtgg aggaagacgg
ctttcgggtt gtaaactcct ttcagcaggg acgaaattga cggtacctgc agaagaagcg
ccggccaact acgtgccagc agccgcggta acacgtaggg cgcaagcgtt gtccggattt
attgggcgta aagagctcgt aggcggtttg gtaagtcggg tgtgaaaact ctgggctcaa
ctcagagacg ccacccgata ctgctatgac tagagtccgg tagaggagca tggaattcat
ggtgtagcgg tggaatgcgc agatatcatg aggaacacca gtagcgaagg cggtgctctg
ggccggaact gacgctgagg agcgaaagcg tggggagcaa aca
>ASV_000521; Bacteria; Desulfobacterota; Desulfobaccia; Desulfobaccales; Desulfobaccaceae; Desulfobacca; uncultured delta proteobacterium
tgaggaatat tgcgcaatgg gggaaaccct gacgcagcga tgccgcgtgg gtgaagaagg
ccttcgggtc gtaaagccct gtcaggtggg aagaatcgtc tcttattcaa caggtaagag
gcctgacggt accaccgaag gaagcaccgg ctaactccgt gccagcagcc gcggtaagac
ggagggtgct agcgttattc ggaattattg ggcgtaaaga gcgtgtaggc ggccggttaa
gtcaggtgtg aaagcccggg gctcaacccc ggaagggcac ttgaaactgg tcggcttgag
ttcgggagag ggaagcggaa ttcctggtgt agaggtgaaa ttcgtagata tcaggaggaa
caccggtggc gaaggcggct tcctggaccg aaactgacgc tgagacgcga aagcgtgggg
agcaaaca
>ASV_000522; Bacteria; Proteobacteria; Alphaproteobacteria; Rhodobacterales; Rhodobacteraceae; Roseivivax; uncultured organism
tggggaatct tagacaatgg gcgcaagcct gatctagcca tgccgcgtga gtgacgaagg
ccctagggtc gtaaagctct ttcaccaggg aagataatga cggtacctgg agaagaaacc
ccggctaact ccgtgccagc agccgcggta atacggaggg ggttagcgtt gttcggaatt
actgggcgta aagcgcgcgt aggcgggctg ttaagtcggg ggtgaaatcc cggggctcaa
ccccggaact gcctccgata ctggcagcct agagttcgag agaggtgagt ggaattccga
gtgtagaggt gaaattcgta gatattcgga agaacaccag tggcgaaggc ggctcactgg
ctcgatactg acgctgaggt gcgaaagcgt ggggagcaaa ca
>ASV_000523; Bacteria; Proteobacteria; Gammaproteobacteria; Enterobacterales; Enterobacteriaceae; Citrobacter; uncultured Klebsiella sp
tggggaatat tgcacaatgg gcgcaagcct gatgcagcca tgccgcgtgt atgaagaagg
ccttcgggtt gtaaagtact ttcagcgggg aggaagggat tgtggttaat aaccgcagtc
attgacgtta cccgcagaag aagcaccggc taactccgtg ccagcagccg cggtaatacg
gagggtgcaa gcgttaatcg gaattactgg gcgtaaagcg cacgcaggcg gtctgtcaag
tcggatgtga aatccccggg ctcaacctgg gaactgcatt cgaaactggc aggcttgagt
ctcgtagagg ggggtagaat tccaggtgta gcggtgaaat gcgtagagat ctggaggaat
accggtggcg aaggcggccc cctggacgaa gactgacgct caggtgcgaa agcgtgggga
gcaaaca
>ASV_000524; Bacteria; Firmicutes; Bacilli; Staphylococcales; Staphylococcaceae; Staphylococcus; uncultured bacterium
tagggaatct tccgcaatgg gcgaaagcct gacggagcaa cgccgcgtga gtgatgaagg
tcttcggatc gtaaaactct gttattaggg aagaacaaat gtgtaagtaa ctatgcacgt
cttgacggta cctaatcaga aagccacggc taactacgtg ccagcagccg cggtaatacg
taggtggcaa gcgttatccg gaattattgg gcgtaaagcg cgcgtaggcg gttttttaag
tctgatgtga aagcccacgg ctcaaccgtg gagggtcatt ggaaactgga aaacttgagt
gcagaagagg aaagtggaat tccatgtgta gcggtgaaat gcgcagagat atggaggaac
accagtggcg aaggcgactt tctggtctgt aactgacgct gatgtgcgaa agcgtgggga
tcaaaca
>ASV_000525; No blast hit; unclassified; unclassified; unclassified; unclassified; unclassified; unclassified
ctaagaatat tccgcaatgg acgaaagtct gacggagcga cgtcgcgtgg atgatgaagg
ccgcaaggtt gtaaaatcct tttgaacttg acgaataagt agtgtaggta atgacattac
ggtgacggta gagtttgaat aagcaacggc taattacgtg ccagcagccg cggtaacacg
taagttgcaa gcgttgttcg gaattattgg gcgtaaagag catgtaggcg gttatgtaag
cttggtgtga aatcctgggg cttaactcca gaattgcatt gagaactgta taactagagt
cactgagggg gaatcagaat tccaagtgta ggggtgaaat ctgtagatat ttggaagaat
accaatggcg aaggcagatt tccagcagat gactgacgct gaggtgcgaa ggtgcgggga
gcaaaca
>ASV_000527; Bacteria; Synergistota; Synergistia; Synergistales; Synergistaceae; Dethiosulfovibrio; Dethiosulfovibrio peptidovorans DSM 11002
tggggaatat tgggcaatgg gcgaaagcct gacccagcga cgccgcgtga gggaagacgg
tcttcggatt gtaaacctct gttgcagggg aagaaggaag tgacggtacc ctgcgaggaa
gccccggcaa actacgtgcc agcagccgcg gtaacacgta gggggcgagc gttgtccgga
attactgggc gtaaagggcg cgtaggctgc gaggcaagtc gggtgtaaaa ggcacgggct
caacccgtgt gtgcactcga aactgtcttg ctggaggggt agagaggcaa gcggaattcc
cggtgtagcg gtgaaatgcg tagatatcgg gaagaacacc agtggcgaag gcggcttgct
ggctacaccc tgacgctgag gcgcgaaagc caggggagcg aacc
>ASV_000528; Bacteria; Entotheonellaeota; Entotheonellia; Entotheonellales; Entotheonellaceae; Candidatus Entotheonella; uncultured bacterium
tggggaattt tgcgcaatgg gcgaaagcct gacgcagcaa cgccgcgtga aggatgaagg
ctctcgagtc gtaaacttct gtctggggga aagatgatga cggtaccccc aaagcaagcc
ccggctaatt ccgtgccagc agccgcggta atacggaagg ggcgagcgtt gttcggaatt
attgggcgta aagggcgcgt aggcggcttc atatgtcggc ggtgaaagca tacagctcaa
ctgtattgag ccgcggaaac tgtggagctt gaggctggga ggggctggtg gaattccctg
tgtagcggtg aaatgcgtag agatggggga gaacactcgt ggcgaaggcg gccagctgga
ccagttctga cgctgaggcg cgaaagcgtg gggagcaaac a
>ASV_000529; Bacteria; Desulfobacterota; Desulfovibrionia; Desulfovibrionales; Desulfovibrionaceae; Halodesulfovibrio; Halodesulfovibrio marinisediminis
tggggaatat tgcgcaatgg acgaaagtct gacgcagcga cgccgcgtgg aggatgaagg
ttttcggatc gtaaactcct gtcaagaggg aagaaaccta ttagaaataa tacttctagt
aattgacggt acctctagag gaagcaccgg ctaattcagt gccagcagcc gcggtaatac
tgaaggtgca agcgttaatc ggaatcactg ggcgtaaagc gctcgtaggt ggctttgtaa
gtcaggtgtg aaagcccacg gctcaaccgt ggaattgcac ttgatactgc atcgctagag
tataggagag ggaagtggaa tttctggtgt aggagtgaaa tccgtagaga tcagaaggaa
cacccgtggc gaaggcgact tcctggacta ttactgacac tgaggagcga aagcgtgggg
agcaaaca
>ASV_000530; Bacteria; Proteobacteria; Alphaproteobacteria; Rhodospirillales; Magnetospiraceae; uncultured bacterium; unclassified
tggggaatat tggacaatgg gggaaaccct gatccagcaa tgccgcgtga gtgaagaagg
ccctagggtt gtaaagctct ttcactgatg aagatgatga cggtaatcag agaagaagcc
ccggctaact ccgtgccagc agccgcggta atacggaggg ggctagcgtt gttcggaatt
actgggcgta aagcgcacgt aggcggcgta tccagtcagg ggtgaaaggc ctgggctcaa
cccgggaact gcctttgata ctgatatgct tgagtacggg agagggtagt ggaattccca
gtgtagaggt gaaattcgta gatattggga agaacaccgg tggcgaaggc ggctacctgg
cccggaactg acgctgaggt gcgaaagcgt ggggagcaaa ca
>ASV_000531; Bacteria; Proteobacteria; Alphaproteobacteria; Rhodobacterales; Rhodobacteraceae; Tropicimonas; uncultured organism
tggggaatct tagacaatgg gggaaaccct gatctagcca tgccgcgtga gtgacgaagg
ccctagggtc gtaaagctct ttcgccaggg atgataatga cagtacctgg taaagaaacc
ccggctaact ccgtgccagc agccgcggta atacggaggg ggttagcgtt gttcggaatt
actgggcgta aagcgcgcgt aggcggactg ttaagtcggg ggtgaaatcc cggggctcaa
ccccggaact gccttcgata ctggcagtct agagttctgg agaggtgagt ggaattccga
gtgtagaggt gaaattcgta gatattcgga ggaacaccag tggcgaaggc ggctcactgg
ccagatactg acgctgaggt gcgaaagcgt ggggagcaaa ca
>ASV_000532; Bacteria; Actinobacteriota; Acidimicrobiia; Microtrichales; uncultured; uncultured bacterium; unclassified
tagggaatct tgcgcaatgg gcgaaagcct gacgcagcaa cgccgcgtgg gggatgaagg
ctctcgggtt gtaaacccct ttcagcaggg acgaattttg acggtacctg cagaagaagc
cccggccaac tacgtgccag cagccgcggt aacacgtagg gggcaagcgt tgtccggatt
tattgggcgt aaagagctcg taggcggttc ggtaagtcgg gtgtgaaaac tcagggctca
accctgagac gccactcgat actgctgtga ctagagtccg gtaggggagc gtggaattcc
tggtgtagcg gtggaatgcg cagatatcag gaggaacacc agcggcgaag gcggcgctct
gggccggaac tgacgctgag gagcgaaagc gtggggagca aaca
>ASV_000533; Bacteria; Desulfobacterota; Desulfovibrionia; Desulfovibrionales; Desulfovibrionaceae; Halodesulfovibrio; Halodesulfovibrio marinisediminis
tggggaatat tgcgcaatgg acgaaagtct gacgcagcga cgccgcgtgg aggatgaagg
ttttcggatc gtaaactcct gtcaagaggg aagaaaccta ctatggataa tactcatggt
aattgacggt acctctagag gaagcaccgg ctaattcagt gccagcagcc gcggtaatac
tgaaggtgca agcgttaatc ggaatcactg ggcgtaaagc gctcgtaggt ggctttgtaa
gtcaggtgtg aaagcccacg gctcaaccgt ggaattgcac ttgatactgc atcgctagag
tataggagag ggaagtggaa tttctggtgt aggagtgaaa tccgtagaga tcagaaggaa
cacccgtggc gaaggcgact tcctggacta ttactgacac tgaggagcga aagcgtgggg
agcaaaca
>ASV_000534; Bacteria; Proteobacteria; Alphaproteobacteria; Rhizobiales; Hyphomicrobiaceae; Pedomicrobium; uncultured Hyphomicrobiaceae bacterium
tggggaatat tggacaatgg gcgaaagcct gatccagcca tgccgcgtga gtgacgaagg
ccttagggtt gtaaagctct tttggcgggg acgataatga cggtacccgc agaataagct
ccggctaact tcgtgccagc agccgcggta atacgaaggg agctagcgtt gttcggaatc
actgggcgta aagcgcacgt aggcggattt gttagtcagg ggtgaaatcc cggggctcaa
cctcggaact gcctttgata ctgcaaatct cgagtccgga agaggtgggt ggaattccta
gtgtagaggt gaaattcgta gatattagga agaacaccgg tggcgaaggc ggcccactgg
tccggaactg acgctgaggt gcgaaagcgt ggggagcaaa ca
>ASV_000535; No blast hit; unclassified; unclassified; unclassified; unclassified; unclassified; unclassified
tgaggaatat tggtcaatgg acgagagtct gaaccagcca agtagcgtga aggatgaagg
tcctatgggt tgtaaacttc ttttggaggg gagtaaagtg cggcacgtgt gttgcattgc
cattaccctt cgaataagca tcggctaact ccgtgccagc agccgcggta atacggagga
tgcgagcgtt atccggattt attgggttta aagggagcgt aggttgctca ttaagtcagt
tgtgaaattc cgtagcttaa cttcgggact gcagttgaaa ctgatgagct tgagagtaca
agaggaaggt ggaattcgtg gtgtagcggt gaaatgcata gatatcacga agaactccga
ttgcgaaggc agccttcttg ggtacatctg acactgaagc tcgaaagtgc gggaatcaaa
ca
>ASV_000536; Bacteria; Entotheonellaeota; Entotheonellia; Entotheonellales; Entotheonellaceae; Candidatus Entotheonella; uncultured bacterium
tggggaattt tgcgcaatgg gcgaaagcct gacgcagtaa cgccgcgtgg aggatgaagg
ctctcgagtc gtaaactcct gcctggggga aagatgatga cggtaccccc aaagaaagcc
ccggctaatt ccgtgccagc agccgcggta atacggaagg ggcaagcgtt gttcggaatt
attgggcgta aagggcgcgc aggcggtctc atatgtctgc tgtgaaatca cacggctcaa
ccgtgttcag ccgcagaaac tgtgggactt gaggctggga ggggctggtg gaattccccg
tgtagcggtg aaatgcgtag agatggggga gaacactcgt ggcgaaggcg gccagctgga
ccagttctga cgctgaggcg cgaaagcgtg gggagcaaac a
>ASV_000537; Bacteria; Bacteroidota; Bacteroidia; Bacteroidales; Marinilabiliaceae; Anaerophaga; uncultured organism
tgaggaatat tggtcaatgg acgcaagtct gaaccagcca tgtcgcgtgc aggatgactg
ccctatgggt tgtaaactgc ttttatacgg gaagaaaggt atctacgtgt agatatttgc
cggtaccgta cgaataagca tcggctaact ccgtgccagc agccgcggta atacggagga
tgcgagcgtt atccggattt attgggttta aagggtgcgt aggcggaatg gtaagtcagc
ggtgaaatac tgcagctcaa ctgtagaact gccgttgata ctgtcattct tgagtataga
tgaggtaggc ggaatgagta gtgtagcggt gaaatgcata gatattactc agaacaccaa
ttgcgaaggc agcttactaa actataactg acgctgaagc acgaaagcgt gggtatcaaa
ca
>ASV_000538; Bacteria; Proteobacteria; Gammaproteobacteria; Enterobacterales; Enterobacteriaceae; Enterobacter; Enterobacter kobei
tggggaatat tgcacaatgg gcgcaagcct gatgcagcca tgccgcgtgt atgaagaagg
ccttcgggtt gtaaagtact ttcagcgggg aggaaggtgt tgtggttaat aaccacagca
attgacgtta cccgcagaag aagcaccggc taactccgtg ccagcagccg cggtaatacg
gagggtgcaa gcgttaatcg gaattactgg gcgtaaagcg cacgcaggcg gtctgtcaag
tcggatgtga aatccccggg ctcaacctgg gaactgcatt cgaaactggc aggctagagt
cttgtagagg ggggtagaat tccaggtgta gcggtgaaat gcgtagagat ctggaggaat
accggtggcg aaggcggccc cctggacaaa gactgacgct caggtgcgaa agcgtgggga
gcaaaca
>ASV_000539; Bacteria; Firmicutes; Clostridia; Peptostreptococcales-Tissierellales; Anaerosalibacter; poultry manure bacterium MUC6; unclassified
tggggaatat tgcacaatgg aggaaactct gatgcagcga cgccgcgtga gcgatgaagg
tcttcggatc gtaaagctct gtcctaaggg aagatagtga cggtacctta ggaggaagcc
ccggctaact acgtgccagc agccgcggta acacgtaggg ggcgagcgtt gtccggaatt
actgggtgta aagggtgcgt aggcggcctt gcaagtcaga tgtgaaagat cacggcttaa
ctgtggtaag catttgaaac tgtaaggctt gagtgcagga gaggagagtg gaattcctag
tgtagcggtg aaatgcgtag atattaggaa gaatatcagt ggcgaaggcg gctctctgga
ctgcaactga cgctgaggca cgaaagcgtg gggagcaaac a
>ASV_000540; Bacteria; Proteobacteria; Gammaproteobacteria; Oceanospirillales; Halomonadaceae; Halomonas; Halomonas beimenensis
tggggaatat tggacaatgg gcgaaagcct gatccagcca tgccgcgtgt gtgaagaagg
ccctcgggtt gtaaagcact ttcagtgagg aagaacgctt gcgggttaat accccgcaag
aaagacatca ctcacagaag aagcaccggc taactccgtg ccagcagccg cggtaatacg
gagggtgcga gcgttaatcg gaattactgg gcgtaaagcg cgcgtaggcg gcttgataag
ccggttgtga aagccccggg ctcaacctgg gaacggcatc cggaactgtc aggctagagt
gcaggagagg aaggtagaat tcccggtgta gcggtgaaat gcgtagagat cgggaggaat
accagtggcg aaggcggcct tctggactga cactgacgct gaggtgcgaa agcgtgggta
gcaaaca
>ASV_000541; Bacteria; Desulfobacterota; Desulfovibrionia; Desulfovibrionales; Desulfovibrionaceae; Halodesulfovibrio; Halodesulfovibrio marinisediminis
tggggaatat tgcgcaatgg acgaaagtct gacgcagcga cgccgcgtgg aggatgaagg
ttttcggatc gtaaactcct gtcaagaggg aagaaaccta ttaagactaa tactcttagt
aattgacggt acctctagag gaagcaccgg ctaattcagt gccagcagcc gcggtaatac
tgaaggtgca agcgttaatc ggaatcactg ggcgtaaagc gctcgtaggt ggctttgtaa
gtcaggtgtg aaagcccacg gctcaaccgt ggaattgcac ttgatactgc atcgctagag
tataggagag ggaagtggaa tttctggtgt aggagtgaaa tccgtagaga tcagaaggaa
cacccgtggc gaaggcgact tcctggacta ttactgacac tgaggagcga aagcgtgggg
agcaaaca
>ASV_000542; No blast hit; unclassified; unclassified; unclassified; unclassified; unclassified; unclassified
tcgagaatct tccgcaatgg acgaaagtct gacggagcga cgccgcgtgc aggatgacgg
ccttcgggtt gtaaactgct tttctttgag aacaatttat gagcgtatca aaggaataag
aggttgctaa ctctgtgcca gcagcagcgg taatacagag acctcaagcg ttatccggat
ttattgggcg taaagcgtgg gtaggtggtt ttgttagtcg cgggtcaaat ttgcgggctc
acctcgcaaa ctgctcgcga aacggcataa cttgagtcag tgagagatca gtggaactca
tggtgtagta gtgaaatgcg ttgatatcat gaggaacacc caaggcgaag gcatctgatt
ggcactgtac tgacactgag ccacgaaagc gtggggagcg aacg
>ASV_000543; Bacteria; Actinobacteriota; Actinobacteria; Propionibacteriales; Propionibacteriaceae; uncultured; Gram-positive bacterium SOGA22
tggggaatat tgcgcaatgg gcgaaagcct gacgcagcaa caccgcgtga gggacgacgg
ccttcgggtt gtaaacctct ttcagctccg acgaagcgca agtgacggta ggagcagaag
aagcaccggc taactacgtg ccagcagccg cggtaatacg tagggtgcga gcgttgtccg
gaattattgg gcgtaaagag ctcgtaggcg gtccgttgcg tctgccgtga aaacccgggg
ctcaaccccg ggcctgcggt ggatacgggc ggactagagt ccggtagggg agactggaat
tcctggtgta gcggtggaat gcgcagatat caggaggaac accggtggcg aaggcgggtc
tctgggccgg aactgacgct gaggagcgaa agcgtgggga gcgaaca
>ASV_000544; Bacteria; Planctomycetota; Planctomycetes; Planctomycetales; uncultured; uncultured bacterium; unclassified
tcgagaatct tcggcaatgg gcgcaagcct gaccgagcga cgccgcgtgc gggacgaagg
ccttcgggtt gtaaaccgct gtcagagggg atgaaatcca agagggcact ctctcttggt
tgacagagcc tcagaggaag cacgggctaa gtacgtgcca gcagccgcgg taatacgtac
tgtgcgaacg ttattcggaa tcactgggct taaagggtac gtaggcggct ggataagtag
ggtgtgaaag ctctcggctt aaccgaggaa ttgcgctcta aactgtctgg cttgagtgag
ataggggtgt gcggaacttc cagtggagcg gtgaaatgtg ttgatattgg aaggaacgcc
ggtggcgaaa gcggcacact gggtcttaac tgacgctgaa gtacgaaagc caggggagcg
aacg
>ASV_000545; Bacteria; Firmicutes; Clostridia; Oscillospirales; Ruminococcaceae; Ruminococcus; uncultured bacterium
tggggaatat tgcacaatgg gggaaaccct gatgcagcaa cgccgcgtga gtgaagaagt
atttcggtat gtaaagctct atcagcaggg aagataatga cggtacctga ctaagaagcc
ccggctaact acgtgccagc agccgcggta atacgtaggg ggcaagcgtt atccggattt
actgggtgta aagggagcgt aggcggcttg ataagtctga tgtgaaagcc cagggctcaa
ccctgggact gcattggaaa ctgtcaggct agagtgcagg agaggtaagt ggaattccta
gtgtagcggt gaaatgcgta gatattagga ggaacaccag tggcgaaggc ggcttactgg
actgtaactg acgctgaggc tcgaaagcgt ggggagcaaa ca
>ASV_000546; Bacteria; Proteobacteria; Alphaproteobacteria; Rhizobiales; Stappiaceae; Labrenzia; Labrenzia aggregata IAM 12614
tggggaatat tggacaatgg gcgcaagcct gatccagcca tgccgcgtga gtgatgaagg
ccctagggtt gtaaagctct ttcagcgagg aggataatga cgttactcgc agaagaagcc
ccggctaact tcgtgccagc agccgcggta atacgaaggg ggctagcgtt gttcggaatc
actgggcgta aagcgcacgt aggcggactt ttaagtcagg ggtgaaatcc cggggctcaa
ccccggaact gcctttgata ctggaagtct tgagtccgag agaggtgagt ggaactccga
gtgtagaggt gaaattcgta gatattcgga agaacaccag tggcgaaggc ggctcactgg
ctcggtactg acgctgaggt gcgaaagcgt ggggagcaaa ca
>ASV_000547; Bacteria; Proteobacteria; Alphaproteobacteria; Rhodobacterales; Rhodobacteraceae; Tropicimonas; Bacteroidetes bacterium
tggggaatct tagacaatgg gggcaaccct gatctagcca tgccgcgtga gtgatgaagg
ccctagggtc gtaaagctct ttcgccgggg aagataatga cggtacccgg taaagaagtc
ccggctaact ccgtgccagc agccgcggta atacggaggg gactagcgtt gttcggaatt
actgggcgta aagcgcgcgt aggcggacca ttaagtcggg ggtgaaatcc cggggctcaa
ccccggaact gccttcgata ctggtggtct ggagttcgag agaggtgagt ggaattccga
gtgtagaggt gaaattcgta gatattcgga ggaacaccag tggcgaaggc ggctcactgg
ctcgatactg acgctgaggt gcgaaagtgt ggggagcaaa ca
>ASV_000548; Bacteria; Desulfobacterota; Desulfuromonadia; Desulfuromonadaceae; Desulfuromonas; Desulfuromonas acetoxidans DSM 684; unclassified
tggggaatct tgcgcaatgg gggcaaccct gacgcagcaa cgccgcgtga gtgatgaagg
ttttcggatc gtaaagctct gtcaagaggg aagaaacctt tgttggctaa tacccaacag
aattgacggt acctctagag gaagcaccgg ctaactccgt gccagcagcc gcggtaatac
ggagggtgca agcgttgttc ggaattattg ggcgtaaagc gcgtgtaggc ggtttgttaa
gtctgatgtg aaagccccgg gctcaacctg ggaagtgcat tggaaactgg cagacttgag
tacgggagag gaaagtggaa tttcgagtgt aggggtgaaa tccgtagata ttcgaaggaa
caccagtggc gaaggcggct ttctggaccg atactgacgc tgagacgcga aagcgtgggg
agcaaaca
>ASV_000549; Bacteria; Bacteroidota; Bacteroidia; Flavobacteriales; Flavobacteriaceae; Mesonia; Ilumomonas thalassia
tgaggaatat tggacaatgg aggcaactct gatccagcca tgccgcgtgc aggaagactg
ccctatgggt tgtaaactgc ttttatacag gaagaataat gagtacgagt actcagatga
cggtactgta agaataagca tcggctaact ccgtgccagc agccgcggta atacggagga
tgcaagcgtt atccggaatc attgggttta aagggtccgt aggcgggtaa ataagtcagt
ggtgaaagtc tgtcgcttaa cgatagaatt gccattgata ctgtttatct agagttatta
tgaagtggtt agaatgggta gtgtagcggt gaaatgcata gatattactc agaataccga
ttgcgaaggc agatcactaa taatatactg acgctgatgg acgaaagcgt aggtagcgaa
ca
>ASV_000550; No blast hit; unclassified; unclassified; unclassified; unclassified; unclassified; unclassified
tggggaatat tgggcaatgg gcgagagcct gacccagcga cgccgcgtga gggaagacgg
ccttcgggtt gtaaacctct gttgtatggg aagaaggaag tgacggtacc atacgaggaa
gctccggcta actacgtgcc agcagccgcg gtaatacgta gggagcgagc gttgtccgga
attactgggc gtaaagggca cgcaggcggt catataagtc agctgttaaa tgtatgggct
taaccgatgc atgcggttga aactgtatgg ctggagtact ggagaggtaa gcggaattcc
cggtgtagcg gtgaaatgcg tagatatcgg gaagaacacc agtggcgaag gcggcttact
ggccagttac tgacgctgag gtgcgaaagc caggggagcg aacc
>ASV_000551; Bacteria; Cyanobacteria; Cyanobacteriia; Cyanobacteriales; Xenococcaceae; Pleurocapsa PCC-7319; uncultured cyanobacterium
tggggaattt tccgcaatgg gcgaaagcct gacggagcaa taccgcgtga gggaggaagg
cttttgggtt gtaaacctct tttttcaagg aagaagcaag tgacggtact tgaagaatca
gcatcggcta actccgtgcc agcagccgcg gtaatacgga ggatgcaagc gttatccgga
atcattgggc gtaaagcgtc cgcaggtggc ctatcaagtc tgctgtcaaa gacagaagct
taacttctgg caggcggtgg aaactggtaa gctagagtac ggtaggggtt gagggaattc
ccagtgtagc ggtgaaatgc gtagatattg ggaagaacac cagtggcgaa ggcgctcaac
tgggccgtaa ctgacactca gggacgaaag ctagggtagc gaaag
>ASV_000552; No blast hit; unclassified; unclassified; unclassified; unclassified; unclassified; unclassified
tgaggaatat tgggcaatgg gggaaaccct gacccagcga cgccgcgtga gggaggaagg
ctttcgggtc gtaaacctct tttggttgga aagaaccccc cgccgtaaat agcggcgggg
atgacggtac caacagaaaa agccacggct aactctgtgc cagcagccgc ggtaagacag
aggtggcgag cgttgttcgg agttactggg cgtaaagcgc atgtaggcgg tcgggtaagt
tccgtgtgaa atccctctgc tcaacggagg aaagccacgg aaaactgctc ggctagaggg
ttggagagga gagtggaatt cccggtgtag cggtgaaatg catagagatc gggaggaaca
ccggtggcga aggcggctct ctggacaaca cctgacgctg aagggcgaaa gcgtgggtag
cgaaca
>ASV_000553; Bacteria; Synergistota; Synergistia; Synergistales; Synergistaceae; Dethiosulfovibrio; Dethiosulfovibrio marinus
tggggaatat tgggcaatgg gcgcaagcct gacccagcga cgccgcgtga gggaagacgg
tcttcggatt gtaaacctct gttgcagggg aagaaggaag tgacggtacc ctgcgaggaa
gccccggcaa actacgtgcc agcagccgcg gtaacacgta gggggcgagc gttgtccgga
attactgggc gtaaagggcg cgtaggctgc gaggcaagtc gggtgtaaaa ggcacgggct
caacccgtgt gtgcactcga aactgtcttg ctggaggggt agagaggcaa gcggaattcc
cggtgtagcg gtgaaatgcg tagatatcgg gaagaacacc agtggcgaag gcggcttgct
ggctacaccc tgacgctgag gcgcgaaagc caggggagcg aacc
>ASV_000554; Bacteria; Actinobacteriota; Actinobacteria; Micrococcales; Micrococcaceae; Micrococcus; Micrococcus luteus
tggggaatat tgcacaatgg gcgcaagcct gatgcagcga cgccgcgtga gggatgacgg
ccttcgggtt gtaaacctct ttcagtaggg aagaagcgaa agtgacggta cctgcagaag
aagcaccggc taactacgtg ccagcagccg cggtaatacg tagggtgcga gcgttatccg
gaattattgg gcgtaaagag ctcgtaggcg gtttgtcgcg tctgtcgtga aagtccgggg
cttaaccccg gatctgcggt gggtacgggc agactagagt gcagtagggg agactggaat
tcctggtgta gcggtggaat gcgcagatat caggaggaac accgatggcg aaggcaggtc
tctgggctgt aactgacgct gaggagcgaa agcatgggga gcgaaca
>ASV_000555; Bacteria; Synergistota; Synergistia; Synergistales; Synergistaceae; uncultured; uncultured bacterium
tggggaatat tgggcaatgg gcgcaagcct gacccagcga cgccgcgtgc gggaagacgg
ccttagggtt gtaaaccgct gttgtacggg aagaaggact tgacggtacc gtacgagtaa
ggtccggcta actacgtgcc agcagccgcg gtaatacgta gggaccgagc gttatccgga
attactgggc gtaaagggca cgcaggcggt gatttaagtc agctgttaaa tgtatgggct
taacccatgc aagcggttga aactgaatga ctagagtact ggagaggtaa gcggaattcc
cggtgtagcg gtgaaatgcg tagatatcgg gaagaacacc agtggcgaag gcggcttact
ggccagtaac tgacgctgag gtgcgaaagc cagggtagcg aacc
>ASV_000556; Bacteria; Proteobacteria; Alphaproteobacteria; Rhizobiales; Methyloligellaceae; uncultured; uncultured bacterium
tggggaatat tgcacaatgg gcgcaagcct gatgcagcca tgccgcgtga gtgaagaagg
ccttagggtt gtaaagctct ttcagcgggg aagataatga cggtacccgc agaagaagcc
ccggctaact ccgtgccagc agccgcggta atacggaggg ggctagcgtt gttcggaatt
actgggcgta aagcgcgcgt aggcggattg gtaagtcggg ggtgaaagcc cgaggctcaa
cctcggaatt gcctcctata ctgccagtct cgagtccggg agaggtgagt ggaattccta
gtgtagaggt gaaattcgta gatattagga agaacaccag tggcgaaggc ggctcactgg
cccggtactg acgctgaggc gcgaaagcgt ggggagcaaa ca
>ASV_000558; No blast hit; unclassified; unclassified; unclassified; unclassified; unclassified; unclassified
tcaagaatct tccccaatgg acgaaagtct gagggagcga cgccgcgtgc aggaagacgg
ttttcggatc gtaaactgct tttgtcgagg acgaacgatg acggtactcg aagaataaga
ggttgctaac tctgtgccag cagcagcggt aatacagaga cctcaagcgt tatccggatt
tattgggcgt aaagggtccg caggcggctt tgcacgtcgt cggttaaatc taaaggctca
acctttagac cgccgatgat acggcaaagc tagagcatgg gagaggtaag cggaattact
ggtgtagcgg taaaatgcgt taatatcagt aggaacacca aatgcgaagg cagcttactg
gaacattgct gacgctcagg gacgaaagcg tggggagcga aag
>ASV_000559; Bacteria; Acidobacteriota; Thermoanaerobaculia; Thermoanaerobaculales; Thermoanaerobaculaceae; Subgroup 10; uncultured Acidobacteria bacterium
tggggaatat tggacaatgg gcgcaagcct gatccagcaa cgccgcgtgg aggacgaagg
ccttcgggtc gtaaactcct gtcagttggg acgaaaagtc gtcggtcaat agccggcgat
catgacggta ccagcagagg aagccccggc taactccgtg ccagcagccg cggtaatacg
gagggggcta gcgttattcg gaattattgg gcgtaaaggg cgcgtaggcg gcttggtagg
tcaaaggtga aatccctcag ctcaactgag gaactgcctt tgaaaccacc tcgctcgagg
ctgggagggg gtagcggaat tcccggtgta gcggtgaaat gcgtagatat cgggaggaac
accggtggcg aaggcggcta cctggaccag ttctgacgct gaggcgcgaa agtgtgggga
gcaaaca
>ASV_000560; Bacteria; Desulfobacterota; Desulfovibrionia; Desulfovibrionales; Desulfovibrionaceae; Desulfovibrio; Desulfovibrio gracilis
tggggaatat tgcgcaatgg gcgaaagcct gacgcagcga cgccgcgtga gggaagaagg
ctctcgggtc gtaaacctct gtcagaaggg aagaaaccct tgaggtcgaa taggcctctt
ggctgacggt accttcagag gaagcaccgg ctaattccgt gccagcagcc gcggtaatac
ggaaggtgca agcgttaatc ggaattactg ggcgtaaagc gcgcgtaggc ggcgcggcca
gtcagatgtg aaagccctcg gctcaaccgg ggaattgcat ttgatactgc cgtgcttgag
tactggagag gcaggcggaa ttccaggtgt aggagtgaaa tccgtagata tctggaggaa
caccagtggc gaaggcggcc tgctggacag atactgacgc tgaggtgcga aagcgtgggt
agcaaaca
>ASV_000561; Bacteria; Proteobacteria; Gammaproteobacteria; uncultured; uncultured bacterium; unclassified; unclassified
tggggaatat tggacaatgg gggcaaccct gatccagcca tgccgcgtgt gtgaagaagg
ccttcgggtt gtaaagcact ttcagaaggg aagaaaagcc tggggctaat acctccgggt
cttgacggta ccttcagaag aagcaccggc taactccgtg ccagcagccg cggtaatacg
gagggtgcaa gcgttaatcg gaattactgg gcgtaaagcg cgcgtaggtg gtttggtaag
tcgggtgtga aagccccggg ctcaacctgg gaattgcatt cgatactgcc tgactagagt
gtggtagagg gaagtggaat tccgcatgta gcggtgaaat gcgtagagat gcggaggaac
accaatggcg aaggcagctt cctggactaa cactgacact gaggtgcgaa agcgtgggta
gcaaaca
>ASV_000562; Bacteria; Firmicutes; Bacilli; Bacillales; Bacillaceae; Thalassobacillus; Thalassobacillus hwangdonensis
tagggaatct tccgcaatgg acgaaagtct gacggagcaa cgccgcgtga acgatgaagg
tcttcggatc gtaaagttct gttgtcaggg aagaacaagt accgtgcgaa tagagcggta
ccttgacggt acctgaccag aaagccacgg ctaactacgt gccagcagcc gcggtaatac
gtaggtggca agcgttgtcc ggaattattg ggcgtaaagc gcgcgcaggc ggtttcttaa
gtctgatgtg aaagcccccg gctcaaccgg ggagggtcat tggaaactgg ggaacttgag
tacagaagag gagagtggaa ttccacgtgt agcggtgaaa tgcgtagata tgtggaggaa
caccagtggc gaaggcgact ctctggtctg taactgacgc tgaggcgcga aagcgtgggg
agcgaaca
>ASV_000563; Bacteria; Firmicutes; Clostridia; Oscillospirales; Ruminococcaceae; Ruminococcus; uncultured bacterium
tgggggatat tcggcaatgg gcgcaagcct gaccgagcga tgccgcgtgg gggaagaagg
ttttcggatt gtaaacccct gtcttcgggg acgataatga cggtacccga ggaggaagct
ccggctaact acgtgccagc agccgcggta atacgtaggg agcgagcgtt gtccggaatt
actgggtgta aagggagtgt aggcgggacg gcaagtcaga tgtgaaattt atgggctcaa
cccataacct gcatttgaaa ctgctgttct tgagtgaagt agaggttggc ggaattccta
gtgtagcggt gaaatgcgta gatattagga ggaacatcag tggcgaaggc ggccaactgg
gcttttactg acgctgaggc tcgaaagcgt ggggagcaaa ca
>ASV_000564; Bacteria; Desulfobacterota; Desulfovibrionia; Desulfovibrionales; Desulfovibrionaceae; Desulfovibrio; uncultured organism
tggggaatat tgcgcaatgg gcgaaagcct gacgcagcga cgccgtgtga gggaagaagg
ccttcgggtc gtaaacctct gtcaggaggg aagaaccgcg tggattcgaa tagggtctgc
gtctgacggt acctccagag gaagcaccgg ctaactccgt gccagcagcc gcggtaatac
ggagggtgca agcgttaatc ggaatcactg ggcgtaaagc gtgcgtaggc ggcctagcaa
gtcggatgtg aaagcccacg gctcaaccgt ggaactgcat tcgaaactgc caggcttgag
tccgggagag gatggcggaa ttccaggtgt aggagtgaaa tccgtagata tctggaggaa
caccagtggc gaaggcggcc atctggaccg gtactgacgc tgaggtacga aagcgtgggg
agcaaaca
>ASV_000565; Bacteria; Bacteroidota; Bacteroidia; Chitinophagales; Saprospiraceae; Phaeodactylibacter; uncultured bacterium
taaggaatat tggacaatgg gcgcaagcct gatccagcca tcccgcgtgc aggatgacgg
ccctatgggt tgtaaactgc ttttatctgg gaagaaaagc cgtgatttat catggtgtct
gacattacca gaggaataag caccggctaa ctccgtgcca gcagccgcgg taatacggag
ggtgcaagcg ttatccggaa tcactgggtt taaagggtgc gtaggcggcg atgtaagtca
ggggtgaaag ctcacagctt aactgtggaa ttgcctttga tactgcgttg cttgaatcag
gttgaggttg gcggaatgtg gcatgtagcg gtgaaatgca tagatatgcc atagaacacc
aattgcgaag gcagctgact ggacctgaat tgacgctgag gcacgaaagc gtggggagca
aaca
>ASV_000566; Bacteria; Actinobacteriota; Acidimicrobiia; Actinomarinales; uncultured; uncultured bacterium; unclassified
cagggaatat tgcacaatgg gcgaaagcct gatgcagcga caccgcgtgc gggatgaagg
ccttcgggtt gtaaaccgct ttcaggaggg acgaaattga cggtacctcc agaagaaggc
ccggccaact acgtgccagc agccgcggta acacgtaggg gccgaacgtt gtccggattt
attgggcgta aagggctcgt aggcggttca acaagtcggt cgtgaaatgc cggggctcaa
ccccggaacg ccggtcgaaa ctgttgtgac tagggtccgg tagaggtgag tggaattctc
ggtgtagcgg tggaatgcgc agatatcgag aggaacacca gttgcgaagg cggctcactg
ggccggtacc gacgctaagg agcgaaagcg tggggagcaa aca
>ASV_000568; Bacteria; Nitrospirota; Nitrospiria; Nitrospirales; Nitrospiraceae; Nitrospira; uncultured bacterium
tgaggaatat tgcgcaatgg gcgaaagcct gacgcagcga cgccgcgtgg gggatgaagg
tcttcggatt gtaaacccct ttcaggaggg aagatggggc ggggcaaccc gttcggacgg
tacctccaga agaagccacg gctaacttcg tgccagcagc cgcggtaata cgaaggtggc
aagcgttgtt cggatttact gggcgtaaag agaccgtagg cggtggggta agtcctgtgt
gaaagctctc ggctcaaccg ggaaagttcg caggaaactg cctcgctaga gggcgggaga
ggagcgcgga attcccggtg tagcggtgaa atgcgtagag atcgggagga aggccggtgg
cgaaggcggc gctctggaac gcacctgacg ctgagggtcg aaagcgtggg gagcaaaca
>ASV_000569; Bacteria; Nitrospirota; Nitrospiria; Nitrospirales; Nitrospiraceae; Nitrospira; uncultured bacterium
tgaggaatat tgcgcaatgg gcgaaagcct gacgcagcga cgccgcgtgg gggatgaagg
tcttcggatt gtaaacccct ttcaggaggg aagatggggc ggggcaaccc gttcggacgg
tacctccaga agaagccacg gctaacttcg tgccagcagc cgcggtaata cgaaggtggc
aagcgttgtt cggatttact gggcgtaaag agaccgtagg cggtggggta agtcctgtgt
gaaagctccc ggctcaaccg ggaaagtacg caggaaactg ccttgctaga gggcgggaga
ggagcgcgga attcccggtg tagcggtgaa atgcgtagag atcgggagga aggccggtgg
cgaaggcggc gctctggaac gcacctgacg ctgagggtcg aaagcgtggg gagcaaaca
>ASV_000570; Bacteria; Firmicutes; Clostridia; Clostridiales; Clostridiaceae; Oceanirhabdus; Oceanirhabdus sediminicola
tgggaatatt gcgcaatggg cgaaagcctg acgcagcaac gccgcgtggg tgatgacggt
cttcggattg taaaaccctg tcttcaggga cgataatgac ggtacctgag gaggaagcca
cggctaacta cgtgccagca gccgcggtaa tacgtaggtg gcaagcgttg tccggattta
ctgggcgtaa agggtgcgta ggcggacaat taagtcagat gtgaaatccc agggctcaac
cttggggctg catttgatac tggttgtcta gagtgcagga gaggagagcg gaattcctag
tgtagcggtg aaatgcgtag atattaggaa gaacaccagt ggcgaaggcg gctctctgga
ctgtaactga cgctgaggca cgaaagcgtg gggagcgaac a
>ASV_000571; Bacteria; Firmicutes; Clostridia; Peptostreptococcales-Tissierellales; Caminicellaceae; Paramaledivibacter; Clostridium sp. DY192
tgggaatatt gcacaatggg cgaaagcctg atgcagcaac gccgcgtgag cgaagaaggc
cttcgggtcg taaagctctg tcctaaggga agaataatga cggtacctta ggaggaagcc
ccggctaact acgtgccagc agccgcggta atacgtaggg ggcgagcgtt atccggaatc
actgggcgta aagggtgcgt aggcggccaa ataagccaga ggtgaaaggc tacggctcaa
ccgtagtaag cctttggaac tgtatggctt gagtgcagga gaggagagtg gaattcctag
tgtagcggtg aaatgcgtag atattaggag gaacaccagt ggcgaaggcg actctctgga
ctgcaactga cgctgaggca cgaaagcgtg gggagcgaac a
>ASV_000572; Bacteria; Proteobacteria; Gammaproteobacteria; Vibrionales; Vibrionaceae; Vibrio; uncultured bacterium
tggggaatat tgcacaatgg gcgcaagcct gatgcagcca tgccgcgtgt atgaagaagg
ccttcgggtt gtaaagtact ttcagcagtg aggaaggcgg gtgtgttaat agcgcattcg
tttgacgtta gctgcagaag aagcaccggc taactccgtg ccagcagccg cggtaatacg
gagggtgcga gcgttaatcg gaattactgg gcgtaaagcg catgcaggtg gtttgttaag
tcagatgtga aagcccgggg ctcaacctcg gaatagcatt tgaaactggc agactagagt
actgtagagg ggggtagaat ttcaggtgta gcggtgaaat gcgtagagat ctgaaggaat
accggtggcg aaggcggccc cctggacaga tactgacact cagatgcgaa agcgtgggga
gcaaaca
>ASV_000573; Bacteria; Firmicutes; Clostridia; Peptostreptococcales-Tissierellales; Dethiosulfatibacteraceae; Dethiosulfatibacter; uncultured bacterium
tggggaatat tgcacaatgg aggaaactct gatgcagcga cgccgcgtga gcgaagaagg
ctttcgagtc gtaaagctct gtcctaagag aagaagaagt gacggtaact taggaggaag
ccccggctaa ctacgtgcca gcagccgcgg taatacgtag ggggctagcg ttgtccggaa
ttactgggcg taaagggtga gtaggtggtc attaaagtca gatgtaaaag gcaatggctc
aaccattgta agcatttgaa acttaatgac ttgagtgcag gagaggtaaa tggaattcct
agtgtagcgg tgaaatgcgt agatattagg aagaacacca gtggcgaagg cgatttactg
gactgtaact gacactgagt cacgaaagcg tggggagcga aca
>ASV_000574; Bacteria; SAR324 clade(Marine group B); uncultured delta proteobacterium; unclassified; unclassified; unclassified; unclassified
tggggaatct tgggcaatgg gcgcaagcct gacccagcaa cgccgcgtgg gtgatgaagg
ccctcgggtc gtaaagccct gtcagaggga aagaacaaac ctgggacgaa tagtctcagg
tcttgacggt accctcagag gaagcaccgg ctaactccgt gccagcagcc gcggtaagac
ggagggtgct agcgttgttc ggaattactg ggcgtaaagc gcgtgtaggc ggttcggtaa
gtcaagcgtg aaagccctcg gctcaaccga ggaagtgcgt ttgatactgt cgaactggag
ttcggaagag gggggtggaa ttccaggtgt agcggtgaaa tgcgtagata tctggaggaa
caccagtggc gaaggcggcc ccctggtccg agactgacgc tgagacgcga aagcgtgggt
agcaaaca
>ASV_000575; Bacteria; Cyanobacteria; Cyanobacteriia; Cyanobacteriales; Xenococcaceae; Gloeocapsopsis BDHKU 35101; Gloeocapsopsis crepidinum BDU 20121
tggggaattt tccgcaatgg gcgcaagcct gacggagcaa taccgcgtga gggaggaagg
cttttgggtt gtaaacctct tttctcaagg aagaagaaag tgacggtact tgaggaatca
gcatcggcta actccgtgcc agcagccgcg gtaatacgga ggatgcaagc gttatccgga
atcattgggc gtaaagcgtc cgcaggtggc gtatcaagtc tgctgtcaaa gactagagct
taactctgga aaggcagtgg aaactggtag gctagagtac ggtaggggta gagggaattc
ccagtgtagc ggtgaaatgc gtagatattg ggaagaacac cagtggcgaa ggcgctctac
tgggccgtaa ctgacactca gggacgaaag ctagggtagc gaaag
>ASV_000576; Bacteria; Methylomirabilota; Methylomirabilia; Rokubacteriales; WX65; uncultured bacterium; unclassified
tggggaatct tccgcaatgg gcgaaagcct gacggagcaa cgccgcgtgg gggacgaagg
ccttcgggtc gtaaacccct gtcatgggga aagaagggca tcggggtgaa tagccccggt
gtctgacggt accccaagag gaagccacgg ccaactccgt gccagcagcc gcggtaatac
ggaggtggca agcgttgttc ggaattactg ggcgtaaagg gcgcgtaggc ggggaggtaa
gtcgggtgtg aaagccctcg gcccaaccga ggaactgcgc tcgaaactgc ttctcttgag
tcccggagag gaaggtggaa ttcccggtgt agcggtgaaa tgtgtagaga tcgggaggaa
cacctgtggc gaaggcggcc ttctggacgg tgactgacgc tgaggcgcga aagcgtgggt
agcaaacg
>ASV_000577; No blast hit; unclassified; unclassified; unclassified; unclassified; unclassified; unclassified
tggggaatat tgggcaatgg gcgcaagcct gacccagcga cgccgcgtga gggatgaagg
ttttcggatc gtaaacctct gttgtacggg aagaaggaag tgacggtacc gtacgaggaa
gccccggcaa actacgtgcc agcagccgcg gtaacacgta gggggcaagc gttgtccgga
attactgggc gtaaagagca cgtaggcgga catgtaagtc ggctgtgaaa tgtcagggct
taaccttgga acagcagtcg aaactgcatg actggagtac tggagaggga agtggaattc
ccggtgtagc ggtgaaatgc gtagatatcg ggaggaacac cagtggcgaa ggcggcttcc
tggccagtaa ctgacgctga ggtgcgaaag ctgggggagc gaacc
>ASV_000578; Bacteria; Proteobacteria; Gammaproteobacteria; D90; uncultured gamma proteobacterium; unclassified; unclassified
tggggaatat tggacaatgg gggaaaccct gatccagcaa tgccgcgtgt gtgaagaagg
cctgcgggtt gtaaagcact ttcaattggg aagaaaagca gttggctaat acccggctgt
cttgacgtta cctttacaag aagcaccggc taactccgtg ccagcagccg cggtaatacg
gagggtgcga gcgttaatcg gaattactgg gcgtaaagcg cacgtaggtg gtgaggtaag
tcggatgtga aagccccggg cttaacctgg gaactgcatc cgatactgct tcactcgagt
atgggagagg gaagtggaat tcccggtgta gcggtgaaat gcgtagatat cgggaggaac
accagtggcg aaggcgactt cctggcccaa tactgacact gaggtgcgaa agcgtgggga
gcaaaca
>ASV_000579; Bacteria; Firmicutes; Clostridia; Peptostreptococcales-Tissierellales; Caminicellaceae; Paramaledivibacter; Clostridium sp. L21-PA-D4
tggggaatat tgcacaatgg gcgaaagcct gatgcagcaa cgccgcgtga gcgaagaagg
ctttcgggtc gtaaagctct gtcctaaggg aagaagaatg acggtacctt aggaggaagc
cccggctaac tacgtgccag cagccgcggt aatacgtagg gggcgagcgt tatccggaat
cactgggcgt aaagggtgcg taggcggcca aacaagccag aggtgaaagg ctacggctta
accgtagtaa gcctttggaa ctgtatggct tgagtgcagg agaggagagt ggaattccta
gtgtagcggt gaaatgcgta gatattagga ggaacaccag tggcgaaggc gactctctgg
actgcaactg acgctgaggc acgaaagcgt ggggagcgaa ca
>ASV_000581; No blast hit; unclassified; unclassified; unclassified; unclassified; unclassified; unclassified
tcatgaatct tcctcaatgc gcgaaagcgt gaaggagcga cgccgcgtgc cagaagaagc
tcttcggagt gtaaatggct tttgtgtggg aaaaacttgc gatggtacca cacgaataag
gggctgctaa cttcgtgcca gcagcagcgg taatacgaag gccccaagcg ttatccggat
ttactgggcg taaagagcta aacggtggtg cggtaagtcg agtgttaaag ctcgggtctc
aaacccgaat cagcattcga aactaccaca ctcgaggacg ggagaggtaa gtggaattgc
tggtgtagca gtagaatgcg ttcatatcag caggaacacc aatagcgaag gcagcttact
ggaacgatcc tgacactaaa tagcgaaagc gtgggtagcg aatg
>ASV_000582; Bacteria; Acidobacteriota; Vicinamibacteria; Vicinamibacterales; uncultured; uncultured Acidobacteria bacterium; unclassified
tggggaattg ttcgcaatgg gcgaaagcct gacgacgcaa cgccgcgtgg aggacgaaga
tcttcgggtc gtaaactcct gtcgagcggg acgaaacccg cccgggtgaa tagctcgggc
ggctgacggt accgccaaag gaagccccgg ctaactccgt gccagcagcc gcggtaatac
ggggggggca agcgttgttc ggaattactg ggcgtaaagg gctcgtaggc ggccagctga
gtcggacgtg aaatccctcg gctcaaccgg ggaactgcgt ccgatactgg ctggcttgaa
tccgggagag ggatgcggaa ttccaggtgt agcggtgaaa tgcgtagata tctggaggaa
caccggtggc gaaggcggca tcctggaccg gcattgacgc tgaggagcga aagccagggt
agcaaacg
>ASV_000583; Bacteria; Desulfobacterota; Desulfarculia; Desulfarculales; Desulfarculaceae; Dethiosulfatarculus; Dethiosulfatarculus sandiegensis
tgaggaatct tgcgcaatgg gggaaaccct gacgcagcca tgccgcgtgg gtgaagaagg
ccttcgggtc gtaaagccct gtcaagtggg aagaaagttg taaaggtcaa tatcctttat
gattgacggt accactaaag gaagccccgg ctaactccgt gccagcagcc gcggtaatac
ggagggtgca agcgttgttc ggaattactg ggcgtaaaga gcgtgtaggc ggccaagtca
gtcaaatgtg aaatccctcg gcttaactga ggacgtgcat ctgatactgc ttggcttgag
tctcggagag gggtgtggaa ttcccggtgt agaggtgaaa ttcgtagata tcgggaggaa
catcagtggc gaaggcgaca ccctggacga tgactgacgc tgagacgcga aagcgtgggt
agcaaaca
>ASV_000584; Bacteria; Proteobacteria; Gammaproteobacteria; Vibrionales; Vibrionaceae; Vibrio; uncultured Vibrio sp
tggggaatat tgcacaatgg gcgcaagcct gatgcagcca tgccgcgtgt atgaagaagg
ccttcgggtt gtaaagtact ttcagcagtg aggaaggggt gtacgttaat agcgtgcatc
tttgacgtta gctgcagaag aagcaccggc taactccgtg ccagcagccg cggtaatacg
gagggtgcga gcgttaatcg gaattactgg gcgtaaagcg catgcaggtg gtttgttaag
tcagatgtga aagcccgggg ctcaacctcg gaattgcatt tgaaactggc agactagagt
actgtagagg ggggtagaat ttcaggtgta gcggtgaaat gcgtagagat ctgaaggaat
accagtggcg aaggcggccc cctggacaga tactgacact cagatgcgaa agcgtgggga
gcaaaca
>ASV_000585; Bacteria; Desulfobacterota; Desulfobacteria; Desulfobacterales; Desulfosarcinaceae; Desulfosarcina; uncultured bacterium
tgaggaattt tgcgcaatgg gcgaaagcct gacgcagcaa cgccgcgtga gtgatgaagg
ccttcgggtc gtaaagctct gtcaagtggg aagaacctat ataatgccaa taccattata
tactgacggt accactgaag gaagcaccgg ctaactccgt gccagcagcc gcggtaatac
ggggggtgca agcgttattc ggaatcattg ggcgtaaaga gcacgtaggc ggcctggtta
gtcagatgtg aaagcccggg gcttaacccc ggaagtgcat ttgatactgc caggcttgag
tatgggagag ggaagtggaa ttcctggtgt agaggtgaaa ttcgtagata tcaggaggaa
caccggtggc gaaggcgact tcctggacca atactgacgc tgaggtgcga aggcgtgggt
agcaaaca
>ASV_000586; Bacteria; Actinobacteriota; Thermoleophilia; Gaiellales; uncultured; uncultured actinobacterium; unclassified
tggggaatct tgcgcaatgg gcggaagcct gacgcagcaa cgccgcgtgc gggaagacgg
ccttagggtt gtaaaccgct ttcagggggg acgaagcctc cggggttaat agcccacggg
gtgacggtac ccccagaaga agccccggct aactacgtgc cagcagccgc ggtaatacgt
agggggcaag cgttgtccgg aatcattggg cgtaaagcgc gtgtaggcgg cttggtaagt
ctggtgtgaa aacttggggc tcaaccccaa gcgtgcactg gatactgcct cgctcgagtc
cgggagagga gagcggaact cccagtgtag cggtgaaatg cgcagatatt gggaagaaca
ccggtggcga aggcggctct ctggaacggt actgacgctg agacgcgaaa gcgtggggag
cgaaca
>ASV_000587; Bacteria; Campilobacterota; Campylobacteria; Campylobacterales; Arcobacteraceae; Halarcobacter; uncultured bacterium
tggggaatat tgcacaatgg aggaaactct gatgcagcaa cgccgcgtgg aggatgacac
ttttcggagc gtaaactcct tttatatagg aagataatga cggtactata tgaataagca
ccggctaact ccgtgccagc agccgcggta atacggaggg tgcaagcgtt actcggaatc
actgggcgta aagagcgtgt aggcggatag ataagtcaga agtgaaatcc aatagctcaa
ctattgaact gcttttgaaa ctgtctatct agaatatggg agaggtagat ggaatttctg
gtgtaggggt aaaatccgta gagatcagaa ggaataccga ttgcgaaggc gatctactgg
aacattattg acgctgagac gcgaaagcgt ggggagcaaa ca
>ASV_000588; Bacteria; Proteobacteria; Alphaproteobacteria; Rhizobiales; Stappiaceae; Labrenzia; Stappia kahanamokuae
tggggaatat tggacaatgg gcgcaagcct gatccagcca tgccgcgtga gtgatgaagg
ccctagggtt gtaaagctct ttcagcgagg aggataatga cgttactcgc agaagaagcc
ccggctaact tcgtgccagc agccgcggta atacgaaggg ggctagcgtt gttcggaatc
actgggcgta aagcgcacgt aggcggactg atcagtcagg ggtgaaatcc cggggctcaa
ccccggaact gcctttgata ctgtcagtct tgagttcgag agaggtgagt ggaactccga
gtgtagaggt gaaattcgta gatattcgga agaacaccag tggcgaaggc ggctcactgg
ctcggtactg acgctgaggt gcgaaagcgt ggggagcaaa ca
>ASV_000589; Bacteria; Proteobacteria; Gammaproteobacteria; Vibrionales; Vibrionaceae; Vibrio; uncultured bacterium
tggggaatat tgcacaatgg gcgcaagcct gatgcagcca tgccgcgtgt atgaagaagg
ccttcgggtt gtaaagtact ttcagcagtg aggaaggcgg agtcgttaat agcggcctcg
tttgacgtta gctgcagaag aagcaccggc taactccgtg ccagcagccg cggtaatacg
gagggtgcga gcgttaatcg gaattactgg gcgtaaagcg catgcaggtg gtttgttaag
tcagatgtga aagcccgggg ctcaacctcg gaattgcatt tgaaactggc agactagagt
actgtagagg ggggtagaat ttcaggtgta gcggtgaaat gcgtagagat ctgaaggaat
accggtggcg aaggcggccc cctggacaga tactgacact cagatgcgaa agcgtgggga
gcaaaca
>ASV_000590; No blast hit; unclassified; unclassified; unclassified; unclassified; unclassified; unclassified
tggggaatct tgcgcaatgg gcgaaagcct gacgcagcaa cgccgcgtgg gggacgacgg
ctttcgggtt gtaaacccct ttcagcaggg acgaaactga cggtacctgc agaagaagcc
ccggccaact acgtgccagc agccgcggta acacgtaggg ggcgagcgtt gtccggaatt
attgggcgta aagagctcgt aggcggctcg gtaagtcggg cgtgaaattt cagggctcaa
ccctgaaaag ccgcccgata ctgccgtggc ttgagtccgg tagaggagcg tggaattccc
agtgtagcgg tgaaatgcgc agatattggg aggaacacca acggcgaagg cagcgctctg
ggccggtact gacgctgagg agcgaaagcg tggggagcaa aca
>ASV_000591; Bacteria; Actinobacteriota; Acidimicrobiia; Actinomarinales; uncultured; uncultured bacterium; unclassified
cagggaatat tgcgcaatgg gcgaaagcct gacgcagcaa cgccgcgtgg gggatgaagg
ccttcgggtt gtaaacccct ttcaggaggg aagaaattga cggtacctcc aaaagaagcc
ccggccaact acgtgccagc agccgcggta atacgtaggg ggcgagcgtt gtccggaatc
attgggcgta aagagctcgt aggcggttca gcaagtcggc ggtgaaagtc cgaggctcaa
cctcggaatt gccgtcgata ctgttgtgac tcgagtccgg tagaggagaa tggaattccc
ggtgtagcgg tgaaatgcgc agatatcggg aggaacacca gtagcgaagg cggttctctg
ggccggtact gacgctgagg agcgaaagcg tggggagcaa aca
>ASV_000592; Bacteria; Proteobacteria; Gammaproteobacteria; Coxiellales; Coxiellaceae; Coxiella; uncultured bacterium
tggggaatat tggacaatgg gcgcaagcct gatccagcaa tgccgcgtgt gtgaagaagg
ccttcgggtt gtaaagcact ttcagtgggg aagaaaagct tatggttaat acctgtaagt
cttgacgtta cccacagaag aagcactggc taactctgtg ccagcagccg cggtaataca
gagagtgcaa gcgttaatcg gaattactgg gcgtaaagcg cacgtaggtg gacatttaag
tcggatgtga aagccccggg cttaacctgg gaattgcatt cgatactgga tgtctagagt
atggtagagg gaagtggaat ttccggtgta gcggtgaaat gcgtagatat cggaaggaac
accagtggcg aaggcggctt cctggaccaa tactgacact gaggtgcgaa agcgtgggga
gcaaaca
>ASV_000593; Bacteria; Actinobacteriota; Actinobacteria; Corynebacteriales; Mycobacteriaceae; Mycobacterium; uncultured bacterium
tggggaatat tgcacaatgg gcgcaagcct gatgcagcga cgccgcgtgg gggatgacgg
ccttcgggtt gtaaacctct ttcagtaccg acgaagcgca agtgacggta ggtacagaag
aagcaccggc caactacgtg ccagcagccg cggtaatacg tagggtgcga gcgttgtccg
gaattactgg gcgtaaagag ctcgtaggtg gtttgtcgcg ttgttcgtga aaacccacag
cttaactgtg ggcgtgcggg cgatacgggc agactggagt actgcagggg agactggaat
tcctggtgta gcggtggaat gcgcagatat caggaggaac accggtggcg aaggcgggtc
tctgggcagt aactgacgct gaggagcgaa agcgtgggga gcgaaca
>ASV_000594; Bacteria; Firmicutes; Clostridia; Peptostreptococcales-Tissierellales; Peptostreptococcaceae; Peptoclostridium; uncultured bacterium
tggggaatat tgcacaatgg gcgaaagcct gatgcagcaa cgccgcgtga gcgatgaagg
ccttcgggtc gtaaagctct gtcctaaagg aagaattttg acggtacttt aggaggaagc
cccggctaat tacgtgccag cagccgcggt aatacgtaag gggctagcgt tatccggaat
tactgggcgt aaagggtacg taggcggttt attaagtcag gggtgaaagg ctacggctca
accgtagtaa gcctttgaaa ctgataaact tgagtatggt agaggaaagt ggaattcctg
gtgtagcggt gaaatgcgta gatatcagga ggaacatcga tggcgaaggc agctttctgg
gccattactg acgctgaggt acgaaagcgt ggggagcgaa ca
>ASV_000595; Bacteria; Desulfobacterota; Desulfovibrionia; Desulfovibrionales; Desulfovibrionaceae; Desulfovibrio; Desulfovibrio sp. r02
tggggaatat tgcgcaatgg gggaaaccct gacgcagcga cgccgcgtgt aggaagaagg
ccttcgggtc gtaaactact gtcaggaggg aagaaactgt atgggtataa tacgcccatg
cactgacggt acctccagag gaagcaccgg ctaactccgt gccagcagcc gcggtaatac
ggagggtgcg agcgttaatc ggaatcactg ggcgtaaagc gtgcgtaggc ggcgcagcaa
gtcagacgtg aaagccctcg gctcaaccga ggaattgcgt ttgaaactgc tgtgctagag
tctcggagag gttggcggaa ttccaggtgt aggagtgaaa tccgtagata tctggaggaa
caccggtggc gaaggcggcc aactggacga gtactgacgc tgaggtacga aagcgtgggg
agcaaaca
>ASV_000596; Bacteria; Chloroflexi; KD4-96; uncultured bacterium; unclassified; unclassified; unclassified
tcgggaattt tgcccaatgg gggaaaccct gaggcagcaa cgccgcgtga gggatgacgg
ccttcgggtt gtaaacctct tttctcaggg acgatgatga cggtacctga ggaataagcc
acggctaact acgtgccagc agccgcggta atacgtaggt ggcaagcgtt gtccggattt
actgggcgta aagagcgcgc aggcggccag gtcagtcgaa tgtgaaagcc cccggctcaa
ctggggaggg tcattcgata ctgcctggct tgaagatagg agagggaagc ggaatttcag
gtgtagtggt gaaatgcgta gatatctgaa ggaacaccag tggcgaaggc ggctttctgg
cctattcttg acgctgaggc gcgaaagcta ggggagcgaa cg
>ASV_000597; Bacteria; Proteobacteria; Alphaproteobacteria; Tistrellales; Geminicoccaceae; uncultured; uncultured bacterium
tggggaatct tggacaatgg gggcaaccct gatccagcga cgccgcgtgg gtgaggaagg
ccttcgggtt gtaaagccct ttcaccgggg acgatgatga cggtacccgg agaagaagca
ccggctaact ccgtgccagc agccgcggta agacggaggg tgctagcgtt gttcggaatc
actgggcgta aagggcgcgt aggcggcgcc ggcagtcggc cgtgaaagcc cggggctcaa
ccccggaggt gcgaccgaga cgccggtgct ggaggccgga agaggagggt ggaataccca
gtgtagaggt gaaattcgta gatattgggt ggaacaccgg tggcgaaagc ggctctctgg
tccggacctg acgctgaggc gcgaaagcgt ggggagcaaa ca
>ASV_000598; Bacteria; Cyanobacteria; Cyanobacteriia; Synechococcales; Cyanobiaceae; Synechococcus MBIC10613; uncultured bacterium
tggggaattt tccgcaatgg gcgaaagcct gacggagcaa cgccgcgtga gggacgaagg
cctctgggct gtaaacctct tttctcaagg aagaagaact gacggtactt gaggaataag
ccacggctaa ttccgtgcca gcagccgcgg taatacggga gtggcaagcg ttatccggaa
ttattgggcg taaagcgtcc gcaggcggcc ttgtaagtct gctgtcaaag cgtggagctt
aactccattt cggcagtgga aactgcaagg cttgagtgtg gtaggggcag agggaattcc
cggtgtagcg gtgaaatgcg tagatatcgg gaagaacacc agtggcgaag gcgctctgct
gggccataac tgacgctcat ggacgaaagc caggggagcg aaag
>ASV_000599; Bacteria; Proteobacteria; Gammaproteobacteria; Oceanospirillales; Litoricolaceae; Litoricola; gamma proteobacterium HIMB30
tcgggaatat tggacaatgg gggaaaccct gatccagcca tgccgcgtgt gtgaagaagg
ccctagggtt gtaaagcact tttagtagtg aggaaggctc agtagttaat acctgctgag
attgacgtta gctacagaaa aagcaccggc taatttcgtg ccagcagccg cggtaatacg
aaaggtgcaa gcgttaatcg gaattactgg gcgtaaagcg cgcgtaggcg gcttggtaag
ttggatgtga aagccccggg ctcaacctgg gaactgcatc caaaactgcc tagctagagt
atggtagagg atggcggaat ttcctgtgta gcggtgaaat gcgtagatat aggaaggaac
atcagtggcg aaggcggcca tctggaccaa tactgacgct gaggtgcgaa agcgtgggga
gcaaaca
>ASV_000600; Bacteria; Firmicutes; Bacilli; Bacillales; Planococcaceae; Sporosarcina; Sporosarcina pasteurii
tagggaatct tctacaatgg acgaaagtct gatagagcaa cgccgcgtga gtgatgaagg
ttttcggatc gtaaaactct gttgcgaggg aagaaaaagt gggaactaac tactctcacc
ttgacggtac ctcgttagaa agccacggct aactacgtgc cagcagccgc ggtaatacgt
aggtggcaag cgttgtccgg aattattggg cgtaaagcgc gcgcaggcgg ccttctaagt
ctgatgtgaa agcccacggc ttaaccgtgg aggtgcattg gaaactggaa ggcttgagga
tataagagga aagcggaatt ccacgtgtag cggtgaaatg cgtagagatg tggaggaaca
ccagtggcga aggcggcttt ctagtatata actgacgctg aggcgcgaaa gcgtggggag
caaaca
>ASV_000601; Bacteria; Firmicutes; Clostridia; Peptostreptococcales-Tissierellales; Caminicellaceae; Paramaledivibacter; Clostridium sp. DY192
tggggaatat tgcacaatgg gcgaaagcct gatgcagcaa cgccgcgtga gcgaagaagg
ccttcgggtc gtaaagctct gtcctaaggg aagaataatg acggtacctt aggaggaagc
cccggctaac tacgtgccag cagccgcggt aatacgtagg gggcgagcgt tatccggaat
cactgggcgt aaagggtgcg taggcggcca aataagccag aggtgaaagg ctacggctca
accgtagtaa gcctttggaa ctgtatggct tgagtgcagg agaggagagt ggaattccta
gtgtagcggt gaaatgcgta gatattagga ggaacaccag tggcgaaggc gactctctgg
actgcaactg acgctgaggc acgaaagcgt ggggagcgaa ca
>ASV_000602; No blast hit; unclassified; unclassified; unclassified; unclassified; unclassified; unclassified
tggggaatat tgcacaatgg gggaaaccct gatgcagcaa cgccgcgtgc gggaagaagg
ccttcgggtt gtaaaccgct gtcaggaggg aagaaatcgc cctggtgaat agccagggtg
gatgacggta cctccagagg aagccccggc taactccgtg ccagcagccg cggtaatacg
gagggggcaa gcgttgttcg gaatcactgg gcgtaaagcg cgcgtaggcg gccaggtcag
tcgggcgtga aagcccaggg ctcaaccctg gaagtgcgtt cgaaactgct tggcttgagt
acgggagagg agagtggaat tcccagtgta gcggtgaaat gcgtagatat tgggaggaac
accagtggcg aaggcggctc tctggaccgt cactgacgct gatgcgcgaa agctagggga
gcaaacg
>ASV_000603; Bacteria; Actinobacteriota; Actinobacteria; Propionibacteriales; Propionibacteriaceae; Cutibacterium; Daphnia magna
tgggaatatt gcacaatggg cggaagcctg atgcagcaac gccgcgtgcg ggatgacggc
cttcgggttg taaaccgctt tcgcctgtga cgaagcgtga gtgacggtaa tgggtaaaga
agcaccggct aactacgtgc cagcagccgc ggtgatacgt agggtgcgag cgttgtccgg
atttattggg cgtaaagggc tcgtaggtgg ttgatcgcgt cggaagtgta atcttggggc
ttaaccctga gcgtgctttc gatacgggtt gacttgagga aggtagggga gaatggaatt
cctggtggag cggtggaatg cgcagatatc aggaggaaca ccagtggcga aggcggttct
ctgggccttt cctgacgctg aggagcgaaa gcgtggggag cgaaca
>ASV_000605; Bacteria; Proteobacteria; Alphaproteobacteria; Rhodobacterales; Rhodobacteraceae; uncultured; uncultured bacterium
tggggaatct tagacaatgg gcgcaagcct gatctagcca tgccgcgtga gtgatgaagg
ccctagggtc gtaaagctct ttcaacggtg aagataatga cggtagccgt agaagaaacc
ccggctaact ccgtgccagc agccgcggta atacggaggg ggttagcgtt gttcggaatt
actgggcgta aagcgcgcgt aggcggatca gaaagttggg ggtgaaatcc cgaggctcaa
cctcggaact gcctccaaaa ctactggtct agagttcgag agaggtgagt ggaactccga
gtgtagaggt gaaattcgta gatattcgga agaacaccag tggcgaaggc ggctcactgg
ctcgatactg acgctgaggt gcgaaagtgt ggggagcaaa ca
>ASV_000606; Bacteria; Firmicutes; Clostridia; uncultured; uncultured organism; unclassified; unclassified
tgggggatat tgcgcaatgg gggaaaccct gacgcagcga cgccgcgtga aggaagaagg
ctttcgggtc gtaaacttct atgaatcggg aagaaacaag acggtaccga tagatgaagc
cacggctaac tacgtgccag cagccgcggt aatacgtagg tggcaagcgt tgtccggaat
tactgggtgt aaagggtgtg taggcgggaa tgcaagtcag atgtgaaaga ccggggctca
actccggggc tgcatttgaa actgtgtatc ttgagtgcag gagaggaaag cggaattcct
agtgtagcgg tgaaatgcgt agagattagg aagaacacca gtggcgaagg cggctttctg
gactgtaact gacgctgagg cacgaaagcg tggggagcga aca
>ASV_000607; Bacteria; Actinobacteriota; Actinobacteria; Euzebyales; Euzebyaceae; uncultured; uncultured bacterium
tagggaatct tgctcaatgg gcgcaagcct gaagcagcga cgccgcgtgt gggaagaagg
tcttcggatt gtaaaccact ttcaggaggg aagaagcgaa agtgacggta cctccaaaag
aaggcccggc caactacgtg ccagcagccg cggtaatacg taggggccta gcgttgtccg
gaattattgg gcgtaaagag ctcgtaggcg gcccaccaag tcggatgtga aatctcaagg
ctcaaccttg aaactgcatc cgatactgat gggcttgagg caggtagggg aaggtggaat
tcctggtgta gcggtgaaat gcgcagatat caggaggaac accggtggcg aaggcggcct
tctgggcctg tactgacgct gaggagcgaa agcgtgggga gcaaaca
>ASV_000608; Bacteria; Proteobacteria; Alphaproteobacteria; Rhodobacterales; Rhodobacteraceae; uncultured; uncultured bacterium
tggggaatct tagacaatgg gggaaaccct gatctagcca tgccgcgtga gtgatgaagg
ccctagggtc gtaaagctct ttcgccgggg aagataatga cggtacccgg taaagaagtc
ccggctaact ccgtgccagc agccgcggta atacggaggg gactagcgtt gttcggaatt
actgggcgta aagcgcgcgt aggcgggctg ttaagtcagg ggtgaaatcc cggggctcaa
ccccggaact gcccttgata ctggcagcct agagttctgg agaggtgagt ggaattccga
gtgtagaggt gaaattcgta gatattcgga ggaacaccag tggcgaaggc ggctcactgg
ccagatactg acgctgaggt gcgaaagcgt ggggagcaaa ca
>ASV_000609; Bacteria; Chloroflexi; JG30-KF-CM66; uncultured bacterium; unclassified; unclassified; unclassified
cgaggaatct tgcgcaatgg gcgaaagcct gacgcagcaa cgccgcgtgg gggatgaagg
ccttcgggtt gtaaacccct gttgcagggg aagctactga cggtaccctg cgaggaagcc
acggctaact acgtgccagc agccgcggta atacgtaggt ggcgagcgtt gtccggattt
actgggcgtg aagcgcgcgc aggcggcccg ccaagtctcg ggtgaaatct cccggctcaa
ccgggagagg tctcgagata ctggcgagct tgaggagagc agaggagagc ggaattcccg
gtgtagcggt gatatgcgta gatatcggga ggaacaccag tggcgaaggc ggctctctgg
gctcttcctg acgctgaggc gcgaaagcgt ggggagcaaa cc
>ASV_000610; Bacteria; Actinobacteriota; Actinobacteria; Euzebyales; Euzebyaceae; uncultured; uncultured bacterium
tagggaatct tgctcaatgg gcgaaagcct gaagcagcga cgccgcgtgt gggaagaagg
tcttcggatt gtaaaccact ttcaggaggg aagaagcgaa agtgacggta cctccaaaag
aaggcccggc caactacgtg ccagcagccg cggtaatacg taggggccta gcgttgtccg
gaattattgg gcgtaaagag ctcgtaggcg gcccaccaag tcggatgtga aatctcaagg
ctcaaccttg aaactgcatc cgatactgat gggcttgagg caggtagggg aaggtggaat
tcctggtgta gcggtgaaat gcgcagatat caggaggaac accggtggcg aaggcggcct
tctgggcctg tactgacgct gaggagcgaa agcgtgggga gcaaaca
>ASV_000611; Bacteria; Actinobacteriota; Acidimicrobiia; Actinomarinales; uncultured; uncultured bacterium; unclassified
cagggaatct tgcgcaatgg gcgaaagcct gacgcagcaa cgccgcgtgg gggatgaagg
ccttcgggtt gtaaacccct ttcaggaggg aagaaattga cggtacctcc agaagaagga
ccggccaact acgtgccagc agccgcggta atacgtaggg tcctagcgtt atccggaatc
attgggcgta aagagctcgt aggcggttca gcaagtcggc tgtgaaagtc cgaggctcaa
cctcggaatt gcagtcgata ctgctgtgac tcgagtccgg tagaggagaa tggaattctc
ggtgtagcgg tgaaatgcgc agatatcgag aggaacacca gtagcgaagg cggttctctg
ggccggcact gacgctgagg agcgaaagcg tggggagcaa aca
>ASV_000612; No blast hit; unclassified; unclassified; unclassified; unclassified; unclassified; unclassified
ctaagaatat tccgcaatgg acgaaagtct gacggagcga cgccgcgtgg atgatgaagg
ccgcaaggtt gtaaaatcct tttgaacttg acgaataagt agtgtaggta atgacattat
ggtgacggta gagtttgaat aagcaacggc taattacgtg ccagcagccg cggtaacacg
taagttgcaa gcgttgttcg gaattattgg gcgtaaaggg catgtaggcg gttatgtaag
cttggtgtga aatcctgggg cttaactcca gaattgcatt gagaactgta taactagagt
cactgagggg gaatcagaat tccaagtgta ggggtgaaat ctgtagatat ttggaagaat
accaatggcg aaggcagatt tccagcagat gactgacgct gaggtgcgaa ggtgcgggga
gcaaaca
>ASV_000613; Bacteria; Proteobacteria; Gammaproteobacteria; Vibrionales; Vibrionaceae; Vibrio; Vibrio coralliilyticus ATCC BAA-450
tggggaatat tgcacaatgg gcgcaagcct gatgcagcca tgccgcgtgt atgaagaagg
ccttcgggtt gtaaagtact ttcagcagtg aggaaggtgg atgtgttaat agcgcattca
tttgacgtta gctgcagaag aagcaccggc taactccgtg ccagcagccg cggtaatacg
gagggtgcga gcgttaatcg gaattactgg gcgtaaagcg catgcaggtg gtttgttaag
tcagatgtga aagcccgggg ctcaacctcg gaattgcatt tgaaactggc aggctagagt
actgtagagg ggggtagaat ttcaggtgta gcggtgaaat gcgtagagat ctgaaggaat
accggtggcg aaggcggccc cctggacaga tactgacact cagatgcgaa agcgtgggga
gcaaaca
>ASV_000614; Bacteria; Proteobacteria; Gammaproteobacteria; Coxiellales; Coxiellaceae; Coxiella; uncultured gamma proteobacterium
tggggaatat tggacaatgg gcgcaagcct gatccagcaa tgccgcgtgt gtgaagaagg
ccttcgggtt gtaaagcact ttcagtgggg aagaaaggct tatggttaat agccataaga
gttgacatta cccacagaag aagcactggc taactctgtg ccagcagccg cggtaataca
gagagtgcaa gcgttaatcg gaattactgg gcgtaaagcg cacgtaggtg gatacgtaag
tcggatgtga aagccctggg cttaacctgg gaattgcatt cgatactgtg tatctagagt
atggtagagg gaagtggaat ttccggtgta gcggtgaaat gcgtagatat cggaaggaac
accagtggcg aaggcgactt cctggaccaa tactgacact gaggtgcgaa agcgtgggga
gcaaaca
>ASV_000615; Bacteria; Proteobacteria; Gammaproteobacteria; Enterobacterales; Yersiniaceae; Serratia; Serratia marcescens
tggggaatat tgcacaatgg gcgcaagcct gatgcagcca tgccgcgtgt gtgaagaagg
ccttcgggtt gtaaagcact ttcagcgagg aggaaggtgg tgagcttaat acgctcatca
attgacgtta ctcgcagaag aagcaccggc taactccgtg ccagcagccg cggtaatacg
gagggtgcaa gcgttaatcg gaattactgg gcgtaaagcg cacgcaggcg gtttgttaag
tcagatgtga aatccccggg ctcaacctgg gaactgcatt tgaaactggc aagctagagt
ctcgtagagg ggggtagaat tccaggtgta gcggtgaaat gcgtagagat ctggaggaat
accggtggcg aaggcggccc cctggacgaa gactgacgct caggtgcgaa agcgtgggga
gcaaaca
>ASV_000616; Bacteria; Proteobacteria; Gammaproteobacteria; Nitrosococcales; Nitrosococcaceae; Inmirania; uncultured gamma proteobacterium
tggggaatat tggacaatgg gcgaaagcct gatccagcaa tgccgcgtgt gtgaagaagg
ccttcgggtt gtaaagcact ttcagtgggg aagaaaagta gcgggttaat accccgctat
cttgacgtta cccattgaag aagcaccggc taactccgtg ccagcagccg cggtaatacg
gagggtgcga gcgttaatcg gaattactgg gcgtaaaggg cgcgtaggcg gctcggtatg
tcggatgtga aagccccggg cttaacctgg gaatgtcatt cgaaactgcc gggctagagt
gtggtagagg gaagcggaat tcccggtgta gcggtgaaat gcgtagatat cgggaggaac
accagtggcg aaggcggctt cctggactaa cactgacgct gaggtgcgaa agcgtgggga
gcaaaca
>ASV_000617; Bacteria; Cyanobacteria; Cyanobacteriia; Synechococcales; Cyanobiaceae; Cyanobium PCC-6307; Synechococcus sp. CENA143
tggggaattt tccgcaatgg gcgaaagcct gacggagcaa cgccgcgtgg gggaagaagg
cctctgggct gtaaacctct tttctcaagg aagaagatct gacggtactt gaggaataag
ccacggctaa ttccgtgcca gcagccgcgg taatacggga gtggcaagcg ttatccggaa
ttattgggcg taaagcgtcc gcaggcggcc ttgtaagtct gctgtcaaag cgtggagctt
aactccatat cggcagtgga aactgtaagg cttgagtgtg gtaggggcag agggaattcc
cggtgtagcg gtgaaatgcg tagatatcgg gaagaacacc agtggcgaag gcgctctgct
gggccatcac tgacgctcat ggacgaaagc caggggagcg aaag
>ASV_000618; Bacteria; Chloroflexi; Anaerolineae; MSB-5B2; uncultured organism; unclassified; unclassified
tgagggatat tgcgcaatgg gggaaaccct gacgcagcaa cgccgcgtgg gcgaagaagg
tcttcggatc gtaaagccct tttctcccgg acgaggaagg acggtacggg aggaataagt
gtcggctaac tacgtgccag cagccgcggt aaaacgtagg acgcaagcgt tatccggatt
tattgggcgt aaagggcgtc taggcggtgt cttaagttgg gcatgaaatc ttccggctca
accggaaggg tgtgtccaat actgggacac ttgagggcag cagagggagg tggaattccc
ggtgtagcgg tggaatgcgt agatatcggg aggaacacca gtggcgaagg cggcctcctg
ggctgtacct gacgctgaag cgcgaaagcg tggggagcga acg
>ASV_000619; No blast hit; unclassified; unclassified; unclassified; unclassified; unclassified; unclassified
tggggaatct tgggcaatgg gcgcaagcct gacccagcca tgccgcgtgt gtgaagaagg
ccttcgggtt gtaaagcact ttcagtggtg aagaaaagcc tggggctaat acccccgggt
cttgacgtta accacagaag aagcaccggc taactccgtg ccagcagccg cggtaatacg
gagggtgcaa acgttaatcg gaattactgg gcgtaaagcg cgcgtaggcg gtttgataag
tgggatgtga aagccccggg ctcaacctgg gaattgcatt ccaaactgtc aggctagagt
gtggtagagg gaggtagaat ttcctgtgta gcggtgaaat gcgtagatat aggaaggaat
accagtggcg aaggcggcct cctggaccaa cactgacgct gaggtgcgaa agcgtgggga
gcaaaca
>ASV_000620; Bacteria; Actinobacteriota; Acidimicrobiia; Actinomarinales; uncultured; uncultured bacterium; unclassified
cagggaatat tgcacaatgg gcgaaagcct gatgcagcga cgccgcgtgc gggatgaagg
ccttcgggtt gtaaaccgct ttcaggaggg aagaaactga cggtacctcc agaagaagct
ccggccaact acgtgccagc agccgcggta atacgtaggg agcgaacgtt gtccggattt
attgggcgta aagggctcgt aggcggttca gcaagtcggt cgtgaaagcc cggggctcaa
ccccgggacg ccggtcgaaa ctgctgtgac ttgagttcgg tagaggtgag tggaattctc
ggtgtagcgg tggaatgcgc agatatcgag aggaacaccc gtagcgaagg cggctcactg
ggccgatact gacgctgagg agcgaaagcg tggggagcaa aca
>ASV_000621; Bacteria; Firmicutes; Clostridia; Peptostreptococcales-Tissierellales; Fusibacteraceae; Fusibacter; uncultured bacterium
tggggaatat tgcacaatgg gcgaaagcct gatgcagcaa cgccgcgtga acgatgaagg
ccttcgggtt gtaaagttct tttcttgaag aagaatccat gacggtattc aaggaataag
ccccggctaa ctacgtgcca gcagccgcgg taatacgtag ggggcaagcg ttatccggaa
tcactgggcg taaagggagt gtaggcggtc aagcaagtca ggggtgaaag gcatcggctc
aaccgatgta agcctttgaa actgtttgac ttgagtgcag gagaggaaag tggaattcct
agtgtagcgg tgaaatgcgt agatattagg aggaacacca gtggcgaagg cgactttctg
gactgtaact gacgctgagg ctcgaaagcg tggggagcga aca
>ASV_000622; Bacteria; Proteobacteria; Alphaproteobacteria; Sphingomonadales; Sphingomonadaceae; Sphingomonas; Sphingomonas sp. Enf2
tggggaatat tggacaatgg gcgaaagcct gatccagcaa tgccgcgtga gtgatgaagg
ccttagggtt gtaaagctct tttacccggg atgataatga cagtaccggg agaataagct
ccggctaact ccgtgccagc agccgcggta atacggaggg agctagcgtt attcggaatt
actgggcgta aagcgcacgt aggcggcttt gtaagtaaga ggtgaaagcc cagagctcaa
ctctggaatt gccttttaga ctgcatcgct tgaatcatgg agaggtcagt ggaattccga
gtgtagaggt gaaattcgta gatattcgga agaacaccag tggcgaaggc ggctgactgg
acatgtattg acgctgaggt gcgaaagcgt ggggagcaaa ca
>ASV_000623; Bacteria; Campilobacterota; Campylobacteria; Campylobacterales; Arcobacteraceae; Halarcobacter; Halarcobacter bivalviorum
tggggaatat tgcacaatgg aggaaactct gatgcagcaa cgccgcgtgg aggatgacac
ttttcggagc gtaaactcct tttatatagg aagataatga cggtactata tgaataagca
ccggctaact ccgtgccagc agccgcggta atacggaggg tgcaagcgtt actcggaatc
actgggcgta aagagcgtgt aggcgggtta ttaagtcaga agtgaaatcc tatggctcaa
ccatagaact gcttttgaaa ctggtaacct agagtatggg agaggtagat ggaatttctg
gtgtaggggt aaaatccgta gagatcagaa ggaataccga ttgcgaaggc gatctactgg
aacattactg acgctgagac gcgaaagcgt ggggagcaaa ca
>ASV_000624; Bacteria; Proteobacteria; Gammaproteobacteria; Alteromonadales; Pseudoalteromonadaceae; Pseudoalteromonas; Pseudoalteromonas sp
tggggaatat tgcacaatgg gcgcaagcct gatgcagcca tgccgcgtgt gtgaagaagg
ccttagggtt gtaaagcact ttcagtcagg aggaaaggtt agtcgttaat accggctagc
tgtgacgtta ctgacagaag aagcaccggc taactccgtg ccagcagccg cggtaatacg
gagggtgcga gcgttaatcg gaattactgg gcgtaaagcg tacgcaggcg gtttgttaag
cgagatgtga aagccccggg ctcaacctgg gaacagcatt tcgaactggc aagctagagt
gtgatagagg gtggtagaat ttcaggtgta gcggtgaaat gcgtagagat ctgaaggaat
accgatggcg aaggcagcca cctgggtcaa cactgacgct catgtacgaa agcgtgggga
gcaaaca
>ASV_000625; Bacteria; Proteobacteria; Gammaproteobacteria; Chromatiales; Chromatiaceae; Thiohalocapsa; uncultured organism
tggggaatat tggacaatgg gcgcaagcct gatccagcaa tgccgcgtgt gtgaagaagg
cctgcgggtt gtaaagcact ttcagtgggg aagaaaagcc ggaggttaat accctctggt
cttgacgtta cccacagaag aagcaccggc taactccgtg ccagcagccg cggtaatacg
gagggtgcaa gcgttaatcg gaatcactgg gcgtaaagcg cacgtaggcg gcggagtaag
tcagatgtga aagccctggg ctcaacctgg gaactgcatt tgatactgct tggctcgagt
ctggtagagg ggggtggaat tccaggtgta gcggtgaaat gcgtagatat ctggaggaac
atcagtggcg aaggcggccc cctggaccaa gactgacgct gaggtgcgaa agcgtgggga
gcaaaca
>ASV_000626; Bacteria; Bacteroidota; Bacteroidia; Flavobacteriales; Flavobacteriaceae; Muricauda; uncultured bacterium
tgaggaatat tggacaatgg gcgggagcct gatccagcca tgccgcgtgc aggatgacgg
ccctatgggt tgtaaactgc ttttatacgg gaagaaacgc gcccacgtgt gggcgtttga
cggtaccgta agaataagga ccggctaact ccgtgccagc agccgcggta atacggaggg
tccgagcgtt atccggaatc attgggttta aagggtccgt aggcgggcct gtaagtcagg
ggtgaaagtt tgtggctcaa ccataaaatt gcctttgata ctgcaggtct tgagtcatgg
tggggttgcc ggaacatgtg gtgtagcggt gaaatgcata gatatcacat agaacaccga
tcgcgaaggc aggtgaccaa ccatgtactg acgctgatgg acgaaagcgt gggtagcgaa
cg
>ASV_000627; Bacteria; Dependentiae; Babeliae; Babeliales; uncultured bacterium; unclassified; unclassified
tggggaatat tgcgcaatgg gcgaaagcct gacgcagcga cgccgcgtga aggatgacgg
ccttcgggtt gtaaacttct gttaagtggg aagaaatctt caatagtaat atgattgaag
gatgacggta ccattagaga aagcaccggc taatctcgtg ccagcagccg cggtaatacg
agaggtgcaa acgttattcg gaattattgg gcgtaaaggg tgcgtagacg gcatgataag
tcaactgtta aattttccgg cctaactgga agtcagcggt agaaactatt gtgctagagg
gtggaagaga gaagtggaat tctcggagta gcggtaaaat gcgtagatat cgagaggaac
accgatggcg aaagcagctt cttggtccat tcctgacgtt gaggcacgaa agcgtgggga
gcaaaca
>ASV_000628; Bacteria; Proteobacteria; Gammaproteobacteria; Oceanospirillales; Endozoicomonadaceae; Endozoicomonas; Endozoicomonas elysicola
tggggaatat tgcacaatgg gcgcaagcct gatgcagcca tgccgcgtgt gtgaagaagg
ctctagggtt gtaaagcact ttcagcgagg aggaaaggtt gttggctaat atccaacagc
tgtgacgtta ctcgcagaag aagcaccggc taactccgtg ccagcagccg cggtaatacg
gagggtgcaa gcgttaatcg gaattactgg gcgtaaagcg tgcgtaggcg gttgtctaag
ttggatgtga aagccccggg ctcaacctgg gaactgcatc caaaactgga cgactagagt
acgagagagg agtgtggaat ttcctgtgta gcggtgaaat gcgtagatat aggaaggaac
accagtggcg aaggcgacac tctggcttga tactgacgct gaggtacgaa agcgtgggga
gcaaaca
>ASV_000629; Bacteria; Actinobacteriota; Thermoleophilia; Solirubrobacterales; 67-14; uncultured bacterium; unclassified
tggggaatct tgcgcaatgc gcgaaagcgt gacgcagcaa cgccgcgtgg gggaagaagg
ccctcgggtt gtaaacccct ttcaggaggg acgaaggtgc ggcggcgaat agctggccgc
actgacggta cctccacaag aagccccggc taactacgtg ccagcagccg cggtaatacg
tagggggcta gcgttgtccg gaatcattgg gcgtaaagcg cgcgtaggcg gctcggtcag
tccgctgtga aagtcagggg ctcaaccctt gaatgccagt ggatactgcc gggctagagt
ccggaagagg cgagtggaat tcctggtgta gcggtggaat gcgcagatat caggaggaac
accaacagcg aaggcagctc gctgggacgg tactgacgct gaggcgcgaa agcgtgggga
gcgaaca
>ASV_000630; Bacteria; Proteobacteria; Alphaproteobacteria; Tistrellales; Geminicoccaceae; uncultured; uncultured Rhodospirillales bacterium
tggggaatct tggacaatgg gggcaaccct gatccagcga cgccgcgtgg gtgatgaagg
ccttcgggtt gtaaagccct ttcgacgggg acgatgatga cggtacccgg cgaagaagca
ccggctaact ccgtgccagc agccgcggta agacggaggg tgctagcgtt gttcggaatc
actgggcgta aagggcgcgt aggcggccca tgccgtcggc tcgtgaaagc ccggggctca
accccggagg tgcggccgag acccatgggc tggaggccgg aagaggaggg tggaataccc
agtgtagagg tgaaattcgt agatattggg tggaacaccg gtggcgaaag cggctctctg
gtccggtcct gacgctgagg cgcgaaagcg tggggagcaa aca
>ASV_000632; Bacteria; Proteobacteria; Gammaproteobacteria; Coxiellales; Coxiellaceae; Coxiella; uncultured bacterium
tggggaatat tggacaatgg gcgcaagcct gatccagcaa tgccgcgtgt gtgaagaagg
ccttcgggtt gtaaagcact ttcagtgggg aagaaaagtt tacggttaat atccgtgaat
cttgacgtta cccacagaag aagcactggc taactctgtg ccagcagccg cggtaataca
gagagtgcaa gcgttaatcg gaattactgg gcgtaaagcg cacgtaggtg ggtacttaag
tcggatgtga aagccctggg cttaacctgg gaactgcatt cgatactggg tgcctagagt
atggtagagg gaagtggaat ttccggtgta gcggtgaaat gcgtagatat cggaaggaac
accagtggcg aaggcggctt cctggaccaa tactgacact gaggtgcgaa agcgtgggga
gcaaaca
>ASV_000633; Bacteria; Chloroflexi; Anaerolineae; Caldilineales; Caldilineaceae; uncultured; uncultured Chloroflexi bacterium
tgaggaatat tgcacaatgg ggggaaccct gatgcagcaa cgccgcgtga aggatgaagg
tctttggatt gtaaacttct tttaacgggg aagaggaagg acggtacccg ttgaataagt
cacggctaac tacgtgccag cagccgcggt aacacgtagg tggcgagcgt tatccggaat
tactgggcgt aaagggcgcg caggcggcca tttaagtttg acgtgaaagc tcccggctta
actgggagag gtcgttggaa actgaatggc ttgaggcaat gagaggggtg cggaattccc
ggtgtagtgg tggaatgcgt agatatcggg aggaacacca gtggcgaaag cggcaccctg
gcattggact gacgctgaag tgcgaaagcg tggggagcga acg
>ASV_000634; Bacteria; Firmicutes; Clostridia; Peptostreptococcales-Tissierellales; Peptostreptococcaceae; Peptoclostridium; uncultured bacterium
tgggaatatt gcacaatggg cgaaagcctg atgcagcaac gccgcgtgag cgatgaaggc
cttcgggtcg taaagctctg tcctaaggga agataatgac ggtaccttag gaggaagccc
cggctaacta cgtgccagca gccgcggtaa tacgtagggg gcaagcgtta tccggaatca
ctgggcgtaa agggtgcgta ggcggctgat aaagtccgag gtgaaaggct acggcttaac
cgtagtaagc cttggaaact tatcggcttg agtacaggag aggaaagtgg aattcctagt
gtagcggtga aatgcgtaga tattaggagg aacaccagtg gcgaaggcga ctttctggac
tgttactgac gctgaggcac gaaagcgtgg ggagcgaaca
>ASV_000635; Bacteria; Chloroflexi; Anaerolineae; MSB-5B2; uncultured Chloroflexi bacterium; unclassified; unclassified
tgaggaatat tgcgcaatgg gggaaaccct gacgcagcaa cgccgcgtgc gcgaagaagg
ccttcgggtt gtaaagcgct tttctggggg aagaggaagg acggtacctc aggaataagt
gtcggctaac tacgtgccag cagccgcggt aaaacgtagg acacaagcgt tatccggatt
tattgggcgt aaagggcgtc taggcggcgt cttaagttgg gcgtgaaatc ttccggctca
accggaaggg tgcgtccaat actgggacgc ttgagggcag cagagggagg tggaattccc
ggtgtagcgg tggaatgcgt agatatcggg aggaacacca gtggcgaagg cggcctcctg
ggctgtacct gacgctgaag cgcgaaagcg tggggagcaa acg
>ASV_000636; Bacteria; Desulfobacterota; Desulfobacteria; Desulfobacterales; Desulfosarcinaceae; Sva0081 sediment group; uncultured bacterium
tgaggaattt tgcgcaatgg gggaaaccct gacgcagcaa cgccgcgtga gtgatgaagg
ctttcgggtc gtaaagctct gtcaagtggg aagaacctgc cttttgctaa tatcaatcgg
cactgacggt accactgaag gaagcaccgg ctaactccgt gccagcagcc gcggtaatac
ggggggtgca agcgttattc ggaatcactg ggcgtaaaga gcgcgtaggc ggcttcttaa
gtcagatgtg aaagcccggg gcttaacccc ggaagtgcat ttgaaactag ggagcttgag
tatgggagag ggaagtggaa ttcctggtgt agcggtgaaa tgcgtagata tcaggaggaa
caccggtggc gaaggcgact tcctggacca atactgacgc tgaggcgcga aggcgtgggg
agcaaaca
>ASV_000637; Bacteria; Desulfobacterota; Desulfovibrionia; Desulfovibrionales; Desulfovibrionaceae; Desulfocurvus; Desulfovibrio ferrophilus
tggggaatat tgcgcaatgg gggaaaccct gacgcagcga cgccgtgtgc gggacgaagg
ctttcgggtc gtaaaccgct gtcaggaggg aagaaccata ccgattctaa taggttcggt
atctgacggt acctccagag gaagcaccgg ctaactccgt gccagcagcc gcggtaatac
ggagggtgca agcgttaatc ggaatcactg ggcgtaaagc gtgcgtaggc ggcctgccaa
gtcaggtgtg aaagccctcg gctcaaccgg ggaattgcac ttgaaactgg taggctggag
tctcggagag ggtggcggaa ttcccggtgt aggagtgaaa tccgtagata tcgggaggaa
caccagtggc gaaggcggcc acctggacga tgactgacgc tgaggtacga aagcgtgggg
agcaaaca
>ASV_000638; Bacteria; Proteobacteria; Gammaproteobacteria; HOC36; uncultured bacterium; unclassified; unclassified
tggggaatat tggacaatgg gggaaaccct gatccagcaa tgccgcgtgg gtgaagaagg
cctgcgggtt gtaaagccct ttcagtgggg aagagggttt gctgtgcgaa tagtgcagtg
agctgacgtt acccacagaa gaagcaccgg ctaactccgt gccagcagcc gcggtaatac
ggagggtgcg agcgttaatc ggaattactg ggcgtaaagc gcgcgtaggc ggttgtgcga
gtcagatgtg aaagccccgg gctcaacctg ggaatcgcat ttgaaactgt acgactagag
tctgtcagag ggtggcggaa ttccgggtgt agcggtgaaa tgcgtagata tccggaggaa
caccggtggc gaaggcggcc atctgggaca agactgacgc tgaggtgcga aagcgcgggg
agcgaaca
>ASV_000639; Bacteria; Actinobacteriota; Acidimicrobiia; Microtrichales; Ilumatobacteraceae; Ilumatobacter; uncultured bacterium
tggggaatct tgcacaatgg gcgaaagcct gatgcagcaa cgccgcgtgc gggaagaagg
ccctagggtt gtaaaccgct ttcagtaggg aagaaaatga cggtacctac agaagaaggt
gcggccaact acgtgccagc agccgcggtg acacgtaggc accaagcgtt atccggattt
attgggcgta aagagctcgt aggcggtttg gtaagtcggg tgtgaaaact ctgggctcaa
cccagagagg ccacccgata ctgctatgac tagagtacgg taggggagcg gggaattcat
ggtgtagcgg tgaaatgcgc agatatcatg aggaacacca gcggcgaagg cgccgctctg
ggccgtaact gacgctgagg agcgaaagcg tggggagcaa aca
>ASV_000640; Bacteria; Desulfobacterota; Syntrophobacteria; Syntrophobacterales; uncultured; uncultured delta proteobacterium; unclassified
tgaggaattt tgcgcaatgg gggaaaccct gacgcagcaa cgccgcgtgg gtgaagaagg
ctttcgggtc gtaaagccct gtcaggtggg aagaaactct tcagcactaa taatgctgga
gcctgacggt accaccagag gaagcaccgg ccaactccgt gccagcagcc gcggtaatac
ggagggtgca agcgttgttc ggaattattg ggcgtaaaga gcgtgtaggc ggcttggtaa
gtcagatgtg aaagccctgg gctcaaccca ggaagtgcat ttgaaactac cagacttgag
tacgggagag gaagggggaa ttcccggtgt agaggtgaaa ttcgtagata tcgggaggaa
taccggtggc gaaggcgccc ttctggaccg atactgacgc tgagacgcga aagcgtgggg
agcaaaca
>ASV_000641; Bacteria; Firmicutes; Clostridia; Clostridia UCG-014; uncultured bacterium; unclassified; unclassified
tcgggaattt tgcgcaatgg aggaaactct gacgcagtga cgccgcgtat aggaagaagg
ttttcggatt gtaaactatt gtcgttaggg aagatacaag acagtaccta aggaggaagc
tccggctaac tacgtgccag cagccgcggt aatacgtagg gagcgagcgt tatccggatt
tattgggtgt aaagggtgcg tagacgggaa agcaagttag ttgtgaaatc cctcggctta
actgaggaac tgcaactaaa actacttttc ttgagtgcag gagaggaaag tggaattcct
agtgtagcgg tgaaatgcgt agatattagg aggaacacca gtggcgaagg cgactttctg
gactgtaact gacgttgagg cacgaaagtg tggggagcaa aca
>ASV_000643; Bacteria; Proteobacteria; Alphaproteobacteria; Tistrellales; Geminicoccaceae; uncultured; uncultured bacterium
tggggaatct tggacaatgg gggcaaccct gatccagcga cgccgcgtgg gtgatgaagg
ccttcgggtt gtaaagccct ttcgccgggg acgatgatga cggtacccgg taaagaagca
ccggctaact ccgtgccagc agccgcggta agacggaggg tgctagcgtt gttcggaatc
actgggcgta aagggcgcgt aggcggccct tgtcgtcggc tcgtgaaagc ccggggctca
accccggaac ggcggccgat acgcaggggc tggaggccgg aagaggaggg tggaataccc
agtgtagagg tgaaattcgt agatattggg tggaacaccg gtggcgaaag cggctctctg
gtccggacct gacgctgagg cgcgaaagcg tggggagcaa aca
>ASV_000644; Bacteria; Chloroflexi; Anaerolineae; Caldilineales; Caldilineaceae; uncultured; uncultured Chloroflexi bacterium
tgaggaatat tgcacaatgg ggggaaccct gatgcagcaa cgccgcgtga aggatgaagg
tctttggatt gtaaacttct tttaacgggg aagaggaagg acggtacccg ttgaataagt
cacggctaac tacgtgccag cagccgcggt aacacgtagg tggcgagcgt tatccggaat
tactgggcgt aaagggcgcg caggcggcca tttaagtttg acgtgaaagc tcctggctta
actgggagag gtcgttggag actgaatggc ttgaggcaat gagaggggtg cggaattccc
ggtgtagtgg tggaatgcgt agatatcggg aggaacacca gtggcgaaag cggcacccta
gcattggact gacgctgaag tgcgaaagcg tggggagcga acg
>ASV_000645; No blast hit; unclassified; unclassified; unclassified; unclassified; unclassified; unclassified
tggggaatct tggacaatgg gggaaaccct gatccagcaa tgccgcgtgt gtgaagaagg
cctgcgggtt gtaaagcact ttcagtaggg aagaaggagc ttggtgtgaa tagcgctgag
ttttgacgtt acctacagaa gaagcaccgg ctaactccgt gccagcagcc gcggtaatac
ggagggtgcg agcgttaatc ggaattactg ggcgtaaagc gcacgtaggc ggtggggtaa
gtcggatgtg aaagccctgg gcttaacttg ggaatggcat tcgatactgc ctggctagag
tctagtagag ggtagcggaa ttcccggtgt agcggtgaaa tgcgtagata tcgggaggaa
caccagtggc gaaggcggct atctggacta agactgacgc tgaggtgcga aggcgtgggg
agcaaaca
>ASV_000646; Bacteria; Actinobacteriota; Thermoleophilia; Solirubrobacterales; 67-14; uncultured bacterium; unclassified
tggggaatct tgcgcaatgc gcgaaagcgt gacgcagcaa cgccgcgtgg gggaagaagg
ccttcgggtt gtaaacccct ttcaggaggg acgaaggcac ggcggtgaac agccgtccgt
gctgacggta cctccacaag aagccccggc taactacgtg ccagcagccg cggtaatacg
tagggggcta gcgttgtccg gaatcattgg gcgtaaagcg cacgtaggcg gcccggtaag
tccgctgtaa aagtcaaagg ctcaaccttt gaaagccggt ggatactgtc gggctcgagt
ccggaagagg cgagtggaat tcctggtgta gcggtggaat gcgcagatat caggaggaac
acccatagcg aaggcagctc gctgggacgg tactgacgct gaggtgcgaa agcgtgggga
gcgaaca
>ASV_000647; Bacteria; Proteobacteria; Alphaproteobacteria; Tistrellales; Geminicoccaceae; uncultured; uncultured bacterium
tggggaatct tggacaatgg gcgaaagcct gatccagcga cgccgcgtgg gtgatgaagg
ccttcgggtt gtaaagccct ttcgccgggg acgatgatga cggtacccgg agaagaagca
ccggctaact ccgtgccagc agccgcggta agacggaggg tgctagcgtt gttcggaatc
actgggcgta aagggcgcgt aggcggcctg gtcagtcggt tgtgaaagcc cggggctcaa
cctcggaact gcacccgata cggccaggct agaggccgga agaggagggt ggaataccca
gtgtagaggt gaaattcgta gatattgggt ggaacaccgg tggcgaaagc ggctctctgg
tccggacctg acgctgaggc gcgaaagcgt ggggagcaaa ca
>ASV_000648; No blast hit; unclassified; unclassified; unclassified; unclassified; unclassified; unclassified
ttgggaatcg ttcgcaatgg gggaaaccct gacgacgcga cgccgcgtgc gggatgaagc
tcttcggagt gtaaaccgct tttctgcagg aaaaagatct gatggtactg caggaataag
aggttgctaa ctctgtgcca gcagcagcgg taatacagag acctcgagcg ttttccggaa
tcattgggcg tagagcgttc gtaaacggtt cggtaagtcc gacttgaaat tccgtggctc
aaccacggat ccgggttgga tactgccaga ctagagggtt agagaggccg atggaattcc
cggtgtagca gtgaaatgcg ttaagatcgg gaagaacacc aattgcaaag gcagtcggct
agctaacatc tgacgtccag gaacgaaagc gtgggtagcg aacg
>ASV_000650; Bacteria; Dadabacteria; Dadabacteriia; Dadabacteriales; uncultured bacterium; unclassified; unclassified
tggggaatct tgggcaatgg gcgaaagcct gacccagcaa taccgcgtga gggatgaagg
tcttcgggtc gtaaacctct gtcagtagga acgatggctt tcaaggttaa tacccttgag
aattgacggt acctacaaag gaagccccgg ctaactccgt gccagcagcc gcggtaatac
ggagggggcg agcgttgctc ggaattactg ggcgtaaagg gtccgcaggt ggccttataa
gttagatgtg aaagctcagg gcttaaccct ggaaacgcac ctaatactgt gaggcttgag
tacaggagag gttggcggaa ttcccggtgt agcggtgaaa tgcgtagata tcgggaggaa
caccagtggc gaaggcggcc aactggcctg taactgacac tcagggacga aagcgtgggt
agcgaacc
>ASV_000651; Bacteria; Proteobacteria; Alphaproteobacteria; Rhodobacterales; Rhodobacteraceae; Paracoccus; uncultured bacterium
tggggaatct tagacaatgg gggcaaccct gatctagcca tgccgcgtga gtgatgaagg
ccttagggtt gtaaagctct ttcagctggg aagataatga cggtaccagc agaagaagcc
ccggctaact ccgtgccagc agccgcggta atacggaggg ggctagcgtt gttcggaatt
actgggcgta aagcgcacgt aggcggaccg gaaagttggg ggtgaaatcc cggggctcaa
cctcggaact gccttcaaaa ctatcggtct ggagttcgag agaggtgagt ggaattccga
gtgtagaggt gaaattcgta gatattcgga ggaacaccag tggcgaaggc ggctcactgg
ctcgatactg acgctgaggt gcgaaagcgt ggggagcaaa ca
>ASV_000652; Bacteria; Proteobacteria; Alphaproteobacteria; Rhizobiales; Methyloligellaceae; Methyloceanibacter; uncultured bacterium
tggggaatat tggacaatgg gcgcaagcct gatccagcca tgccgcgtgg gtgaagaagg
ccctagggtt gtaaacccct ttcagcgggg aagataatga cggtacccgc agaagaagcc
ccggctaact ccgtgccagc agccgcggta atacggaggg ggctagcgtt gttcggaatt
actgggcgta aagcgcgcgt aggcggattc gcaagtcagg ggtgaaatcc cgaggctcaa
cctcggaact gcctttgata ctgcggatct cgagtccgag agaggtgagt ggaattccta
gtgtagaggt gaaattcgta gatattagga agaacaccag tggcgaaggc ggctcactgg
ctcggtactg acgctgaggc gcgaaagcgt ggggagcaaa ca
>ASV_000653; Bacteria; Actinobacteriota; Acidimicrobiia; Actinomarinales; uncultured; uncultured organism; unclassified
cagggaatat tgcacaatgg gcgcaagcct gatgcagcga cgccgcgtga gggatgaagg
ccttcgggtt gtaaacctct ttcaggaggg aagaagcgaa agtgacggta cctccagaag
aagccccggc caactacgtg ccagcagccg cggtaatacg tagggggcaa gcgttgtccg
gattcattgg gcgtaaagag ctcgtaggcg gctcagtaag tcggccgtga aagcccgagg
ctcaacctcg ggacgccggt cgatactgct gtggctaggg tccggtagag gagagtggaa
ttcccggtgt agcggtgaaa tgcgcagata tcgggaggaa caccagtagc gaaggcggct
ctctgggccg gtaccgacgc tgaggagcga aagctagggg agcaaaca
>ASV_000654; Bacteria; Firmicutes; Bacilli; Haloplasmatales; Haloplasmataceae; Haloplasma; uncultured organism
tagggaatct tcggcaatgg acgaaagtct gaccgagcaa cgccgcgtga gtgaagaagg
tcttcggatt gtaaagctct gttattaggg aagaaaatag tgatcaggaa atggattatt
agtgacggta cctaatgagg aagccacggc taactacgtg ccagcagccg cggtaatacg
taggtggcaa gcgttgtccg gaattattgg gcgtaaaggg ttcgtaggcg gtcttttaag
tctgatgtga aagcccacgg cttaaccgtg gaaggtcatt ggaaactgga agacttgagt
acaggagagg aaagtggaat tcctagtgta gcggtgaaat gcgtagatat taggaggaac
accagtggcg aaggcggctt tctggcctgt aactgacgct gatgaacgaa agcgtgggga
gcaaaca
>ASV_000655; Bacteria; Proteobacteria; Gammaproteobacteria; Oceanospirillales; Halomonadaceae; Halomonas; Halomonas stenophila
tggggaatat tggacaatgg gcgcaagcct gatccagcca tgccgcgtgt gtgaagaagg
ccctcgggtt gtaaagcact ttcagtgagg aagaaggctt tcgggttaat accctggaag
aaggacatca ctcacagaag aagcaccggc taactccgtg ccagcagccg cggtaatacg
gagggtgcga gcgttaatcg gaattactgg gcgtaaagcg cgcgtaggcg gcgtgataag
ccggttgtga aagccccggg ctcaacctgg gaacggcatc cggaactgtc aggctagagt
gcaggagagg aaggtagaat tcccggtgta gcggtgaaat gcgtagagat cgggaggaat
accagtggcg aaggcggcct tctggactga cactgacgct gaggtgcgaa agcgtgggta
gcaaaca
>ASV_000656; Bacteria; Actinobacteriota; Acidimicrobiia; Microtrichales; uncultured; metagenome; unclassified
tagggaattt tgcgcaatgg gcgaaagcct gacgcagcaa cgccgcgtgc gggaagacgg
ccttcgggtt gtaaaccgct ttcagcaggg acgattgtga cggtacctgc agaagaagcc
ccggccaact acgtgccagc agccgcggtg atacgtaggg ggcgagcgtt gtccggaatt
attgggcgta aagagctcgt aggcggttcg gtaagtcagg tgtgaaaact ccgggctcaa
ctcggagagg ccacctgata ctgccgtgac tcgagtctgg tagaggagtg tggaactccc
ggtgtagcgg tgaaatgcgc agatatcggg aagaacacca gcggcgaagg cggcactctg
ggccagtact gacgctgagg agcgaaagcg tgggtagcga aca
>ASV_000657; Bacteria; Firmicutes; Bacilli; Bacillales; Bacillaceae; Bacillus; uncultured bacterium
tagggaatct tccgcaatgg acgaaagtct gacggagcaa cgccgcgtga gtgatgaagg
ttttcggatc gtaaaactct gttgttaggg aagaacaagt acgagagtaa ctgctcgtac
cttgacggta cctaaccaga aagccacggc taactacgtg ccagcagccg cggtaatacg
taggtggcaa gcgttgtccg gaattattgg gcgtaaagcg cgcgcaggcg gtcctttaag
tctgatgtga aagcccacgg ctcaaccgtg gagggtcatt ggaaactggg ggacttgagt
acagaagaga agagtggaat tccacgtgta gcggtgaaat gcgtagagat gtggaggaac
accagtggcg aaggcgactc tttggtctgt aactgacgct gaggcgcgaa agcgtgggga
gcaaaca
>ASV_000658; Bacteria; Actinobacteriota; WCHB1-81; uncultured bacterium; unclassified; unclassified; unclassified
tagggaatat tgcgcaatgg gcgaaagcct gacgcagcga caccgtgtga aggatgaaga
tcttcggatt gtaaacttct gtcaattggg gacgaaggta ctggtgttaa tagctcccag
tattgacggt acccaataag gaagtctcgg cttactccgt gccagcagcc gcggtaagac
gggggaggca agcgttgtcc ggaattattg ggcgtaaaga gcgcgtaggt ggcttatcaa
gtcatttgtg aaaactttag gcttaactta aagattgcaa gtgatactgg taaacttgag
cacagtagag gaaagtggaa ttcctggtgt agcggtgaaa tgcgcagata tcaggaagaa
caccggtggc gaaggcggct ttctgggctg ttgctgacac tgaggcgcga aagctagggg
agcgaaca
>ASV_000659; Bacteria; Gemmatimonadota; PAUC43f marine benthic group; uncultured bacterium; unclassified; unclassified; unclassified
tggggaattt tgcgcaatgg gcgaaagcct gacgcagcga cgccgcgtgg gggaggaagg
ccctagggtt gtaaacccct gtcaggtggg acgaaccgcg tatcggctaa cattcggtgc
gtctgacggt accaccagag gaagctccgg ctaactccgt gccagcagcc gcggtaatac
ggagggagca agcgttgttc ggaattactg ggcgtaaagg gcgcgtaggc ggcctcgtaa
gtcgcgtgtg aaaggccggg gctcaacccc gagcattgca cgtgatactg catggctaga
gagaggtaga ggcgagcgga attcccggtg tagcggtgga atgcgtagat atcgggaaga
acacccgtgg cgaaggcggc tcgctgggcc ttttctgacg ctgaagcgcg aaagcgtggg
gagcaaaca
>ASV_000660; Bacteria; Bacteroidota; Bacteroidia; Sphingobacteriales; NS11-12 marine group; uncultured bacterium; unclassified
tagggaatat tggacaatgg acgcaagtct gatccagcca tgccgcgtgc aggaagacgg
ccctctgggt tgtaaactgc ttttatatga gaagaaaccc tcagatgcgt ttgaggctga
cggtatcata tgaataagga tcggctaact tcgtgccagc agccgcggta agacgaagga
tccaagcgtt gtccggattt actgggttta aaggatgcgt aggcggacat ttaagtcagt
ggtgaaatcc catagctcaa ctatggaact gccattgaaa ctgtatgtct tgaattcggt
tgaggtagat ggaatataac atgtagcggt gaaatgctta gatatgttat agaacaccga
ttgcgaaggc agtctactaa gccgacattg acgctgaggc atgaaagcgt ggggagcgaa
ca
>ASV_000661; No blast hit; unclassified; unclassified; unclassified; unclassified; unclassified; unclassified
tggggaatct tgcgcaatgg gcgaaagcct gacgcagcga cgccgcgtgg aggatgaagg
ccttcgggtt gtaaactcct gtcgtacggg acgaacccct cgaggaacaa taaacctcga
ggctgacggt accgttcaag aaagccccgg ctaactccgt gccagcagcc gcggtaacac
ggagggggcc agcgttgttc ggaattactg ggcgtaaagg gtccgtaggc ggccgcatca
gtcctgggtg aaatccctcg gctaaaccgg ggaattgccc tggaaactgt gcggctagag
tccggtagag ggagacggaa ttcccggtgt agcggtgaaa tgcgtagata tcgggaggaa
cacctgtggc gaaggcggtc tcctgggccg gtactgacgc tgagggacga aagctagggg
agcaaaca
>ASV_000662; Bacteria; Actinobacteriota; Acidimicrobiia; Microtrichales; Ilumatobacteraceae; uncultured; uncultured bacterium
tgaggaatct tgcgcaatgg gggaaaccct gacgcagcga cgccgcgtgc gggaggaagg
ctttcgggtc gtaaaccgct tttctggggg acgagacaag gacggtaccc caggaacaag
tcccggctaa ctacgtgcca gcagccgcgg taaaacgtag ggggcgagcg ttatccggaa
tcactgggcg taaagggcgt ctaggcggcc tagtaagtct cgtgtgaaat ctcccggctc
aactgggagg gtgcacggga aactggtggg cttgagactc ggaggggggt gcggaattcc
cggtggagcg gtggaatgcg ttgagatcgg gaggaacatc ggaggcgaag gcggcaccct
ggccgaggtc tgacgctgaa gcgcgacagc gtggggagcg aacg
>ASV_000664; No blast hit; unclassified; unclassified; unclassified; unclassified; unclassified; unclassified
tggggaatct tgcgcaatgg gcgaaagcct gacgcagcga cgccgcgtga gggaagaagg
ccttcgggtc gtaaacctct gtcggggggg aagaacccct ggtgtgctaa tatcacatca
ggctgacggt accccctaag gaagcatcgg ctaactacgt gccagcagcc gcggtaatac
gtaggatgca agcgttgctc ggaattattg ggcgtaaagg gcgcgtaggt ggcctggcaa
gtcaggggtg aaatcccaca gcttaactgt ggacttgcct ctgatactgc tgggctggag
tgctggagag ggaagcggaa ttcctggtgt agcggtgaaa tgcgtagata tcaggaggaa
caccggtggc gaaggcggct tcctggccag acactgacac tgaggcgcga aagcgtgggg
agcaaaca
>ASV_000665; Bacteria; Chloroflexi; JG30-KF-CM66; uncultured bacterium; unclassified; unclassified; unclassified
cgaggaatct tgcgcaatgg gcgaaagcct gacgcagcaa cgccgcgtgg gcgaagaagg
ccttcgggtt gtaaagccct tttgcggggg aagatactga cggtaccctg cgaataagcc
acggctaact acgtgccagc agccgcggta atacgtaggt ggcgagcgtt gtccggattt
actgggcgta aagcgcgcgt aggcggtctg ttaagtctgg ggtgaaatct cccggctcaa
ctgggaggag tcctcggata ctggtaggct tgaggggagc agaggagagt ggaattcccg
gtgtagtggt gatatgcgta gatatcggga ggaacaccag tggcgaaggc ggctctctgg
gctctacctg acgctgaggc gcgaaagcgt ggggagcgaa cc
>ASV_000666; No blast hit; unclassified; unclassified; unclassified; unclassified; unclassified; unclassified
tggggaatat tggacaatgg gggcaaccct gatccagcaa tgccgcgtgt gtgaagaagg
cctgcgggtt gtaaagcact ttcggtaggg aagaggggtg tgcggttgat aaggccgtgc
gcttgacgtt acctacagaa gaagcaccgg ctaactccgt gccagcagcc gcggtaatac
ggagggtgcg agcgttaatc ggaatcactg ggcgtaaagc gcgcgtaggc ggctctgcaa
gtcaggtgtg aaagccccgg gctcaacctg ggaatggcat ttgatactgt ggggctggag
tctgtcagag ggtggcggaa ttccgggtgt agcggtgaaa tgcgtagata tccggaggaa
caccagtggc gaaggcggcc acctggggcg agactgacgc tgaggtgcga aagcgtgggg
agcaaaca
>ASV_000667; Bacteria; Actinobacteriota; Actinobacteria; Corynebacteriales; Mycobacteriaceae; Mycobacterium; Mycobacterium sp. CNJ859 PL04
tggggaatat tgcacaatgg gcgcaagcct gatgcagcga cgccgcgtgg gggatgacgg
ccttcgggtt gtaaacctct ttcagcatcg acgaagcgta agtgacggta gatgcagaag
aagcaccggc caactacgtg ccagcagccg cggtaatacg tagggtgcga gcgttgtccg
gaattactgg gcgtaaagag ctcgtaggtg gtttgtcgcg ttgttcgtga aaactcacag
cttaactgtg ggcgtgcggg cgatacgggc agactggagt actgcagggg agactggaat
tcctggtgta gcggtggaat gcgcagatat caggaggaac accggtggcg aaggcgggtc
tctgggcagt aactgacgct gaggagcgaa agcgtgggga gcgaaca
>ASV_000668; No blast hit; unclassified; unclassified; unclassified; unclassified; unclassified; unclassified
tggggaattt tgcacaatgg aggaaactct gatgcagcga cgtcgcgtga gcgaagaagg
ccttcgggtc gtaaagctct gtcctatggg aagaaataat atgacggtac cataggagga
agccccggct aactacgtgc cagcagccgc ggtaatacgt agggggcaag cgttatccgg
aattactggg cgtaaagggt gcgcaggcgg ttatacaagt cagaagtgaa aggctatggc
ctaaccatag taagcttttg aaactgtata acttgagtgc aggagaggaa agtggaactt
ctagtgtagt ggtgaaatgc gtagatatta gaaggaacac cagtagcgaa ggcgactttc
tggactgtaa ctgacgctga ggcacgaaag tgtgggtagc aaaca
>ASV_000669; Bacteria; Myxococcota; Myxococcia; Myxococcales; Myxococcaceae; P3OB-42; uncultured organism
tgggaatttt gcgcaatggg cgaaagcctg acgcagcgac gccgcgtgtg cgatgaaggc
ctttgggtcg taaagcactg tcaacaggga cgaaaacgcc atcgctaata ccggtggtgc
ttgacggtac ctgtaaagga agcaccggct aactctgtgc cagcagccgc ggtaatacag
agggtgcaaa cgttgttcgg aattactggg cgtaaagcgc gtgtaggcgg ttcgctaagt
cgactgtgaa agcccatggc tcaaccatgg aagtgcagtc gatactggca gactggagtc
ccggagaggg tggtggaatt cccagtgtag aggtgaaatt cgtagatatt gggaggaaca
ccggtggcga aggcgaccac ctggacgggt actgacgctg agacgcgaaa gcgtggggag
caaaca
>ASV_000670; Bacteria; Desulfobacterota; Desulfovibrionia; Desulfovibrionales; Desulfovibrionaceae; Desulfocurvus; Desulfovibrio sp. IS8
tggggaatat tgcgcaatgg gggaaaccct gacgcagcga cgccgtgtgc gggatgaagg
ttttcggatc gtaaaccgct gtcaggaggg aagaacccgg tagagtctaa taggctttgc
cgctgacggt acctccagag gaagcaccgg ctaactccgt gccagcagcc gcggtaatac
ggagggtgca agcgttaatc ggaatcactg ggcgtaaagc gtgcgtaggc ggctaggcaa
gtcaggtgtg aaagccctcg gctcaaccgg ggaattgcac ttgaaactgc ttagcttgag
tctcggagag ggtggcggaa ttcccggtgt aggagtgaaa tccgtagata tcgggaggaa
caccagtggc gaaggcggcc acctggacga tgactgacgc tgaggtacga aagcgtgggg
agcaaaca
>ASV_000671; Bacteria; Proteobacteria; Alphaproteobacteria; Micavibrionales; Micavibrionaceae; uncultured; uncultured organism
tgaggaatat tggacaatgg gggcaaccct gatccagcca tgccgcgtga gtgaagaagg
ctctagggtt gtaaaactct ttcaggggtg aagataatga cggtaacccc agaagaagct
ccggctaact ccgtgccagc agccgcggta atacgggggg agcgagcgtt attcggaatc
actgggcgta aagcgtacgt aggcggcttg acaagtcaga agtgaaatcc cagggctcaa
ccctggaacg gcttttgaaa ctgtctcgct agaattcggg agaggttggc ggaattccta
gtgtagaggt gaaattcgta gatattagga ggaacaccag tggcgtaggc ggccaactgg
accgacattg acgctgaggt acgaaagcgt ggggagcaaa ca
>ASV_000672; Bacteria; Proteobacteria; Gammaproteobacteria; Coxiellales; Coxiellaceae; Coxiella; uncultured bacterium
tggggaatat tggacaatgg gcgaaagcct gatccagcaa tgccgcgtgt gtgaagaagg
ccttcgggtt gtaaagcact tttaatgggg aagaaaagct tatggataat acctataagt
attgacgtta cccatagaaa aagcactggc taactctgtg ccagcagccg cggtaataca
gagagtgcaa gcgttaatcg gaattactgg gcgtaaagcg cacgtaggtg ggcatttaag
tcgattgtga aagccctggg cttaacctgg gaattgcatt cgatactgga tgcctagagt
atggtagagg gaagtggaat ttccggtgta gcggtgaaat gcgtagatat cggaaggaac
accagtggcg aaggcggctt cctggaccaa tactgacact gaggtgcgaa agcgtgggga
gcaaaca
>ASV_000673; Bacteria; Actinobacteriota; Actinobacteria; Corynebacteriales; Mycobacteriaceae; Mycobacterium; Mycobacterium sp. CNJ859 PL04
tggggaatat tgcacaatgg gcgcaagcct gatgcagcga cgccgcgtgg gggatgacgg
ccttcgggtt gtaaacctct ttcagcatcg acgaagcgca agtgacggta gatgcagaag
aagcaccggc caactacgtg ccagcagccg cggtaatacg tagggtgcga gcgttgtccg
gaattactgg gcgtaaagag ctcgtaggtg gtttgtcgcg ttgttcgtga aaactcacag
cttaactgtg ggcgtgcggg cgatacgggc agactggagt actgcagggg agactggaat
tcctggtgta gcggtggaat gcgcagatat caggaggaac accggtggcg aaggcgggtc
tctgggcagt aactgacgct gaggagcgaa agcgtgggga gcgaaca
>ASV_000674; Bacteria; Bacteroidota; Bacteroidia; Bacteroidales; Tannerellaceae; Macellibacteroides; uncultured bacterium
tgaggaatat tggtcaatgg acgagagtct gaaccagcca agtcgcgtga aggatgaagg
tcttatggat tgtaaacttc ttttatacgg gaataaaaag cgccacgtgt ggtgcattgc
gtgtaccgta tgaataagga tcggctaact ccgtgccagc agccgcggta atacggagga
tccgagcgtt atccggattt attgggttta aagggtgcgt aggcggtctc ttaagtcagc
gttgaaagtt tgcggctcaa ccgtaaaatt ggcattgaaa ctgggagact tgagtgtaaa
tgaagtgggc ggaattcgtc gtgtagcggt gaaatgcata gatatgacga agaactccaa
ttgcgaaggc agctcactaa catacaactg acgctgaggc acgaaagcgt ggggatcaaa
ca
>ASV_000675; Bacteria; Proteobacteria; Gammaproteobacteria; Nitrosococcales; Nitrosococcaceae; AqS1; uncultured bacterium
tggggaatat tggacaatgg gcgcaagcct gatccagcaa tgccgcgtgt gtgaagaagg
ctttcgggtt gtaaagcact ttcagtaggg aagaaaagct ccgggctaat acctcggagt
cttgacgtta cctacagaag aagcaccggc taactccgtg ccagcagccg cggtaatacg
gagggtgcaa gcgttaatcg gaattactgg gcgtaaaggg cgcgtaggtg gtctagtaag
tcgggtgtga aagccccggg ctcaacctgg gaattgcatt cgatactgca aggctagagt
atggtagagg gaagcggaat tcccggtgta gcggtgaaat gcgtagatat cgggaggaac
atcagtggcg aaggcggctt cctggaccaa tactgacact gaggcgcgaa agcgtgggga
gcaaaca
>ASV_000676; Bacteria; Proteobacteria; Alphaproteobacteria; Rhizobiales; Beijerinckiaceae; Methylobacterium-Methylorubrum; Methylobacterium radiotolerans
tggggaatat tggacaatgg gcgcaagcct gatccagcca tgccgcgtga gtgatgaagg
ccttagggtt gtaaagctct tttatccggg acgataatga cggtaccgga ggaataagcc
ccggctaact tcgtgccagc agccgcggta atacgaaggg ggctagcgtt gctcggaatc
actgggcgta aagggcgcgt aggcggcgtt ttaagtcggg ggtgaaagcc tgtggctcaa
ccacagaatg gccttcgata ctgggacgct tgagtatggt agaggttggt ggaactgcga
gtgtagaggt gaaattcgta gatattcgca agaacaccgg tggcgaaggc ggccaactgg
accattactg acgctgaggc gcgaaagcgt ggggagcaaa ca
>ASV_000677; Bacteria; Entotheonellaeota; Entotheonellia; Entotheonellales; Entotheonellaceae; Candidatus Entotheonella; uncultured bacterium
tggggaattt tgcgcaatgg gcgaaagcct gacgcagtaa cgccgcgtgg aggatgaagg
ccctcgggtt gtaaactcct gactggggga aagatgatga cggtaccccc aaagcaagcc
ccggctaatt ccgtgccagc agccgcggta atacggaagg ggcaagcgtt gttcggaatc
attgggcgta aagggcgtgt aggcggtctc atatgtctgc tgtgaaagca cacggctcaa
ccgtgtcgag ccgcagaaac tgtgggactt gaggctggga ggggctggtg gaattccctg
tgtagcggtg aaatgcgtag agatggggga gaacactcgt ggcgaaggcg gccagctgga
ccagttctga cgctaaggcg cgaaagcgtg gggagcaaac a
>ASV_000678; Bacteria; Desulfobacterota; Desulfobulbia; Desulfobulbales; Desulfocapsaceae; uncultured; uncultured Desulfobulbaceae bacterium
tgaggaatat tgcgcaatgg ggtaacccct gacgcagcga cgccgcgtgg atgatgaagg
ccttcgggtt gtaaaatcct gtcagatggg aagaagtggt aaatgtccaa tacatattta
ccttgacggt accatcaaag gaagcaccgg ctaactccgt gccagcagcc gcggtaatac
ggagggtgca agcgttgttc ggaattactg ggcgtaaagc gcgcgtaggc ggctatctaa
gtcagatgtg aaagcccgcg gctcaaccgt ggaagtgcat ttgaaactgg gtagcttgag
tactggaggg ggtagtggaa ttcccggtgt agaggtgaaa ttcgtagata tcgggaggaa
taccggtggc gaaggcgact acctggccag atactgacgc tgaggtgcga aagcgtgggg
agcaaaca
>ASV_000679; Bacteria; Firmicutes; Clostridia; Clostridiales; Clostridiaceae; Oceanirhabdus; uncultured bacterium
tgggaatatt gcgcaatggg cgaaagcctg acgcagcaac gccgcgtggg tgatgacggt
cttcggattg taaaaccctg tcttcaggga cgataatgac ggtacctgag gaggaagcca
cggctaacta cgtgccagca gccgcggtaa tacgtaggtg gcaagcgttg tccggattta
ctgggcgtaa agggtgcgta ggcggacaat taagtcagat gtgaaatccc agggctcaac
cttggggctg catttgatac tggttgtcta gagtgcagga gaggagagtg gaattcctag
tgtagcggtg aaatgcgtag atattaggaa gaacaccagt ggcgaaggcg actctctgga
ctgtaactga cgctgaggca cgaaagcgtg gggagcgaac a
>ASV_000680; Bacteria; Proteobacteria; Alphaproteobacteria; Rhodobacterales; Rhodobacteraceae; Tropicimonas; marine metagenome
tggggaatct tagacaatgg gggaaaccct gatctagcca tgccgcgtga gtgacgaagg
ccctagggtc gtaaagctct ttcgccaggg atgataatga cagtacctgg taaagaaacc
ccggctaact ccgtgccagc agccgcggta atacggaggg ggttagcgtt gttcggaatt
actgggcgta aagcgcgcgt aggcggatca ttaagtcagg ggtgaaatcc cggggctcaa
ccccggaact gcctttgata ctggtggtct tgagttcgag agaggtgagt ggaattccga
gtgtagaggt gaaattcgta gatattcgga ggaacaccag tggcgaaggc ggctcactgg
ctcgaaactg acgctgaggt gcgaaagtgt ggggagcaaa ca
>ASV_000681; Bacteria; Desulfobacterota; Desulfobacteria; Desulfatiglandales; Desulfatiglandaceae; Desulfatiglans; uncultured bacterium
tgaggaattt tgcgcaatgg gggaaaccct gacgcagcaa cgccgcgtga gtgaagaagg
ctttcgggtc gtaaagctct gtcaagtggg aaaaaaagct ctggatgaat agtcgagaga
cctgatggta ccactggagg aagcaccggc taactccgtg ccagcagccg cggtaatacg
gagggtgcaa gcgttgttcg gaattactgg gcgtaaagag cgtgtaggcg gtttggcaag
tcagatgtga aagccctggg ctcaacccag gaagtgcatt tgaaactgcc atccttgagt
atgggagagg agagtggaat tcccaatgta gaggtgaaat tcgtagatat tgggaggaac
acccgtggcg aaggcgactc tctggaccaa tactgacgct gagacgcgaa agcgtgggga
gcaaaca
>ASV_000682; Bacteria; Chloroflexi; JG30-KF-CM66; uncultured bacterium; unclassified; unclassified; unclassified
caaggaattt tgcgcaatgg gcgaaagcct gacgcagcaa cgccgcgtgg gggaagaagg
ccctcgggtc gtaaacccct tttgtgaggg aagtaactga cggtacctca cgaataagcc
acggctaact acgtgccagc agccgcggta atacgtaggt ggcaagcgtt gtccggattt
actgggcgta aagggcgcgc aggcggctca tcaagtctgg ggtgaaatct cccggctcaa
ccgggagagg tctctggata ctgatggact tgagggaagc agaggaaagc ggaattcccg
gtgtagcggt gatatgcgta gatatcggga ggaacaccag tggcgaaggc ggctttctgg
gcttttcctg acgctgaggc gcgaaagcgt ggggagcgaa cc
>ASV_000683; Bacteria; Firmicutes; Clostridia; Peptostreptococcales-Tissierellales; GoM-GC232-4463-Bac1; uncultured bacterium; unclassified
tggggaatat tgcacaatgg gggaaaccct gatgcagcaa cgccgcgtga gcgatgaagg
ctttcgagtc gtaaagctct gtcctaaggg aagaaacgat gacggtacct taggaggaag
ccccggctaa ctacgtgcca gcagccgcgg taatacgtag ggggcaagcg ttatccggaa
tcattgggcg taaagggtgc gtaggcggcc tgacaagtca gaggtgaaag gctacggctt
aaccgtagta agcctttgaa actgtcgggc ttgagtgcag gagaggaaag tggaattcct
agtgtagcgg tgaaatgcgt agatattagg aggaacacca gtggcgaagg cgactttctg
gactgtaact gacgctgagg cacgaaagcg tggggagcga aca
>ASV_000684; Bacteria; Proteobacteria; Gammaproteobacteria; Enterobacterales; Enterobacteriaceae; Escherichia-Shigella; Kosakonia sp
tggggaatat tgcacaatgg gcgcaagcct gatgcagcca tgccgcgtgt atgaagaagg
ccttcgggtt gtaaagtact ttcagcgggg aggaaggcag tacggttaat aaccgtgctg
attgacgtta cccgcagaag aagcaccggc taactccgtg ccagcagccg cggtaatacg
gagggtgcaa gcgttaatcg gaattactgg gcgtaaagcg cacgcaggcg gtctgtcaag
tcggatgtga aatccccggg ctcaacctgg gaactgcatt cgaaactggc aggcttgagt
cttgtagagg ggggtagaat tccaggtgta gcggtgaaat gcgtagagat ctggaggaat
accggtggcg aaggcggccc cctggacaaa gactgacgct caggtgcgaa agcgtgggga
gcaaaca
>ASV_000686; Bacteria; Bacteroidota; Bacteroidia; Flavobacteriales; Flavobacteriaceae; Robiginitalea; uncultured organism
tgaggaatat tggacaatgg tcgacagact gatccagcca tgccgcgtgc aggaagacgg
ccttacgggt tgtaaactgc ttttatacgg gaagaataat acccacgagt gggtagatga
cggtaccgta agaataagga ccggctaact ccgtgccagc agccgcggta atacggaggg
tccgagcgtt atccggaatt attgggttta aagggtccgc aggcgggtca gtaagtcagg
ggtgaaagtt tgcggcttaa ccgtaaaatt gcctttgata ctgctggtct tgagttgcgg
tgaagtggct ggaatatgtg gtgtagcggt gaaatgcata gatatcacat agaacaccga
ttgcgaaggc aggtcactaa ccgccgactg acgctgatgg acgaaagcgt ggggagcgaa
cg
>ASV_000687; Bacteria; Chloroflexi; Anaerolineae; Caldilineales; Caldilineaceae; uncultured; uncultured Chloroflexi bacterium
tgaggaatat tgcacaatgg ggggaaccct gatgcagcaa cgccgcgtga aggaagaagg
tctttggatt gtaaacttct tttaatgggg aagagtgagg acggtacccg ttgaataagt
cacggctaac tacgtgccag cagccgcggt aacacgtagg tggcgagcgt tatccggaat
tattgggcgt aaagggcgcg caggcggttt cttaagttcg acgtgaaagc tcctggctta
actgggagag gtcgttggaa actgggggac ttgaggcgat gagaggggtg cggaattccc
ggtgtagtgg tggaatgcgt agatatcggg aggaacacca gtggcgaaag cggcaccctg
gcattgacct gacgctgaag tgcgaaagcg tggggagcga acg
>ASV_000688; Bacteria; Proteobacteria; Gammaproteobacteria; Oceanospirillales; Halomonadaceae; Chromohalobacter; Chromohalobacter sp. HS234
tggggaatat tggacaatgg gcgaaagcct gatccagcca tgccgcgtgt gtgaagaagg
ctttcgggtt gtaaagcact ttcagtgggg aagaaggctt gtcggccaat acccggcaag
ggcgacatca cccacagaag aagcaccggc taactccgtg ccagcagccg cggtaatacg
gagggtgcaa gcgttaatcg gaattactgg gcgtaaagcg cgcgtaggcg gcttgtcacg
ccgggtgtga aagccccggg ctcaacctgg gaacggcatc cggaacgggc aggctagagt
gcaggagagg aaggtagaat tcccggtgta gcggtgaaat gcgtagagat cgggaggaat
accagtggcg aaggcggcct tctggactga cactgacact gaggtgcgaa agcgtgggta
gcaaaca
>ASV_000689; Bacteria; Patescibacteria; Saccharimonadia; Saccharimonadales; uncultured bacterium; unclassified; unclassified
tagggaatct tccacaatgg gcgaaagcct gatggagcaa cgccgcgtgc aggatgaatg
ccttcgggtt gtaaactgct tttataagtg aggattttga cagtaactta tgaataagga
tcggctaact ccgtgccagc agccgcggtc atacggagga tccaagcgtt attcggaatg
actgggcgta aagagttgcg taggcggtct gttaagcgtg tagtgaaatc ttgtggctca
accataagac tgttacacga actggcaaac tagagtgtat gaggggtacc tggaattcct
ggtgtaggag taaaatccgt agatatcagg aggaacacca atggcgtagg cagggtactg
gcatattact gacgctaagg cacgaaagcg tggggagcga acg
>ASV_000690; Bacteria; Proteobacteria; Alphaproteobacteria; Rhodobacterales; Rhodobacteraceae; uncultured; uncultured organism
tggggaatct tagacaatgg gggaaaccct gatctagcca tgccgcgtga gtgatgaagg
ccctagggtc gtaaagctct ttcgctgggg atgataatga ccgtacccag taaagaaacc
ccggctaact ccgtgccagc agccgcggta atacggaggg ggttagcgtt gttcggaatt
actgggcgta aagcgcgcgt aggcggactg gtcagtcagg ggtgaaatcc cggggctcaa
ccccggaact gcctttgata ctgctagtct agagttcgag agaggtgagt ggaattccga
gtgtagaggt gaaattcgta gatattcgga ggaacaccag tggcgaaggc ggctcactgg
ctcgatactg acgctgaggt gcgaaagcgt ggggagcaaa ca
>ASV_000691; Bacteria; Actinobacteriota; Actinobacteria; Euzebyales; Euzebyaceae; uncultured; uncultured bacterium
tggggaatct tgctcaatgg gcgcaagcct gaagcagcga cgccgcgtgt gggaagaagg
tcttcggatt gtaaaccact ttcaggaggg aagaagcgca agtgacggta cctccagaag
aaggcccggc caactacgtg ccagcagccg cggtaatacg taggggccta gcgttgtccg
gaattattgg gcgtaaagag ctcgtaggcg gcccatcaag tcggatgtga aatctcaagg
ctcaaccttg aaactgcatc cgatactggt gggcttgagg caggtagggg aaggtggaat
tcctggtgta gcggtgaaat gcgcagatat caggaggaac accggtggcg aaggcggcct
tctgggcctg tactgacgct gaggagcgaa agcgtgggga gcaaaca
>ASV_000692; Bacteria; Cyanobacteria; Cyanobacteriia; Cyanobacteriales; Xenococcaceae; Pleurocapsa PCC-7319; uncultured compost bacterium
tggggaattt tccgcaatgg gcgaaagcct gacggagcaa taccgcgtga gggaggaagg
tttttggact gtaaacctct tttttaaagg aagaagaaag tgacggtact ttaagaataa
gcatcggcta actccgtgcc agcagccgcg gtaatacgga ggatgcaagc gttatccgga
atcattgggc gtaaagcgtc cgcaggtggc agttcaagtc tgctgttaaa gacagaagct
caacttctgg tcagcagtgg aaactggaca gctagagtac ggtaggggtt gagggaattc
ccagtgtagc ggtgaaatgc gtagagattg ggaagaacac cagtggcgaa ggcgctcaac
tgggccgtaa ctgacactca gggacgaaag ctagggtagc gaaag
>ASV_000693; Bacteria; Proteobacteria; Gammaproteobacteria; Oceanospirillales; Nitrincolaceae; Marinobacterium; Marinobacterium sp. CCMM B678
tggggaatat tggacaatgg gggcaaccct gatccagcca tgccgcgtgt gtgaagaagg
ccttcgggtt gtaaagcact ttcagcagtg aggaaaggtg tgtcgttaat accggcatgc
tgtgacgtta actgcagaag aagcaccggc taactccgtg ccagcagccg cggtaatacg
gagggtgcaa gcgttaatcg gaattactgg gcgtaaagcg cgcgtaggtg gtttggtcag
tcagatgtga aagccccggg ctcaacctgg gaattgcacc tgatactgcc agactagagt
acggtagagg gtagtggaat ttccggtgta gcggtgaaat gcgtagagat cggaaggaac
accagtggcg aaggcgacta cctggaccga tactgacact gaggtgcgaa agcgtgggta
gcaaaca
>ASV_000694; Bacteria; Desulfobacterota; Desulfobulbia; Desulfobulbales; Desulfocapsaceae; uncultured; uncultured bacterium
tgaggaatat tgcgcaatgg gggcaaccct gacgcagcga cgccgcgtgg atgatgaagg
ccttcgggtt gtaaaatcct gtcagatggg aagaagtgga tgtagcttaa tacgttgcat
ctttgacggt accatcaaag gaagcaccgg ctaactccgt gccagcagcc gcggtaatac
ggagggtgca agcgttgttc ggaattactg ggcgtaaagc gcgcgtaggc ggctatctaa
gtcagatgtg aaagcccgcg gctcaaccgt ggaagtgcat ttgaaactgg gtagcttgag
tactggaggg ggtagtggaa ttcccggtgt agaggtgaaa ttcgtagata tcgggaggaa
taccggtggc gaaggcgact acctggccag atactgacgc tgaggtgcga aagcgtgggg
agcaaaca
>ASV_000695; No blast hit; unclassified; unclassified; unclassified; unclassified; unclassified; unclassified
ttacgaaacc tccgcaatgg gctcacgccc gacgggggga ctcccagtgc ctgcgcactg
cgtaggctgt tctgctgcct aaaaagcagc aggaggaaag ggcgggtaag acgggtgcca
gccgccgcgg taacacccgc gccctgagtg gtggtcgttg ttattgagcc taaagcgtcc
gcagcctgtc ccgtaaatcc ttgggtaaat cgggccgctc aacggtccga attccgagga
gactgcgggg ctcgggaccg ggagaggctg gaggtactct tggggtaggg gtaaaatcct
gtaatcctga gaggaccacc ggtggcgaag gcgtccagct agaacggatc cgacggtaag
ggacgaaggc ctggggcgca aacg
>ASV_000696; Bacteria; Actinobacteriota; Actinobacteria; PeM15; uncultured bacterium; unclassified; unclassified
tggggaatat tgcgcaatgg gcgaaagcct gacgcagcaa cgccgcgtgc gggatgacgg
ccttcgggtt gtaaaccgct ttcagcaggg aagaagcgaa agtgacggta cctgcagaag
aagcaccggc taactacgtg ccagcagccg cggtaatacg tagggtgcaa gcgttgtccg
gatttattgg gcgtaaagag ctcgtaggcg gttagtcacg tcggatgtga aatcccagag
cttaactctg ggcctgcatt cgatacgggc tgactagagt gttgtagggg agactggaac
tcctggtgta gcggtgaaat gcgcagatat caggaagaac accggtggcg aaggcgggtc
tctgggcaac tactgacgct gaggagcgaa agcgtgggga gcaaaca
>ASV_000698; Bacteria; Firmicutes; Clostridia; Clostridiales; Clostridiaceae; Clostridium sensu stricto 18; Clostridium botulinum
tggggaatat tgcgcaatgg aggaaactct gacgcagcaa cgccgcgtgg gtgatgaagg
tcttcggatt gtaaagccct gtcttctagg acgataatga cggtactaga ggaggaagcc
acggctaact acgtgccagc agccgcggta atacgtaggt ggcaagcgtt gtccggattt
actgggcgta aagggtgcgt aggcggatat ttaagtgaga tgtgaaatcc ccgagctcaa
cttgggggct gcatttcaaa ctggatatct agagtgcagg agaggaaagc ggaattccta
gtgtagcggt gaaatgcgta gagattagga agaacaccag tggcgaaggc ggctttctgg
actgtaactg acgctgaggc acgaaagcgt ggggagcaaa ca
>ASV_000699; Bacteria; Actinobacteriota; Rubrobacteria; Rubrobacterales; Rubrobacteriaceae; Rubrobacter; uncultured Rubrobacter sp
tcgggaatct tgcacaatgg gcgaaagcct gatgcagcaa caccgtgtga gcgaggaagg
ccttcgggtc gtaaagctct gttgttgggg acgaagggcg aagggttaat agcccctagc
ctgacggtac ccttcgagga agccccggct aactacgtgc cagcagccgc ggtaatacgt
agggggcgag cgttgtccgg aattattggg cgtaaagagc gtgtaggcgg tccggtaagt
ctgccgtgaa aacctggggc tcaaccctgg gcgtgcggtg gatactgccg ggctagagga
tggcagaggc gagtggaatt cccggtgtag cggtgaaatg cgcagatatc gggaggaaca
ccagtagcga aggcggctcg ctgggccatt cctgacgctg agacgcgaaa gcatggggag
cgaaca
>ASV_000700; Bacteria; Firmicutes; Clostridia; Peptostreptococcales-Tissierellales; Dethiosulfatibacteraceae; Dethiosulfatibacter; uncultured bacterium
tgggaatatt gcacaatggg ggaaaccctg atgcagcgac gccgcgtgag cgaagaaggc
tttcgggtcg taaagctctg tcctaagaga agaataatga cggtatctta ggaggaagcc
ccggctaact acgtgccagc agccgcggta atacgtaggg ggcgagcgtt gtccggaatc
actgggcgta aagagtacgt aggcggttat ataagtcagg tgtaaaaggc attggctcaa
ccaatgtaag cacttgaaac tgtataactt gagtacagga gaggtaagtg gaattcctag
tgtagtggtg aaatgcgtag atattaggag gaacaccggt ggcgaaggcg acttactgga
ctgtaactga cgctgaggta cgaaagcgtg gggagcaaac a
>ASV_000701; Bacteria; Campilobacterota; Campylobacteria; Campylobacterales; Campylobacteraceae; Campylobacter; Campylobacter iguaniorum
tagggaatat tgctcaatgg gggaaaccct gaagcagcaa cgccgcgtgg aggatgacac
ttttcggagc gtaaactcct tttctacaag aagaaccatg acggtattgt aggaataagc
accggctaac tccgtgccag cagccgcggt aatacggagg gtgcaagcgt tactcggaat
cactgggcgt aaaggacgcg taggcggatt atcaagtctt ttgtgaaatc taacagctta
actgttaaac tgcttgagaa actgataatc tagagtgagg gagaggcaga tggaattggt
ggtgtagggg taaaatccgt agagatcacc aggaataccc attgcgaagg cgatctgctg
gaactcaact gacgctaatg cgtgaaagcg tggggagcaa aca
>ASV_000702; Bacteria; Firmicutes; Bacilli; Bacillales; Bacillaceae; Bacillus; Bacillus megaterium
tagggaatct tccgcaatgg acgaaagtct gacggagcaa cgccgcgtga gtgatgaagg
ctttcgggtc gtaaaactct gttgttaggg aagaacaagt acaagagtaa ctgcttgtac
cttgacggta cctaaccaga aagccacggc taactacgtg ccagcagccg cggtaatacg
taggtggcaa gcgttatccg gaattattgg gcgtaaagcg cgcgcaggcg gtttcttaag
tctgatgtga aagcccacgg ctcaaccgtg gagggtcatt ggaaactggg gaacttgagt
gcagaagaga aaagcggaat tccacgtgta gcggtgaaat gcgtagagat gtggaggaac
accagtggcg aaggcggctt tttggtctgt aactgacgct gaggcgcgaa agcgtgggga
gcaaaca
>ASV_000703; Bacteria; Gemmatimonadota; BD2-11 terrestrial group; uncultured bacterium; unclassified; unclassified; unclassified
tggggaattt tggacaatgg gcgaaagcct gatccagcga cgccgcgtat gggaggaagc
ccttcggggt gtaaaccgtt gtcaggaggg aagaaaaggt tcgggataat accccggatt
cttgacggta cctccagagg aagcgccggc taactccgtg ccagcagccg cggtaatacg
gagggcgcaa gcgttgtccg gaattactgg gcgtaaaggg ggcgcaggcg gctcactcag
tcctgtgtga aagcccacgg ctcaaccgtg gaatgccata ggatactggt gagcttgaga
cgggtagagg cgagtggaat tcccggtgta gcggtggaat gcgtagatat cgggaagaac
accagtggcg aaggcgactc gctgggcccg ttctgacgct caggcccgaa agcgtgggga
gcaaaca
>ASV_000704; Bacteria; Proteobacteria; Gammaproteobacteria; Vibrionales; Vibrionaceae; Vibrio; Vibrio sp. SW29
tgggaatatt gcacaatggg cgcaagcctg atgcagccat gccgcgtgta tgaagaaggc
cttcgggttg taaagtactt tcagtcgtga ggaaggcgtt gtcgttaata gcggcatcgt
ttgacgttag cgacagaaga agcaccggct aactccgtgc cagcagccgc ggtaatacgg
agggtgcgag cgttaatcgg aattactggg cgtaaagcgc atgcaggtgg tttgttaagt
cagatgtgaa agcccggggc tcaacctcgg aatagcattt gaaactggca gactagagta
ctgtagaggg gggtagaatt tcaggtgtag cggtgaaatg cgtagagatc tgaaggaata
ccggtggcga aggcggcccc ctggacagat actgacactc agatgcgaaa gcgtggggag
caaaca
>ASV_000706; Bacteria; Proteobacteria; Alphaproteobacteria; Caulobacterales; Hyphomonadaceae; Oceanicaulis; uncultured organism
tggggaatct tggacaatgg gcgaaagcct gatccagcca ttccgcgtgg atgacgaagg
ccttagggtt gtaaaatcct ttcagcaggg aagataatga cggtacctgc agaagaagcc
ccggctaact ccgtgccagc agccgcggta atacggaggg ggctagcgtt gttcggaatt
actgggcgta aagcgcgcgt aggcggatca gtcagtcaga ggtgaaatcc cggcgctcaa
cgtcggaact gcctttgata ctgctgatct ggagttcagg agaggtgtgt ggaattccga
gtgtagaggt gaaattcgta gatattcgga ggaacaccag aggcgaaggc gacacactgg
cctgatactg acgctgaggc gcgaaagcgt ggggagcaaa ca
>ASV_000708; Bacteria; Firmicutes; Clostridia; Peptostreptococcales-Tissierellales; Peptostreptococcaceae; Peptoclostridium; uncultured bacterium
tggggaatat tgcacaatgg gcgaaagcct gatgcagcaa cgccgcgtga gcgatgaagg
ccttcgggtc gtaaagctct gtcctaaggg aagataatga cggtacctta ggaggaagcc
ccggctaact acgtgccagc agccgcggta atacgtaggg ggcaagcgtt atccggaatc
actgggcgta aagggtgcgt aggcggctga taaagtctga ggtgaaaggc tacggcttaa
ccgtagtaag ccttggaaac ttatcggctt gagtacagga gaggaaagtg gaattcctag
tgtagcggtg aaatgcgtag atattaggag gaacaccagt ggcgaaggcg actttctgga
ctgttactga cgctgaggca cgaaagcgtg gggagcgaac a
>ASV_000709; Bacteria; Proteobacteria; Gammaproteobacteria; uncultured; uncultured gamma proteobacterium; unclassified; unclassified
tggggaatat tggacaatgg gcgcaagcct gatccagcaa tgccgcgtgt gtgaagaagg
ccttagggtt gtaaagcact ttcagtaggg aagaaaagca caggattaat actcctgtgt
cttgacggta cctacagaag aagcaccggc taactccgtg ccagcagccg cggtaatacg
gagggtgcaa gcgttaatcg gaattactgg gcgtaaagcg cgcgtaggcg gttatataag
tcgggtgtga aagccccggg ctcaacctgg gaactgcatt cgatactgta tagcttgagt
ttggtagagg ggagtggaat tccacatgta gcggtgaaat gcgtagatat gtggaggaac
accagtggcg aaggcgactc cctggcccaa aactgacgct gaggtgcgaa agcgtgggta
gcaaaca
>ASV_000710; Bacteria; Proteobacteria; Alphaproteobacteria; Rhizobiales; Rhizobiaceae; Roseitalea; Roseitalea porphyridii
tcgggaatat tggacaatgg gcgcaagcct gatccagcca tgccgcgtgt gtgatgaagg
ccctagggtt gtaaagcact ttcagtgggg aagataatga cggtacccac agaagaagcc
ccggctaact tcgtgccagc agccgcggta atacgaaggg ggctagcgtt gttcggaatt
actgggcgta aagcgcgcgt aggcggactg gtcagttggg ggtgaaatcc cggggctcaa
ccccggaact gcctccaata ctgccagtct cgaggtcgag agaggtgagt ggaattccga
gtgtagaggt gaaattcgta gatattcgga ggaacaccag tggcgaaggc ggctcactgg
ctcgaacctg acgctgaggt gcgaaagcgt ggggagcaaa ca
>ASV_000711; Bacteria; Firmicutes; Clostridia; Peptostreptococcales-Tissierellales; Peptostreptococcaceae; Tepidibacter; Tepidibacter sp. 26TPM1-ana3
tggggaatat tgcacaatgg gggaaaccct gatgcagcaa cgccgcgtga gcgatgaagg
ccttcgggtc gtaaagctct gtcctaaggg aagataatga cggtacctta ggaggaagcc
ccggctaact acgtgccagc agccgcggta atacgtaggg ggcaagcgtt atccggaatt
actgggcgta aagggtgcgt aggcggccct tcaagtcaga ggtgaaaggc tacggctcaa
ccgtagtaag cctttgaaac tgtagggctt gagtgcagga gaggagagta gaattcctag
tgtagcggtg aaatgcgtag atattaggag gaataccagt tgcgaaggcg gctctctgga
ctgtaactga cgctgaggca cgaaagcgtg gggagcgaac a
>ASV_000712; Bacteria; Proteobacteria; Alphaproteobacteria; Sphingomonadales; Sphingomonadaceae; Porphyrobacter; uncultured bacterium
tggggaatat tggacaatgg gcgaaagcct gatccagcaa tgccgcgtga gtgatgaagg
ccttagggtt gtaaagctct tttacccgag atgataatga cagtatcggg agaataagct
ccggctaact ccgtgccagc agccgcggta atacggaggg agctagcgtt gttcggaatt
actgggcgta aagcgcacgt aggcggcttt ttaagtcagg ggtgaaatcc cggggctcaa
ccccggaact gcccttgaaa ctgggaagct agaatcttgg agaggcgagt ggaattccga
gtgtagaggt gaaattcgta gatattcgga agaacaccag tggcgaaggc gactcgctgg
acaagtattg acgctgaggt gcgaaagcgt ggggagcaaa ca
>ASV_000713; Bacteria; Firmicutes; Clostridia; Peptostreptococcales-Tissierellales; Caminicellaceae; Paramaledivibacter; Maledivibacter halophilus
tggggaatat tgcacaatgg gggaaaccct gatgcagcaa cgccgcgtga gcgaagaagg
ccttcgggtc gtaaagctct gtcctaaggg aagaaaaatg acggtacctt aggaggaagc
cccggctaac tacgtgccag cagccgcggt aatacgtagg gggcgagcgt tatccggaat
cactgggcgt aaagggtgcg taggcggcca ggcaagccag aggttaaagg ctacggctta
accgtagtaa gcctttggaa ctgtatggct tgagtgcagg agaggagagt ggaattccta
gtgtagcggt gaaatgcgta gatattagga ggaacaccag tggcgaaggc gactctctgg
actgcaactg acgctgaggc acgaaagcgt ggggagcgaa ca
>ASV_000714; Bacteria; Proteobacteria; Alphaproteobacteria; Rhizobiales; Stappiaceae; Pseudovibrio; Pseudovibrio sp. SPO723
tggggaatat tggacaatgg gggcaaccct gatccagcca tgccgcgtga gtgatgacgg
ccttagggtt gtaaagctct ttcagtggtg aagataatga cattaaccac agaagaagcc
ccggctaact tcgtgccagc agccgcggta atacgaaggg ggctagcgtt gttcggaatc
actgggcgta aagcgcgcgt aggcggattg ataagttagg ggtgaaatcc cgaggctcaa
cctcggaact gcctttgata ctgtcagtct tgagttcgag agaggtgagt ggaactccga
gtgtagaggt gaaattcgta gatattcgga agaacaccag tggcgaaggc ggctcactgg
ctcgatactg acgctgaggt gcgaaagcgt ggggagcaaa ca
>ASV_000715; No blast hit; unclassified; unclassified; unclassified; unclassified; unclassified; unclassified
tcgcgaaaac tccacaatgc acgcaagtgt gatgggggga ttctgagtgc tccggtctca
ccggggcttt tcaccagagt aaagatctgg tggaataagt ggtgggcaag actggtgcca
gccgccgcgg taaccccagc gccacaagtg gtaaccattt ttattgggtc taaagcatcc
gtagccggca tggtaaatgc cctgtgaaat agtctcgctc aacgggactg cgtgcagggt
agactgccac gcttgggacc aggaaaggca agcggtactt tgtggggagc ggtaaaatgc
tataatccac agaagaccac cgatggcgaa ggcagcttgc ttgaatggat ccgacggtga
gggatgaaag ctaggggagc gatcc
>ASV_000716; Bacteria; Cyanobacteria; Cyanobacteriia; Cyanobacteriales; Phormidiaceae; Arthrospira PCC-7345; uncultured cyanobacterium
tggggaattt tccgcaatgg gcgaaagcct gacggagcaa gaccgcgtgg gggaggaagg
ctcttgggtt gtaaacccct tttctcaagg aagaagttct gacggtactt gaggaatcag
cctcggctaa ctccgtgcca gcagccgcgg taatacggag gaggcaagcg ttatccggaa
tgattgggcg taaagcgtcc gcaggtggcc attcaagtct gctgttaaag ccaggggctc
aactcctgct cggcagtgga aactgaatag ctagagtgcg gtaggggcag agggaattcc
cggtgtagcg gtgaaatgcg tagagatcgg gaagaacacc ggtggcgaaa gcgctctgct
gggccgcaac tgacactcag ggacgaaagc taggggagcg aatg
>ASV_000717; Bacteria; Actinobacteriota; Acidimicrobiia; Microtrichales; Ilumatobacteraceae; Ilumatobacter; metagenome
tggggaatct tgcacaatgg gcgaaagcct gatgcagcaa cgccgcgtgc gggaagaagg
ccctagggtt gtaaaccgct ttcagcaggg aagaaaatga cggtacctgc agaagaaggt
gcggccaact acgtgccagc agccgcggtg acacgtaggc accaagcgtt atccggattt
attgggcgta aagagctcgt aggcggttcg gtaagtcggg tgtgaaaact caaggctcaa
ccttgagagg ccacccgata ctgctgtgac tcgagtgcgg taggggagcg gggaattcct
ggtgtagcgg tgaaatgcgc agatatcagg aggaacacca gtggcgaagg cgccgctctg
ggccgtaact gacgctgagg agcgaaagcg tgggtagcaa aca
>ASV_000718; Bacteria; Proteobacteria; Alphaproteobacteria; Rhodobacterales; Rhodobacteraceae; Celeribacter; alpha proteobacterium KY8-1
tggggaatct tagacaatgg gggcaaccct gatctagcga tgccgcgtga gtgatgaagg
ccttagggtc gtaaagctct ttcgcctgtg atgataatga cagtagcagg taaagaaacc
ccggctaact ccgtgccagc agccgcggta atacggaggg ggttagcgtt gttcggaatt
actgggcgta aagcgcacgt aggcggatta gtcagtcaga ggtgaaatcc cagggctcaa
ccctggaact gcctttgata ctgctagtct tgagttcgag agaggtaagt ggaattccga
gtgtagaggt gaaattcgta gatattcgga ggaacaccag tggcgaaggc ggcttactgg
ctcgatactg acgctgaggt gcgaaagtgt ggggagcaaa ca
>ASV_000720; Bacteria; Desulfobacterota; Desulfovibrionia; Desulfovibrionales; Desulfovibrionaceae; Desulfovibrio; Desulfovibrio sp. HS3
tggggaatat tgcgcaatgg gggaaaccct gacgcagcga cgccatgtga gggacgaagg
ctttcgggtc gtaaacctct gtcaggaggg aagaaactgt ttgtggttaa tacccacttt
cactgacggt acctccagag gaagcaccgg ctaactccgt gccagcagcc gcggtaatac
ggagggtgcg agcgttaatc ggaatcactg ggcgtaaagc gcgcgtaggc ggcgcggtaa
gtcagacgtg aaagccctcg gctcaaccgg ggaattgcgt ttgatactgc cgtgcttgag
tatcggagag gatggcggaa ttccaggtgt aggagtgaaa tccgtagata tctggaggaa
caccagtggc gaaggcggcc atctggacga ttactgacgc tgaggtgcga aagcgtgggg
agcaaaca
>ASV_000721; No blast hit; unclassified; unclassified; unclassified; unclassified; unclassified; unclassified
accaggaatc gtgcgcaatg gacgaaagtc tgacgccgcg acgccgcgtg tgggacgaag
gcctccgggt cgtaaaccac ttttacttgg caggagactg ccttgggaat aagcaccggc
taactacgtg ccagcagcag cggtaaaacg tagggtgcaa gcgttgtccg gatttactgg
gcgtaaaggg ttcgcaggcg gcttggcaag ttatgtctca aataccgggg ctcaacttcg
gatagggatg taatactacc aggcttgaag gatgtcgggg ttactggaac ttactgtgta
ggagtgaaat ccgttgatat agtaaggaac accaagggcg aaggcaagta actagacatt
tcttgacgct caggaacgac agctagggta gcgaaag
>ASV_000722; Bacteria; Proteobacteria; Alphaproteobacteria; Rhodobacterales; Rhodobacteraceae; Roseinatronobacter; bacterium
tggggaatct tagacaatgg gggcaaccct gatctagcca tgccgcgtga tcgatgaagg
ccttagggtt gtaaagatct ttcgctgggg aagataatga cggtacccag taaagaagcc
ccggctaact ccgtgccagc agccgcggta atacggaggg ggctagcgtt gttcggaatt
actgggcgta aagcgcgcgt aggcggattg gaaagttggg ggtgaaatcc cggggctcaa
ccctggaact gccttcaaaa ctcccaatct ggagttcgag agaggtgagt ggaattccga
gtgtagaggt gaaattcgta gatattcgga ggaacaccag tggcgaaggc ggctcactgg
ctcgatactg acgctgaggt gcgaaagtgt ggggagcaaa ca
>ASV_000723; Bacteria; Proteobacteria; Gammaproteobacteria; Burkholderiales; MWH-UniP1 aquatic group; uncultured bacterium; unclassified
tggggaattt tggacaatgg gcgaaagcct gatccagcaa tgccgcgtgt gcgaagaagg
ccttcgggtt gtaaagcact tttgtcaggg aagaaatctt tcgggctaat acccctggaa
ggatgacggt acctgaagaa taagcaccgg ctaactacgt gccagcagcc gcggtaatac
gtagggtgca agcgttaatc ggaattactg ggcgtaaagc gtgcgcaggc ggtttgttaa
gacagttgtg aaatccccgg gcttaacctg ggaactgcaa ttgtgactgg caggctagag
tacggcagag gggggtggaa ttcctggtgt agcagtgaaa tgcgtagaga tcaggaggaa
caccgatggc gaaggcagcc ccctgggcta gtactgacgc tcatgcacga aagcgtgggg
agcaaaca
>ASV_000724; Bacteria; Proteobacteria; Alphaproteobacteria; Kiloniellales; Kiloniellaceae; uncultured; uncultured bacterium
tggggaatat tggacaatgg gcgcaagcct gatccagcca tgccgcgtga gtgaagaagg
ccttagggtt gtaaagctct ttcacccgtg aagatgatga cggtagcggg agaagaagcc
ccggctaact ccgtgccagc agccgcggta atacggaggg ggctagcgtt gttcggaatt
actgggcgta aagggcgcgt aggcggtctg ccaagtcagg ggtgaaaggc ctgggctcaa
cctgggaact gcccttgaaa ctggcagact agagtccgag agaggatggc ggaattccca
gtgtagaggt gaaattcgta gatattggga agaacaccag tggcgaaggc ggccatctgg
atcggcactg acgctgaggc gcgaaagcgt ggggagcaaa ca
>ASV_000725; Bacteria; Proteobacteria; Gammaproteobacteria; KI89A clade; uncultured organism; unclassified; unclassified
tggggaatct tgggcaatgg gcgcaagcct gacccagcca tgccgcgtgt gtgaagaagg
ccttcgggtt gtaaagcact ttcagtggtg aagaaaagcc aggggctaat acccccaggt
cttgacgtta accacagaag aagcaccggc taactccgtg ccagcagccg cggtaatacg
gagggtgcaa acgttaatcg gaattactgg gcgtaaagcg cgcgtaggcg gtttgataag
tgggatgtga aagccccggg ctcaacctgg gaactgcatt ccaaactgtc aggctagagt
gtggtagagg gaggtagaat ttcctgtgta gcggtgaaat gcgtagatat aggaaggaat
accagtggcg aaggcggcct cctggaccaa cactgacgct gaggtgcgaa agcgtgggga
gcaaaca
>ASV_000726; Bacteria; Proteobacteria; Alphaproteobacteria; Defluviicoccales; Defluviicoccaceae; Defluviicoccus; uncultured bacterium
tggggaatat tggacaatgg gggcaaccct gatccagcca tgccgcgtga gtgaagaagg
ccttagggtt gtaaagctct ttcacccgtg acgatgatga cggtagcggg agaagaagcc
ccggctaatt ccgtgccagc agccgcggta atacggaagg ggcgagcgtt gttcggaatt
actgggcgta aagcgcgcgt aggcggcttg gcaagtgagg cgtgaaaggc ctgggctcaa
cctgggaacg gcgcttcgga ctgctgggct tgagtccggg agagggtggt ggaattccca
[truncated: 20,412,327 more chars]
