# Supplementary material for: DNA- and RNA-based bacterial communities and geochemical zonation under changing sediment porewater dynamics on the Aldabra Atoll
Source: Sci Rep. 2022 Mar 11;12:4257. doi: 10.1038/s41598-022-07980-0 (PMC8917147; doi:10.1038/s41598-022-07980-0)
Supplement: Supplementary file 6 — Supplementary Table 1. [file 41598_2022_7980_MOESM6_ESM.xlsx]

## Sheet: metadata_95_ALD_depth_na
DNA- and RNA-based bacterial communities and geochemical zonation under changing sediment porewater dynamics on the Aldabra Atoll
Supplementary Table S2. Sample metadata including location, bacterial diversity, porewater and bulk sediment geochemical data.
SampleID	Location	Latitude	Longitude	Sample	Depositional	Nucleic acid	Core	Replicate	Depth (cm)	DNA/RNA concentration (ng/µl)	rna_dna_ratio	Geochemical zone	Diversity							Porewater core	Depth porewater	Salinity	ph	eH	TA	NH4+	PO43-	H2S	SO42-/Cl- ratio	Fe tot	Total C	Total Organic C	Total Inorganic C	Total N	Total S	C/N ratio
				Type	Setting								Shannon (H')	Simpson	inv. Simpson	CHAO1	ACE	Faith's PD	Species Richness		(cm)	(g/kg)		(mv)	(mmol/kg)	(mmol/kg)	(mmol/kg)	(mmol/kg)	(mol/mol)	(mmol/kg)	(wt%)	(wt%)	(wt%)	(wt%)	(wt%)
ALD_CC_K01_01_DNA_Bac	Cinq_Cases	-9.42979	46.4952	sediment	pool	DNA	1_CC	01_01_CC	0	45.55	0.340724	1_CC	5.09945	0.984955	66.4675	1821.52	1790.41	268.563	1127	4_CC	2	56.4656	6.998	-41	12.7164	0.429563	0.00589093	0.248569	0.135362	0.00728891	15.93	8.97	6.96	1.022	1	8.77691
ALD_CC_K01_01_RNA_Bac	Cinq_Cases	-9.42979	46.4952	sediment	pool	RNA	1_CC	01_01_CC	0	15.52	0.340724	1_CC	4.1508	0.950924	20.3765	1207.06	1186.86	136.591	751	4_CC	2	56.4656	6.998	-41	12.7164	0.429563	0.00589093	0.248569	0.135362	0.00728891	15.93	8.97	6.96	1.022	1	8.77691
ALD_CC_K01_02_a_RNA_Bac	Cinq_Cases	-9.42979	46.4952	sediment	pool	RNA	1_CC	01_02_CC	2.5	81.51	1.34062	1_CC	4.45197	0.927916	13.8728	2556.59	2548.75	291.864	1481	4_CC	2	56.4656	6.998	-41	12.7164	0.429563	0.00589093	0.248569	0.135362	0.00728891	15.93	8.97	6.96	1.022	1	8.77691
ALD_CC_K01_02_b_DNA_Bac	Cinq_Cases	-9.42979	46.4952	sediment	pool	DNA	1_CC	01_02_CC	2.5	384.03	0.0225503	1_CC	5.99177	0.991325	115.269	3403.28	3415.26	429.055	2189	4_CC	2	56.4656	6.998	-41	12.7164	0.429563	0.00589093	0.248569	0.135362	0.00728891	15.93	8.97	6.96	1.022	1	8.77691
ALD_CC_K01_02_b_RNA_Bac	Cinq_Cases	-9.42979	46.4952	sediment	pool	RNA	1_CC	01_02_CC	2.5	8.66	0.0225503	1_CC	NA	NA	NA	NA	NA	NA	NA	4_CC	2	56.4656	6.998	-41	12.7164	0.429563	0.00589093	0.248569	0.135362	0.00728891	15.93	8.97	6.96	1.022	1	8.77691
ALD_CC_K01_02_c_DNA_Bac	Cinq_Cases	-9.42979	46.4952	sediment	pool	DNA	1_CC	01_02_CC	2.5	384.03	0.536651	1_CC	6.19826	0.992859	140.044	3103.69	3120.51	433.402	2240	4_CC	2	56.4656	6.998	-41	12.7164	0.429563	0.00589093	0.248569	0.135362	0.00728891	15.93	8.97	6.96	1.022	1	8.77691
ALD_CC_K01_02_c_RNA_Bac	Cinq_Cases	-9.42979	46.4952	sediment	pool	RNA	1_CC	01_02_CC	2.5	206.09	0.536651	1_CC	4.47328	0.904514	10.4727	1956.26	1987.16	269.318	1467	4_CC	2	56.4656	6.998	-41	12.7164	0.429563	0.00589093	0.248569	0.135362	0.00728891	15.93	8.97	6.96	1.022	1	8.77691
ALD_CC_K01_02_d_DNA_Bac	Cinq_Cases	-9.42979	46.4952	sediment	pool	DNA	1_CC	01_02_CC	2.5	283.12	0	1_CC	6.10789	0.990758	108.204	3509.73	3623.88	461.963	2352	4_CC	2	56.4656	6.998	-41	12.7164	0.429563	0.00589093	0.248569	0.135362	0.00728891	15.93	8.97	6.96	1.022	1	8.77691
ALD_CC_K01_03_a_DNA_Bac	Cinq_Cases	-9.42979	46.4952	sediment	pool	DNA	1_CC	01_03_CC	5	53.26	0.561585	2_CC	5.68446	0.985654	69.7075	3230.51	3351.73	410.494	2041	4_CC	4.5	65.4919	6.9	85	8.09876	0.39369	0.00850697	0.00632	0.143993	0.0411504	15.15	7.48	7.67	0.853	0.91	8.76905
ALD_CC_K01_03_a_RNA_Bac	Cinq_Cases	-9.42979	46.4952	sediment	pool	RNA	1_CC	01_03_CC	5	29.91	0.561585	2_CC	5.30982	0.983519	60.6771	2328.91	2310.81	265.163	1490	4_CC	4.5	65.4919	6.9	85	8.09876	0.39369	0.00850697	0.00632	0.143993	0.0411504	15.15	7.48	7.67	0.853	0.91	8.76905
ALD_CC_K01_03_b_DNA_Bac	Cinq_Cases	-9.42979	46.4952	sediment	pool	DNA	1_CC	01_03_CC	5	41.49	0.639672	2_CC	5.63102	0.982974	58.7346	3339.38	3418.08	407.648	2052	4_CC	4.5	65.4919	6.9	85	8.09876	0.39369	0.00850697	0.00632	0.143993	0.0411504	15.15	7.48	7.67	0.853	0.91	8.76905
ALD_CC_K01_03_b_RNA_Bac	Cinq_Cases	-9.42979	46.4952	sediment	pool	RNA	1_CC	01_03_CC	5	26.54	0.639672	2_CC	5.47952	0.986242	72.685	2167.75	2233.53	274.873	1568	4_CC	4.5	65.4919	6.9	85	8.09876	0.39369	0.00850697	0.00632	0.143993	0.0411504	15.15	7.48	7.67	0.853	0.91	8.76905
ALD_CC_K01_03_c_DNA_Bac	Cinq_Cases	-9.42979	46.4952	sediment	pool	DNA	1_CC	01_03_CC	5	160.42	0.820596	2_CC	4.82784	0.954867	22.1565	2411.19	2599.88	352.006	1635	4_CC	4.5	65.4919	6.9	85	8.09876	0.39369	0.00850697	0.00632	0.143993	0.0411504	15.15	7.48	7.67	0.853	0.91	8.76905
ALD_CC_K01_03_c_RNA_Bac	Cinq_Cases	-9.42979	46.4952	sediment	pool	RNA	1_CC	01_03_CC	5	131.64	0.820596	2_CC	3.5925	0.903798	10.3948	1700.51	1758.67	212.463	963	4_CC	4.5	65.4919	6.9	85	8.09876	0.39369	0.00850697	0.00632	0.143993	0.0411504	15.15	7.48	7.67	0.853	0.91	8.76905
ALD_CC_K01_04_a_DNA_Bac	Cinq_Cases	-9.42979	46.4952	sediment	pool	DNA	1_CC	01_04_CC	7.5	38	0.588947	2_CC	5.01411	0.96165	26.0753	2209.67	2316.7	321.966	1551	4_CC	7	73.6542	6.863	126	6.74593	0.347693	0.00832388	0.000371312	0.144095	0.0115424	14.45	6.46	7.99	0.71	0.81	9.09859
ALD_CC_K01_04_a_RNA_Bac	Cinq_Cases	-9.42979	46.4952	sediment	pool	RNA	1_CC	01_04_CC	7.5	22.38	0.588947	2_CC	4.01123	0.917702	12.151	1411.34	1390.91	188.483	914	4_CC	7	73.6542	6.863	126	6.74593	0.347693	0.00832388	0.000371312	0.144095	0.0115424	14.45	6.46	7.99	0.71	0.81	9.09859
ALD_CC_K01_04_b_DNA_Bac	Cinq_Cases	-9.42979	46.4952	sediment	pool	DNA	1_CC	01_04_CC	7.5	34.09	0.760047	2_CC	5.06079	0.960785	25.5006	2396.59	2428.98	325.051	1564	4_CC	7	73.6542	6.863	126	6.74593	0.347693	0.00832388	0.000371312	0.144095	0.0115424	14.45	6.46	7.99	0.71	0.81	9.09859
ALD_CC_K01_04_b_RNA_Bac	Cinq_Cases	-9.42979	46.4952	sediment	pool	RNA	1_CC	01_04_CC	7.5	25.91	0.760047	2_CC	4.82862	0.976802	43.1081	1396.41	1440.64	207.443	1043	4_CC	7	73.6542	6.863	126	6.74593	0.347693	0.00832388	0.000371312	0.144095	0.0115424	14.45	6.46	7.99	0.71	0.81	9.09859
ALD_CC_K01_04_c_DNA_Bac	Cinq_Cases	-9.42979	46.4952	sediment	pool	DNA	1_CC	01_04_CC	7.5	40.66	0.569848	2_CC	4.86338	0.952899	21.2309	2353.4	2387.88	317.729	1496	4_CC	7	73.6542	6.863	126	6.74593	0.347693	0.00832388	0.000371312	0.144095	0.0115424	14.45	6.46	7.99	0.71	0.81	9.09859
ALD_CC_K01_04_c_RNA_Bac	Cinq_Cases	-9.42979	46.4952	sediment	pool	RNA	1_CC	01_04_CC	7.5	23.17	0.569848	2_CC	4.28231	0.933593	15.0587	1294.18	1298.07	191.012	911	4_CC	7	73.6542	6.863	126	6.74593	0.347693	0.00832388	0.000371312	0.144095	0.0115424	14.45	6.46	7.99	0.71	0.81	9.09859
ALD_CC_K01_05_a_DNA_Bac	Cinq_Cases	-9.42979	46.4952	sediment	pool	DNA	1_CC	01_05_CC	10	36.11	0.544724	2_CC	4.74938	0.957722	23.653	2497.08	2627.76	329.78	1496	4_CC	10	80.198	6.909	132	5.68691	0.177924	0.00887717	0	0.143586	0.00823436	13.38	4.9	8.48	0.474	0.74	10.3376
ALD_CC_K01_05_a_RNA_Bac	Cinq_Cases	-9.42979	46.4952	sediment	pool	RNA	1_CC	01_05_CC	10	19.67	0.544724	2_CC	NA	NA	NA	NA	NA	NA	NA	4_CC	10	80.198	6.909	132	5.68691	0.177924	0.00887717	0	0.143586	0.00823436	13.38	4.9	8.48	0.474	0.74	10.3376
ALD_CC_K01_05_b_DNA_Bac	Cinq_Cases	-9.42979	46.4952	sediment	pool	DNA	1_CC	01_05_CC	10	28.42	0.743139	2_CC	4.6861	0.953191	21.3633	2616.4	2680.07	301.218	1469	4_CC	10	80.198	6.909	132	5.68691	0.177924	0.00887717	0	0.143586	0.00823436	13.38	4.9	8.48	0.474	0.74	10.3376
ALD_CC_K01_05_b_RNA_Bac	Cinq_Cases	-9.42979	46.4952	sediment	pool	RNA	1_CC	01_05_CC	10	21.12	0.743139	2_CC	3.86082	0.875752	8.04839	1646.08	1782.98	261.276	1135	4_CC	10	80.198	6.909	132	5.68691	0.177924	0.00887717	0	0.143586	0.00823436	13.38	4.9	8.48	0.474	0.74	10.3376
ALD_CC_K01_05_c_DNA_Bac	Cinq_Cases	-9.42979	46.4952	sediment	pool	DNA	1_CC	01_05_CC	10	23.95	0.888935	2_CC	4.71765	0.954188	21.8282	2212.61	2369.13	295.195	1425	4_CC	10	80.198	6.909	132	5.68691	0.177924	0.00887717	0	0.143586	0.00823436	13.38	4.9	8.48	0.474	0.74	10.3376
ALD_CC_K01_05_c_RNA_Bac	Cinq_Cases	-9.42979	46.4952	sediment	pool	RNA	1_CC	01_05_CC	10	21.29	0.888935	2_CC	4.02748	0.91042	11.1633	1871.69	1948.05	253.873	1159	4_CC	10	80.198	6.909	132	5.68691	0.177924	0.00887717	0	0.143586	0.00823436	13.38	4.9	8.48	0.474	0.74	10.3376
ALD_CC_K01_06_a_RNA_Bac	Cinq_Cases	-9.42979	46.4952	sediment	pool	RNA	1_CC	01_06_CC	12.5	24.47	2.85864	3_CC	4.47341	0.960631	25.4009	2044.02	2090.65	252.177	1195	4_CC	13	82.4315	6.959	148	4.90815	0.0677148	0.00875966	0	0.141207	0.00577061	12.29	3.4	8.89	0.286	0.62	11.8881
ALD_CC_K01_06_b_DNA_Bac	Cinq_Cases	-9.42979	46.4952	sediment	pool	DNA	1_CC	01_06_CC	12.5	15.9	0.89434	3_CC	5.12022	0.95003	20.0121	3266.23	3377.29	404.006	1983	4_CC	13	82.4315	6.959	148	4.90815	0.0677148	0.00875966	0	0.141207	0.00577061	12.29	3.4	8.89	0.286	0.62	11.8881
ALD_CC_K01_06_b_RNA_Bac	Cinq_Cases	-9.42979	46.4952	sediment	pool	RNA	1_CC	01_06_CC	12.5	14.22	0.89434	3_CC	4.50696	0.958432	24.0567	1814.45	1883.42	259.502	1206	4_CC	13	82.4315	6.959	148	4.90815	0.0677148	0.00875966	0	0.141207	0.00577061	12.29	3.4	8.89	0.286	0.62	11.8881
ALD_CC_K01_06_c_DNA_Bac	Cinq_Cases	-9.42979	46.4952	sediment	pool	DNA	1_CC	01_06_CC	12.5	14.14	0.939887	3_CC	5.14787	0.95741	23.4796	3093.13	3287.39	395.042	1960	4_CC	13	82.4315	6.959	148	4.90815	0.0677148	0.00875966	0	0.141207	0.00577061	12.29	3.4	8.89	0.286	0.62	11.8881
ALD_CC_K01_06_c_RNA_Bac	Cinq_Cases	-9.42979	46.4952	sediment	pool	RNA	1_CC	01_06_CC	12.5	13.29	0.939887	3_CC	4.33681	0.951531	20.6319	1702	1791.95	236.957	1110	4_CC	13	82.4315	6.959	148	4.90815	0.0677148	0.00875966	0	0.141207	0.00577061	12.29	3.4	8.89	0.286	0.62	11.8881
ALD_CC_K01_06_d_DNA_Bac	Cinq_Cases	-9.42979	46.4952	sediment	pool	DNA	1_CC	01_06_CC	12.5	23.53	0.930302	3_CC	5.26163	0.96144	25.9339	3541.02	3697.61	411.482	2071	4_CC	13	82.4315	6.959	148	4.90815	0.0677148	0.00875966	0	0.141207	0.00577061	12.29	3.4	8.89	0.286	0.62	11.8881
ALD_CC_K01_06_d_RNA_Bac	Cinq_Cases	-9.42979	46.4952	sediment	pool	RNA	1_CC	01_06_CC	12.5	21.89	0.930302	3_CC	4.88486	0.968116	31.3639	1950.38	1902.58	299.991	1219	4_CC	13	82.4315	6.959	148	4.90815	0.0677148	0.00875966	0	0.141207	0.00577061	12.29	3.4	8.89	0.286	0.62	11.8881
ALD_CC_K01_07_a_DNA_Bac	Cinq_Cases	-9.42979	46.4952	sediment	pool	DNA	1_CC	01_07_CC	15	9.68	1.08574	3_CC	3.76428	0.832126	5.95684	2308.28	2352.31	320.045	1434	4_CC	16.5	82.5284	6.95	147	4.64093	0.0562388	0.00827	0	0.140799	0.00626713	11.21	2.31	8.9	0.18	0.45	12.8333
ALD_CC_K01_07_a_RNA_Bac	Cinq_Cases	-9.42979	46.4952	sediment	pool	RNA	1_CC	01_07_CC	15	10.51	1.08574	3_CC	2.41162	0.707443	3.41814	921.156	953.336	158.02	617	4_CC	16.5	82.5284	6.95	147	4.64093	0.0562388	0.00827	0	0.140799	0.00626713	11.21	2.31	8.9	0.18	0.45	12.8333
ALD_CC_K01_07_b_DNA_Bac	Cinq_Cases	-9.42979	46.4952	sediment	pool	DNA	1_CC	01_07_CC	15	17.75	0.981972	3_CC	3.27801	0.768778	4.32484	2077.57	2207.14	305.955	1324	4_CC	16.5	82.5284	6.95	147	4.64093	0.0562388	0.00827	0	0.140799	0.00626713	11.21	2.31	8.9	0.18	0.45	12.8333
ALD_CC_K01_07_b_RNA_Bac	Cinq_Cases	-9.42979	46.4952	sediment	pool	RNA	1_CC	01_07_CC	15	17.43	0.981972	3_CC	1.86884	0.571249	2.33236	906.512	917.004	153.095	524	4_CC	16.5	82.5284	6.95	147	4.64093	0.0562388	0.00827	0	0.140799	0.00626713	11.21	2.31	8.9	0.18	0.45	12.8333
ALD_CC_K01_07_c_DNA_Bac	Cinq_Cases	-9.42979	46.4952	sediment	pool	DNA	1_CC	01_07_CC	15	18.24	0.986294	3_CC	3.52944	0.795262	4.88428	2627.4	2671.87	324.583	1429	4_CC	16.5	82.5284	6.95	147	4.64093	0.0562388	0.00827	0	0.140799	0.00626713	11.21	2.31	8.9	0.18	0.45	12.8333
ALD_CC_K01_07_c_RNA_Bac	Cinq_Cases	-9.42979	46.4952	sediment	pool	RNA	1_CC	01_07_CC	15	17.99	0.986294	3_CC	1.92807	0.590109	2.43967	747.257	817.451	165.261	514	4_CC	16.5	82.5284	6.95	147	4.64093	0.0562388	0.00827	0	0.140799	0.00626713	11.21	2.31	8.9	0.18	0.45	12.8333
ALD_CC_K01_08_a_DNA_Bac	Cinq_Cases	-9.42979	46.4952	sediment	pool	DNA	1_CC	01_08_CC	17.5	21.8	0.797248	3_CC	4.87084	0.962432	26.6183	1270.9	1373.91	249.571	1038	4_CC	16.5	82.5284	6.95	147	4.64093	0.0562388	0.00827	0	0.140799	0.00626713	11.21	2.31	8.9	0.18	0.45	12.8333
ALD_CC_K01_08_a_RNA_Bac	Cinq_Cases	-9.42979	46.4952	sediment	pool	RNA	1_CC	01_08_CC	17.5	17.38	0.797248	3_CC	4.27979	0.949628	19.8522	1266.22	1301.82	197.086	857	4_CC	16.5	82.5284	6.95	147	4.64093	0.0562388	0.00827	0	0.140799	0.00626713	11.21	2.31	8.9	0.18	0.45	12.8333
ALD_CC_K01_08_b_DNA_Bac	Cinq_Cases	-9.42979	46.4952	sediment	pool	DNA	1_CC	01_08_CC	17.5	21.4	0.926636	3_CC	4.61531	0.944021	17.8637	1440.36	1545.14	250.724	1019	4_CC	16.5	82.5284	6.95	147	4.64093	0.0562388	0.00827	0	0.140799	0.00626713	11.21	2.31	8.9	0.18	0.45	12.8333
ALD_CC_K01_08_b_RNA_Bac	Cinq_Cases	-9.42979	46.4952	sediment	pool	RNA	1_CC	01_08_CC	17.5	19.83	0.926636	3_CC	3.94495	0.941152	16.9928	1106.08	1150.88	178.789	736	4_CC	16.5	82.5284	6.95	147	4.64093	0.0562388	0.00827	0	0.140799	0.00626713	11.21	2.31	8.9	0.18	0.45	12.8333
ALD_CC_K01_08_c_DNA_Bac	Cinq_Cases	-9.42979	46.4952	sediment	pool	DNA	1_CC	01_08_CC	17.5	20.97	0.906533	3_CC	4.81558	0.957048	23.2815	1368.64	1410.98	238.043	1011	4_CC	16.5	82.5284	6.95	147	4.64093	0.0562388	0.00827	0	0.140799	0.00626713	11.21	2.31	8.9	0.18	0.45	12.8333
ALD_CC_K01_08_c_RNA_Bac	Cinq_Cases	-9.42979	46.4952	sediment	pool	RNA	1_CC	01_08_CC	17.5	19.01	0.906533	3_CC	4.47455	0.969792	33.1036	1376.14	1373.76	207.167	885	4_CC	16.5	82.5284	6.95	147	4.64093	0.0562388	0.00827	0	0.140799	0.00626713	11.21	2.31	8.9	0.18	0.45	12.8333
ALD_CC_K01_09_a_DNA_Bac	Cinq_Cases	-9.42979	46.4952	sediment	pool	DNA	1_CC	01_09_CC	20	20.36	0.72446	3_CC	3.81392	0.878766	8.2485	1523.82	1593.47	280.528	1055	4_CC	20	82.365	6.867	151	4.6336	0.0296403	0.00791041	0	0.140537	0.00551268	9.84	4.1	5.74	0.188	0.52	21.8085
ALD_CC_K01_09_a_RNA_Bac	Cinq_Cases	-9.42979	46.4952	sediment	pool	RNA	1_CC	01_09_CC	20	14.75	0.72446	3_CC	NA	NA	NA	NA	NA	NA	NA	4_CC	20	82.365	6.867	151	4.6336	0.0296403	0.00791041	0	0.140537	0.00551268	9.84	4.1	5.74	0.188	0.52	21.8085
ALD_CC_K01_09_b_DNA_Bac	Cinq_Cases	-9.42979	46.4952	sediment	pool	DNA	1_CC	01_09_CC	20	22.27	1.00449	3_CC	3.74698	0.881452	8.43537	1653.17	1732.53	256.321	1052	4_CC	20	82.365	6.867	151	4.6336	0.0296403	0.00791041	0	0.140537	0.00551268	9.84	4.1	5.74	0.188	0.52	21.8085
ALD_CC_K01_09_b_RNA_Bac	Cinq_Cases	-9.42979	46.4952	sediment	pool	RNA	1_CC	01_09_CC	20	22.37	1.00449	3_CC	2.63169	0.829158	5.85338	621.679	617.093	98.3019	383	4_CC	20	82.365	6.867	151	4.6336	0.0296403	0.00791041	0	0.140537	0.00551268	9.84	4.1	5.74	0.188	0.52	21.8085
ALD_CC_K01_09_c_DNA_Bac	Cinq_Cases	-9.42979	46.4952	sediment	pool	DNA	1_CC	01_09_CC	20	23.27	0.924796	3_CC	4.15681	0.916078	11.9159	1642	1689.14	262.544	1087	4_CC	20	82.365	6.867	151	4.6336	0.0296403	0.00791041	0	0.140537	0.00551268	9.84	4.1	5.74	0.188	0.52	21.8085
ALD_CC_K01_09_c_RNA_Bac	Cinq_Cases	-9.42979	46.4952	sediment	pool	RNA	1_CC	01_09_CC	20	21.52	0.924796	3_CC	3.03346	0.876833	8.11908	592.458	629.42	130.895	418	4_CC	20	82.365	6.867	151	4.6336	0.0296403	0.00791041	0	0.140537	0.00551268	9.84	4.1	5.74	0.188	0.52	21.8085
ALD_CC_K01_10_a_DNA_Bac	Cinq_Cases	-9.42979	46.4952	sediment	pool	DNA	1_CC	01_10_CC	22.5	4.13	0.88862	4_CC	NA	NA	NA	NA	NA	NA	NA	4_CC	23.5	81.978	6.881		4.53663	0.0240338		0	0.141366	0.00527645	10.57	10.57	0	0.659	1.09	16.0395
ALD_CC_K01_10_a_RNA_Bac	Cinq_Cases	-9.42979	46.4952	sediment	pool	RNA	1_CC	01_10_CC	22.5	3.67	0.88862	4_CC	3.69325	0.818104	5.49766	1237.05	1306.52	192.746	967	4_CC	23.5	81.978	6.881		4.53663	0.0240338		0	0.141366	0.00527645	10.57	10.57	0	0.659	1.09	16.0395
ALD_CC_K01_10_b_RNA_Bac	Cinq_Cases	-9.42979	46.4952	sediment	pool	RNA	1_CC	01_10_CC	22.5	2.81	NA	4_CC	3.39598	0.918076	12.2065	894.261	868.52	138.199	603	4_CC	23.5	81.978	6.881		4.53663	0.0240338		0	0.141366	0.00527645	10.57	10.57	0	0.659	1.09	16.0395
ALD_CC_K01_10_c_RNA_Bac	Cinq_Cases	-9.42979	46.4952	sediment	pool	RNA	1_CC	01_10_CC	22.5	8.64	NA	4_CC	4.63649	0.948317	19.3489	1382.8	1405.85	211.882	1084	4_CC	23.5	81.978	6.881		4.53663	0.0240338		0	0.141366	0.00527645	10.57	10.57	0	0.659	1.09	16.0395
ALD_CC_K01_10_d_DNA_Bac	Cinq_Cases	-9.42979	46.4952	sediment	pool	DNA	1_CC	01_10_CC	22.5	6.54	0.917431	4_CC	5.04313	0.965644	29.1072	1850.19	1882.03	307.025	1387	4_CC	23.5	81.978	6.881		4.53663	0.0240338		0	0.141366	0.00527645	10.57	10.57	0	0.659	1.09	16.0395
ALD_CC_K01_10_d_RNA_Bac	Cinq_Cases	-9.42979	46.4952	sediment	pool	RNA	1_CC	01_10_CC	22.5	6	0.917431	4_CC	4.83439	0.949836	19.9346	1439.42	1484.91	216.835	1128	4_CC	23.5	81.978	6.881		4.53663	0.0240338		0	0.141366	0.00527645	10.57	10.57	0	0.659	1.09	16.0395
ALD_CC_K01_10_e_DNA_Bac	Cinq_Cases	-9.42979	46.4952	sediment	pool	DNA	1_CC	01_10_CC	22.5	4.57	0.785558	4_CC	5.54631	0.983656	61.1834	2331.59	2365.35	338.86	1640	4_CC	23.5	81.978	6.881		4.53663	0.0240338		0	0.141366	0.00527645	10.57	10.57	0	0.659	1.09	16.0395
ALD_CC_K01_10_e_RNA_Bac	Cinq_Cases	-9.42979	46.4952	sediment	pool	RNA	1_CC	01_10_CC	22.5	3.59	0.785558	4_CC	4.86523	0.958648	24.1825	1542.85	1548.19	239.31	1149	4_CC	23.5	81.978	6.881		4.53663	0.0240338		0	0.141366	0.00527645	10.57	10.57	0	0.659	1.09	16.0395
ALD_CC_K01_11_a_DNA_Bac	Cinq_Cases	-9.42979	46.4952	sediment	pool	DNA	1_CC	01_11_CC	25	3.37	1.23739	4_CC	NA	NA	NA	NA	NA	NA	NA	4_CC	27	82.005	6.85		4.68972	0.0511314	0.00557735	0	0.141157	0.00581443	15.4	15.4	0	0.926	1.78	16.6307
ALD_CC_K01_11_a_RNA_Bac	Cinq_Cases	-9.42979	46.4952	sediment	pool	RNA	1_CC	01_11_CC	25	4.17	1.23739	4_CC	5.07036	0.973204	37.3196	1487.4	1462.18	231.431	1130	4_CC	27	82.005	6.85		4.68972	0.0511314	0.00557735	0	0.141157	0.00581443	15.4	15.4	0	0.926	1.78	16.6307
ALD_CC_K01_11_b_DNA_Bac	Cinq_Cases	-9.42979	46.4952	sediment	pool	DNA	1_CC	01_11_CC	25	5.17	1.7176	4_CC	4.3038	0.941664	17.1422	1401	1445.03	239.012	1034	4_CC	27	82.005	6.85		4.68972	0.0511314	0.00557735	0	0.141157	0.00581443	15.4	15.4	0	0.926	1.78	16.6307
ALD_CC_K01_11_b_RNA_Bac	Cinq_Cases	-9.42979	46.4952	sediment	pool	RNA	1_CC	01_11_CC	25	8.88	1.7176	4_CC	5.0623	0.963538	27.4258	1524.25	1529.49	223.218	1131	4_CC	27	82.005	6.85		4.68972	0.0511314	0.00557735	0	0.141157	0.00581443	15.4	15.4	0	0.926	1.78	16.6307
ALD_CC_K01_11_c_DNA_Bac	Cinq_Cases	-9.42979	46.4952	sediment	pool	DNA	1_CC	01_11_CC	25	4.94	1.40891	4_CC	NA	NA	NA	NA	NA	NA	NA	4_CC	27	82.005	6.85		4.68972	0.0511314	0.00557735	0	0.141157	0.00581443	15.4	15.4	0	0.926	1.78	16.6307
ALD_CC_K01_11_c_RNA_Bac	Cinq_Cases	-9.42979	46.4952	sediment	pool	RNA	1_CC	01_11_CC	25	6.96	1.40891	4_CC	5.27129	0.979069	47.7766	1588.67	1565.61	230.889	1177	4_CC	27	82.005	6.85		4.68972	0.0511314	0.00557735	0	0.141157	0.00581443	15.4	15.4	0	0.926	1.78	16.6307
ALD_CC_K01_11_d_DNA_Bac	Cinq_Cases	-9.42979	46.4952	sediment	pool	DNA	1_CC	01_11_CC	25	7.29	1.13169	4_CC	5.3841	0.984205	63.3116	1914.97	1886.65	301.92	1394	4_CC	27	82.005	6.85		4.68972	0.0511314	0.00557735	0	0.141157	0.00581443	15.4	15.4	0	0.926	1.78	16.6307
ALD_CC_K01_11_d_RNA_Bac	Cinq_Cases	-9.42979	46.4952	sediment	pool	RNA	1_CC	01_11_CC	25	8.25	1.13169	4_CC	4.80793	0.949487	19.7969	1266.62	1267.96	200.541	1011	4_CC	27	82.005	6.85		4.68972	0.0511314	0.00557735	0	0.141157	0.00581443	15.4	15.4	0	0.926	1.78	16.6307
ALD_CC_K01_11_e_DNA_Bac	Cinq_Cases	-9.42979	46.4952	sediment	pool	DNA	1_CC	01_11_CC	25	6.41	0.957878	4_CC	5.50424	0.98555	69.2021	1990.59	1994.07	311.516	1459	4_CC	27	82.005	6.85		4.68972	0.0511314	0.00557735	0	0.141157	0.00581443	15.4	15.4	0	0.926	1.78	16.6307
ALD_CC_K01_11_e_RNA_Bac	Cinq_Cases	-9.42979	46.4952	sediment	pool	RNA	1_CC	01_11_CC	25	6.14	0.957878	4_CC	5.2363	0.968266	31.5123	1584.72	1574.35	220.826	1186	4_CC	27	82.005	6.85		4.68972	0.0511314	0.00557735	0	0.141157	0.00581443	15.4	15.4	0	0.926	1.78	16.6307
ALD_CC_K01_12_a_DNA_Bac	Cinq_Cases	-9.42979	46.4952	sediment	pool	DNA	1_CC	01_12_CC	27.5	6.63	1.18854	4_CC	4.95678	0.978155	45.7765	1525.9	1556.75	254.979	1094	4_CC	27	82.005	6.85		4.68972	0.0511314	0.00557735	0	0.141157	0.00581443	15.4	15.4	0	0.926	1.78	16.6307
ALD_CC_K01_12_a_RNA_Bac	Cinq_Cases	-9.42979	46.4952	sediment	pool	RNA	1_CC	01_12_CC	27.5	7.88	1.18854	4_CC	4.01107	0.910326	11.1514	1306.17	1345.65	184.678	899	4_CC	27	82.005	6.85		4.68972	0.0511314	0.00557735	0	0.141157	0.00581443	15.4	15.4	0	0.926	1.78	16.6307
ALD_CC_K01_12_b_DNA_Bac	Cinq_Cases	-9.42979	46.4952	sediment	pool	DNA	1_CC	01_12_CC	27.5	7.19	1.57858	4_CC	4.49226	0.965768	29.2123	1593.96	1659.82	230.084	1035	4_CC	27	82.005	6.85		4.68972	0.0511314	0.00557735	0	0.141157	0.00581443	15.4	15.4	0	0.926	1.78	16.6307
ALD_CC_K01_12_b_RNA_Bac	Cinq_Cases	-9.42979	46.4952	sediment	pool	RNA	1_CC	01_12_CC	27.5	11.35	1.57858	4_CC	4.42528	0.931586	14.6169	1376.78	1387.61	202.857	963	4_CC	27	82.005	6.85		4.68972	0.0511314	0.00557735	0	0.141157	0.00581443	15.4	15.4	0	0.926	1.78	16.6307
ALD_CC_K01_12_c_DNA_Bac	Cinq_Cases	-9.42979	46.4952	sediment	pool	DNA	1_CC	01_12_CC	27.5	10.86	1.33517	4_CC	4.87858	0.975703	41.158	1850.8	1789.59	260.053	1171	4_CC	27	82.005	6.85		4.68972	0.0511314	0.00557735	0	0.141157	0.00581443	15.4	15.4	0	0.926	1.78	16.6307
ALD_CC_K01_12_c_RNA_Bac	Cinq_Cases	-9.42979	46.4952	sediment	pool	RNA	1_CC	01_12_CC	27.5	14.5	1.33517	4_CC	4.36182	0.920964	12.6525	1502.92	1488.56	213.701	1039	4_CC	27	82.005	6.85		4.68972	0.0511314	0.00557735	0	0.141157	0.00581443	15.4	15.4	0	0.926	1.78	16.6307
ALD_CC_K01_13_a_DNA_Bac	Cinq_Cases	-9.42979	46.4952	sediment	pool	DNA	1_CC	01_13_CC	30	24.77	0.485264	5_CC	4.59089	0.917759	12.1594	2361.44	2422.51	322.033	1537	4_CC	30.5	80.3753	6.833	146	4.93139	0.0783325	0.00517485	0.000744913	0.140113	0.00545419	12.22	8.84	3.38	0.443	1.49	19.9549
ALD_CC_K01_13_a_RNA_Bac	Cinq_Cases	-9.42979	46.4952	sediment	pool	RNA	1_CC	01_13_CC	30	12.02	0.485264	5_CC	4.13502	0.900004	10.0004	1430.61	1465.25	235.852	1132	4_CC	30.5	80.3753	6.833	146	4.93139	0.0783325	0.00517485	0.000744913	0.140113	0.00545419	12.22	8.84	3.38	0.443	1.49	19.9549
ALD_CC_K01_13_b_DNA_Bac	Cinq_Cases	-9.42979	46.4952	sediment	pool	DNA	1_CC	01_13_CC	30	30.35	0.524876	5_CC	4.7179	0.948184	19.2992	2396.97	2368.1	320.677	1508	4_CC	30.5	80.3753	6.833	146	4.93139	0.0783325	0.00517485	0.000744913	0.140113	0.00545419	12.22	8.84	3.38	0.443	1.49	19.9549
ALD_CC_K01_13_b_RNA_Bac	Cinq_Cases	-9.42979	46.4952	sediment	pool	RNA	1_CC	01_13_CC	30	15.93	0.524876	5_CC	4.71331	0.957721	23.6526	1594.16	1643.82	250.552	1202	4_CC	30.5	80.3753	6.833	146	4.93139	0.0783325	0.00517485	0.000744913	0.140113	0.00545419	12.22	8.84	3.38	0.443	1.49	19.9549
ALD_CC_K01_13_c_DNA_Bac	Cinq_Cases	-9.42979	46.4952	sediment	pool	DNA	1_CC	01_13_CC	30	23.1	0.617316	5_CC	4.90883	0.960372	25.235	2187.51	2267.16	326.89	1531	4_CC	30.5	80.3753	6.833	146	4.93139	0.0783325	0.00517485	0.000744913	0.140113	0.00545419	12.22	8.84	3.38	0.443	1.49	19.9549
ALD_CC_K01_13_c_RNA_Bac	Cinq_Cases	-9.42979	46.4952	sediment	pool	RNA	1_CC	01_13_CC	30	14.26	0.617316	5_CC	5.16483	0.97763	44.7037	1893.07	1915.73	275.806	1360	4_CC	30.5	80.3753	6.833	146	4.93139	0.0783325	0.00517485	0.000744913	0.140113	0.00545419	12.22	8.84	3.38	0.443	1.49	19.9549
ALD_CC_K01_14_a_DNA_Bac	Cinq_Cases	-9.42979	46.4952	sediment	pool	DNA	1_CC	01_14_CC	32.5	53.05	1.26107	5_CC	3.88657	0.933377	15.0098	1459.19	1450.92	210.299	808	4_CC	30.5	80.3753	6.833	146	4.93139	0.0783325	0.00517485	0.000744913	0.140113	0.00545419	13.89	10.09	3.8	0.404	2.32	24.9752
ALD_CC_K01_14_a_RNA_Bac	Cinq_Cases	-9.42979	46.4952	sediment	pool	RNA	1_CC	01_14_CC	32.5	66.9	1.26107	5_CC	3.40581	0.890405	9.1245	830.864	841.448	138.298	567	4_CC	30.5	80.3753	6.833	146	4.93139	0.0783325	0.00517485	0.000744913	0.140113	0.00545419	13.89	10.09	3.8	0.404	2.32	24.9752
ALD_CC_K01_14_b_DNA_Bac	Cinq_Cases	-9.42979	46.4952	sediment	pool	DNA	1_CC	01_14_CC	32.5	88.61	0.781176	5_CC	3.48973	0.894503	9.47891	1270.98	1357.39	202.733	763	4_CC	30.5	80.3753	6.833	146	4.93139	0.0783325	0.00517485	0.000744913	0.140113	0.00545419	13.89	10.09	3.8	0.404	2.32	24.9752
ALD_CC_K01_14_b_RNA_Bac	Cinq_Cases	-9.42979	46.4952	sediment	pool	RNA	1_CC	01_14_CC	32.5	69.22	0.781176	5_CC	3.63859	0.910033	11.1152	1068.24	1063.21	154.799	681	4_CC	30.5	80.3753	6.833	146	4.93139	0.0783325	0.00517485	0.000744913	0.140113	0.00545419	13.89	10.09	3.8	0.404	2.32	24.9752
ALD_CC_K01_14_c_DNA_Bac	Cinq_Cases	-9.42979	46.4952	sediment	pool	DNA	1_CC	01_14_CC	32.5	72.63	0.868787	5_CC	3.63442	0.904284	10.4475	1252.51	1261.69	198.73	753	4_CC	30.5	80.3753	6.833	146	4.93139	0.0783325	0.00517485	0.000744913	0.140113	0.00545419	13.89	10.09	3.8	0.404	2.32	24.9752
ALD_CC_K01_14_c_RNA_Bac	Cinq_Cases	-9.42979	46.4952	sediment	pool	RNA	1_CC	01_14_CC	32.5	63.1	0.868787	5_CC	3.73048	0.917001	12.0483	855.557	908.399	147.464	649	4_CC	30.5	80.3753	6.833	146	4.93139	0.0783325	0.00517485	0.000744913	0.140113	0.00545419	13.89	10.09	3.8	0.404	2.32	24.9752
ALD_CC_K01_15_a_DNA_Bac	Cinq_Cases	-9.42979	46.4952	sediment	pool	DNA	1_CC	01_15_CC	35	7.89	0.942966	5_CC	3.39429	0.884679	8.67146	801.33	835.415	177.54	600	4_CC											13.89	10.09	3.8	0.404	2.32	24.9752
ALD_CC_K01_15_a_RNA_Bac	Cinq_Cases	-9.42979	46.4952	sediment	pool	RNA	1_CC	01_15_CC	35	7.44	0.942966	5_CC	2.83689	0.787604	4.70818	735.784	736.459	132.309	488	4_CC											13.89	10.09	3.8	0.404	2.32	24.9752
ALD_CC_K01_15_b_DNA_Bac	Cinq_Cases	-9.42979	46.4952	sediment	pool	DNA	1_CC	01_15_CC	35	16.22	0.789149	5_CC	3.52429	0.882648	8.52135	1141.74	1175.45	214	708	4_CC											13.89	10.09	3.8	0.404	2.32	24.9752
ALD_CC_K01_15_b_RNA_Bac	Cinq_Cases	-9.42979	46.4952	sediment	pool	RNA	1_CC	01_15_CC	35	12.8	0.789149	5_CC	2.68834	0.718301	3.54988	706.103	756.401	151.919	521	4_CC											13.89	10.09	3.8	0.404	2.32	24.9752
ALD_CC_K01_15_c_DNA_Bac	Cinq_Cases	-9.42979	46.4952	sediment	pool	DNA	1_CC	01_15_CC	35	17.79	0.703204	5_CC	3.83548	0.913411	11.5488	1055.39	1079.42	197.782	722	4_CC											13.89	10.09	3.8	0.404	2.32	24.9752
ALD_CC_K01_15_c_RNA_Bac	Cinq_Cases	-9.42979	46.4952	sediment	pool	RNA	1_CC	01_15_CC	35	12.51	0.703204	5_CC	2.68455	0.711281	3.46357	711.876	746.057	142.436	508	4_CC											13.89	10.09	3.8	0.404	2.32	24.9752
ALD_CC_K02_01_DNA_Bac	Cinq_Cases	-9.42979	46.4952	sediment	pool	DNA	2_CC	02_01_CC	0	67.96	0.99279	1_CC	5.68291	0.984596	64.9196	2093.02	2121.19	358.346	1656	4_CC	2	56.4656	6.998	-41	12.7164	0.429563	0.00589093	0.248569	0.135362	0.00728891	15.93	8.97	6.96	1.022	1	8.77691
ALD_CC_K02_01_RNA_Bac	Cinq_Cases	-9.42979	46.4952	sediment	pool	RNA	2_CC	02_01_CC	0	67.47	0.99279	1_CC	NA	NA	NA	NA	NA	NA	NA	4_CC	2	56.4656	6.998	-41	12.7164	0.429563	0.00589093	0.248569	0.135362	0.00728891	15.93	8.97	6.96	1.022	1	8.77691
ALD_CC_K02_02_DNA_Bac	Cinq_Cases	-9.42979	46.4952	sediment	pool	DNA	2_CC	02_02_CC	2.5	123.26	0.322002	1_CC	5.882	0.989775	97.8034	2846.39	2989.48	411.114	2018	4_CC	2	56.4656	6.998	-41	12.7164	0.429563	0.00589093	0.248569	0.135362	0.00728891	15.93	8.97	6.96	1.022	1	8.77691
ALD_CC_K02_02_RNA_Bac	Cinq_Cases	-9.42979	46.4952	sediment	pool	RNA	2_CC	02_02_CC	2.5	39.69	0.322002	1_CC	NA	NA	NA	NA	NA	NA	NA	4_CC	2	56.4656	6.998	-41	12.7164	0.429563	0.00589093	0.248569	0.135362	0.00728891	15.93	8.97	6.96	1.022	1	8.77691
ALD_CC_K02_03_DNA_Bac	Cinq_Cases	-9.42979	46.4952	sediment	pool	DNA	2_CC	02_03_CC	5	47.49	0.510423	2_CC	4.97397	0.950583	20.2359	2897.47	2964.02	396.182	1817	4_CC	4.5	65.4919	6.9	85	8.09876	0.39369	0.00850697	0.00632	0.143993	0.0411504	15.15	7.48	7.67	0.853	0.91	8.76905
ALD_CC_K02_03_RNA_Bac	Cinq_Cases	-9.42979	46.4952	sediment	pool	RNA	2_CC	02_03_CC	5	24.24	0.510423	2_CC	4.32109	0.935451	15.4922	1978.58	2034.34	245.764	1265	4_CC	4.5	65.4919	6.9	85	8.09876	0.39369	0.00850697	0.00632	0.143993	0.0411504	15.15	7.48	7.67	0.853	0.91	8.76905
ALD_CC_K02_04_DNA_Bac	Cinq_Cases	-9.42979	46.4952	sediment	pool	DNA	2_CC	02_04_CC	7.5	53.68	0.72038	2_CC	5.31424	0.975358	40.5816	2603.28	2712.69	423.663	1888	4_CC	7	73.6542	6.863	126	6.74593	0.347693	0.00832388	0.000371312	0.144095	0.0115424	14.45	6.46	7.99	0.71	0.81	9.09859
ALD_CC_K02_04_RNA_Bac	Cinq_Cases	-9.42979	46.4952	sediment	pool	RNA	2_CC	02_04_CC	7.5	38.67	0.72038	2_CC	3.52267	0.919896	12.4837	1478.15	1617.12	189.124	826	4_CC	7	73.6542	6.863	126	6.74593	0.347693	0.00832388	0.000371312	0.144095	0.0115424	14.45	6.46	7.99	0.71	0.81	9.09859
ALD_CC_K02_05_DNA_Bac	Cinq_Cases	-9.42979	46.4952	sediment	pool	DNA	2_CC	02_05_CC	10	57.91	0.654291	2_CC	4.21916	0.945169	18.2379	2003.1	2026.49	305.398	1239	4_CC	10	80.198	6.909	132	5.68691	0.177924	0.00887717	0	0.143586	0.00823436	13.38	4.9	8.48	0.474	0.74	10.3376
ALD_CC_K02_05_RNA_Bac	Cinq_Cases	-9.42979	46.4952	sediment	pool	RNA	2_CC	02_05_CC	10	37.89	0.654291	2_CC	2.4314	0.750404	4.00648	768.412	818.751	128.985	485	4_CC	10	80.198	6.909	132	5.68691	0.177924	0.00887717	0	0.143586	0.00823436	13.38	4.9	8.48	0.474	0.74	10.3376
ALD_CC_K02_06_DNA_Bac	Cinq_Cases	-9.42979	46.4952	sediment	pool	DNA	2_CC	02_06_CC	12.5	27.82	0.606758	3_CC	5.13361	0.961335	25.8632	2566.59	2721.29	368.735	1783	4_CC	13	82.4315	6.959	148	4.90815	0.0677148	0.00875966	0	0.141207	0.00577061	12.29	3.4	8.89	0.286	0.62	11.8881
ALD_CC_K02_06_RNA_Bac	Cinq_Cases	-9.42979	46.4952	sediment	pool	RNA	2_CC	02_06_CC	12.5	16.88	0.606758	3_CC	4.27181	0.958099	23.8657	1723.91	1842.1	244.279	1092	4_CC	13	82.4315	6.959	148	4.90815	0.0677148	0.00875966	0	0.141207	0.00577061	12.29	3.4	8.89	0.286	0.62	11.8881
ALD_CC_K02_07_DNA_Bac	Cinq_Cases	-9.42979	46.4952	sediment	pool	DNA	2_CC	02_07_CC	15	21.58	1.40825	3_CC	5.0759	0.975649	41.0653	2258.46	2380.05	331.033	1494	4_CC	16.5	82.5284	6.95	147	4.64093	0.0562388	0.00827	0	0.140799	0.00626713	11.21	2.31	8.9	0.18	0.45	12.8333
ALD_CC_K02_07_RNA_Bac	Cinq_Cases	-9.42979	46.4952	sediment	pool	RNA	2_CC	02_07_CC	15	30.39	1.40825	3_CC	3.96973	0.946977	18.8599	1226.84	1268.85	172.245	770	4_CC	16.5	82.5284	6.95	147	4.64093	0.0562388	0.00827	0	0.140799	0.00626713	11.21	2.31	8.9	0.18	0.45	12.8333
ALD_CC_K02_08_DNA_Bac	Cinq_Cases	-9.42979	46.4952	sediment	pool	DNA	2_CC	02_08_CC	17.5	17.88	1.14206	3_CC	5.1411	0.961499	25.9733	2416.04	2475.41	338.578	1600	4_CC	16.5	82.5284	6.95	147	4.64093	0.0562388	0.00827	0	0.140799	0.00626713	11.21	2.31	8.9	0.18	0.45	12.8333
ALD_CC_K02_08_RNA_Bac	Cinq_Cases	-9.42979	46.4952	sediment	pool	RNA	2_CC	02_08_CC	17.5	20.42	1.14206	3_CC	3.10788	0.878599	8.23713	1069.81	1153.73	183.877	699	4_CC	16.5	82.5284	6.95	147	4.64093	0.0562388	0.00827	0	0.140799	0.00626713	11.21	2.31	8.9	0.18	0.45	12.8333
ALD_CC_K02_09_DNA_Bac	Cinq_Cases	-9.42979	46.4952	sediment	pool	DNA	2_CC	02_09_CC	20	3.78	0.645503	3_CC	2.73063	0.847238	6.54612	256.902	270.926	80.2712	222	4_CC	20	82.365	6.867	151	4.6336	0.0296403	0.00791041	0	0.140537	0.00551268	9.84	4.1	5.74	0.188	0.52	21.8085
ALD_CC_K02_09_RNA_Bac	Cinq_Cases	-9.42979	46.4952	sediment	pool	RNA	2_CC	02_09_CC	20	2.44	0.645503	3_CC	3.99541	0.948608	19.4581	1025.15	1034.83	141.783	677	4_CC	20	82.365	6.867	151	4.6336	0.0296403	0.00791041	0	0.140537	0.00551268	9.84	4.1	5.74	0.188	0.52	21.8085
ALD_CC_K02_10_a_DNA_Bac	Cinq_Cases	-9.42979	46.4952	sediment	pool	DNA	2_CC	02_10_CC	22.5	3.43	1.23615	4_CC	NA	NA	NA	NA	NA	NA	NA	4_CC	23.5	81.978	6.881		4.53663	0.0240338		0	0.141366	0.00527645	10.57	10.57	0	0.659	1.09	16.0395
ALD_CC_K02_10_a_RNA_Bac	Cinq_Cases	-9.42979	46.4952	sediment	pool	RNA	2_CC	02_10_CC	22.5	4.24	1.23615	4_CC	4.80969	0.954967	22.2061	1525.67	1597.49	232.509	1157	4_CC	23.5	81.978	6.881		4.53663	0.0240338		0	0.141366	0.00527645	10.57	10.57	0	0.659	1.09	16.0395
ALD_CC_K02_10_b_RNA_Bac	Cinq_Cases	-9.42979	46.4952	sediment	pool	RNA	2_CC	02_10_CC	22.5	3.51	NA	4_CC	NA	NA	NA	NA	NA	NA	NA	4_CC	23.5	81.978	6.881		4.53663	0.0240338		0	0.141366	0.00527645	10.57	10.57	0	0.659	1.09	16.0395
ALD_CC_K02_11_DNA_Bac	Cinq_Cases	-9.42979	46.4952	sediment	pool	DNA	2_CC	02_11_CC	25	11.32	0.574205	4_CC	NA	NA	NA	NA	NA	NA	NA	4_CC	27	82.005	6.85		4.68972	0.0511314	0.00557735	0	0.141157	0.00581443	15.4	15.4	0	0.926	1.78	16.6307
ALD_CC_K02_11_RNA_Bac	Cinq_Cases	-9.42979	46.4952	sediment	pool	RNA	2_CC	02_11_CC	25	6.5	0.574205	4_CC	4.12247	0.930514	14.3913	1645.21	1716.6	212.444	1058	4_CC	27	82.005	6.85		4.68972	0.0511314	0.00557735	0	0.141157	0.00581443	15.4	15.4	0	0.926	1.78	16.6307
ALD_CC_K02_12_DNA_Bac	Cinq_Cases	-9.42979	46.4952	sediment	pool	DNA	2_CC	02_12_CC	27.5	20.57	0.63685	4_CC	5.50463	0.983774	61.6302	2572.18	2687.44	377.201	1828	4_CC	27	82.005	6.85		4.68972	0.0511314	0.00557735	0	0.141157	0.00581443	15.4	15.4	0	0.926	1.78	16.6307
ALD_CC_K02_12_RNA_Bac	Cinq_Cases	-9.42979	46.4952	sediment	pool	RNA	2_CC	02_12_CC	27.5	13.1	0.63685	4_CC	4.30284	0.930368	14.3611	2029.53	2000.46	261.312	1285	4_CC	27	82.005	6.85		4.68972	0.0511314	0.00557735	0	0.141157	0.00581443	15.4	15.4	0	0.926	1.78	16.6307
ALD_CC_K03_01_DNA_Bac	Cinq_Cases	-9.42979	46.4952	sediment	pool	DNA	3_CC	03_01_CC	0	70.16	0.34008	1_CC	5.16919	0.95329	21.4086	2407.92	2387.85	341.314	1534	4_CC	2	56.4656	6.998	-41	12.7164	0.429563	0.00589093	0.248569	0.135362	0.00728891	15.93	8.97	6.96	1.022	1	8.77691
ALD_CC_K03_01_RNA_Bac	Cinq_Cases	-9.42979	46.4952	sediment	pool	RNA	3_CC	03_01_CC	0	23.86	0.34008	1_CC	4.9947	0.970874	34.3341	1809.77	1865.91	213.071	1216	4_CC	2	56.4656	6.998	-41	12.7164	0.429563	0.00589093	0.248569	0.135362	0.00728891	15.93	8.97	6.96	1.022	1	8.77691
ALD_CC_K03_02_DNA_Bac	Cinq_Cases	-9.42979	46.4952	sediment	pool	DNA	3_CC	03_02_CC	2.5	642.74	0.276644	1_CC	6.3672	0.994579	184.457	3374.47	3561.61	468.277	2396	4_CC	2	56.4656	6.998	-41	12.7164	0.429563	0.00589093	0.248569	0.135362	0.00728891	15.93	8.97	6.96	1.022	1	8.77691
ALD_CC_K03_02_RNA_Bac	Cinq_Cases	-9.42979	46.4952	sediment	pool	RNA	3_CC	03_02_CC	2.5	177.81	0.276644	1_CC	5.76758	0.988303	85.4948	2348.5	2373.09	318.598	1769	4_CC	2	56.4656	6.998	-41	12.7164	0.429563	0.00589093	0.248569	0.135362	0.00728891	15.93	8.97	6.96	1.022	1	8.77691
ALD_CC_K03_03_DNA_Bac	Cinq_Cases	-9.42979	46.4952	sediment	pool	DNA	3_CC	03_03_CC	5	61.36	0.617829	2_CC	5.38562	0.982083	55.814	3134.54	3229.52	400.273	1907	4_CC	4.5	65.4919	6.9	85	8.09876	0.39369	0.00850697	0.00632	0.143993	0.0411504	15.15	7.48	7.67	0.853	0.91	8.76905
ALD_CC_K03_03_RNA_Bac	Cinq_Cases	-9.42979	46.4952	sediment	pool	RNA	3_CC	03_03_CC	5	37.91	0.617829	2_CC	5.01463	0.972044	35.771	2208.22	2207.1	264.325	1422	4_CC	4.5	65.4919	6.9	85	8.09876	0.39369	0.00850697	0.00632	0.143993	0.0411504	15.15	7.48	7.67	0.853	0.91	8.76905
ALD_CC_K03_04_DNA_Bac	Cinq_Cases	-9.42979	46.4952	sediment	pool	DNA	3_CC	03_04_CC	7.5	41.77	0.687575	2_CC	5.53926	0.977482	44.4079	3034.26	3106.56	466.861	2147	4_CC	7	73.6542	6.863	126	6.74593	0.347693	0.00832388	0.000371312	0.144095	0.0115424	14.45	6.46	7.99	0.71	0.81	9.09859
ALD_CC_K03_04_RNA_Bac	Cinq_Cases	-9.42979	46.4952	sediment	pool	RNA	3_CC	03_04_CC	7.5	28.72	0.687575	2_CC	3.64961	0.855271	6.90947	1857.92	1908.6	230.096	1053	4_CC	7	73.6542	6.863	126	6.74593	0.347693	0.00832388	0.000371312	0.144095	0.0115424	14.45	6.46	7.99	0.71	0.81	9.09859
ALD_CC_K03_05_DNA_Bac	Cinq_Cases	-9.42979	46.4952	sediment	pool	DNA	3_CC	03_05_CC	10	88.27	0.416223	2_CC	4.97801	0.972527	36.3991	2289.8	2384.66	369.2	1550	4_CC	10	80.198	6.909	132	5.68691	0.177924	0.00887717	0	0.143586	0.00823436	13.38	4.9	8.48	0.474	0.74	10.3376
ALD_CC_K03_05_RNA_Bac	Cinq_Cases	-9.42979	46.4952	sediment	pool	RNA	3_CC	03_05_CC	10	36.74	0.416223	2_CC	3.81419	0.914055	11.6354	1200.73	1277.75	230.673	915	4_CC	10	80.198	6.909	132	5.68691	0.177924	0.00887717	0	0.143586	0.00823436	13.38	4.9	8.48	0.474	0.74	10.3376
ALD_CC_K03_06_DNA_Bac	Cinq_Cases	-9.42979	46.4952	sediment	pool	DNA	3_CC	03_06_CC	12.5	27.62	0.520275	3_CC	5.37258	0.964259	27.9792	3042.56	3136.67	432.28	2005	4_CC	13	82.4315	6.959	148	4.90815	0.0677148	0.00875966	0	0.141207	0.00577061	12.29	3.4	8.89	0.286	0.62	11.8881
ALD_CC_K03_06_RNA_Bac	Cinq_Cases	-9.42979	46.4952	sediment	pool	RNA	3_CC	03_06_CC	12.5	14.37	0.520275	3_CC	3.52331	0.907326	10.7905	1448.38	1554.79	208.985	933	4_CC	13	82.4315	6.959	148	4.90815	0.0677148	0.00875966	0	0.141207	0.00577061	12.29	3.4	8.89	0.286	0.62	11.8881
ALD_CC_K03_07_DNA_Bac	Cinq_Cases	-9.42979	46.4952	sediment	pool	DNA	3_CC	03_07_CC	15	23.3	0.538197	3_CC	5.10874	0.951657	20.6855	2366.35	2492.87	383.257	1715	4_CC	16.5	82.5284	6.95	147	4.64093	0.0562388	0.00827	0	0.140799	0.00626713	11.21	2.31	8.9	0.18	0.45	12.8333
ALD_CC_K03_07_RNA_Bac	Cinq_Cases	-9.42979	46.4952	sediment	pool	RNA	3_CC	03_07_CC	15	12.54	0.538197	3_CC	4.72055	0.946783	18.7908	1992.25	2018.82	277.675	1326	4_CC	16.5	82.5284	6.95	147	4.64093	0.0562388	0.00827	0	0.140799	0.00626713	11.21	2.31	8.9	0.18	0.45	12.8333
ALD_CC_K03_08_DNA_Bac	Cinq_Cases	-9.42979	46.4952	sediment	pool	DNA	3_CC	03_08_CC	17.5	5.15	0.582524	3_CC	3.78048	0.94927	19.7122	625.414	651.792	154.447	490	4_CC	16.5	82.5284	6.95	147	4.64093	0.0562388	0.00827	0	0.140799	0.00626713	11.21	2.31	8.9	0.18	0.45	12.8333
ALD_CC_K03_08_RNA_Bac	Cinq_Cases	-9.42979	46.4952	sediment	pool	RNA	3_CC	03_08_CC	17.5	3	0.582524	3_CC	2.90526	0.741516	3.86871	889.584	910.117	151.639	640	4_CC	16.5	82.5284	6.95	147	4.64093	0.0562388	0.00827	0	0.140799	0.00626713	11.21	2.31	8.9	0.18	0.45	12.8333
ALD_CC_K03_09_DNA_Bac	Cinq_Cases	-9.42979	46.4952	sediment	pool	DNA	3_CC	03_09_CC	20	10.23	0.786901	3_CC	5.4439	0.98634	73.2062	1944.24	2005.88	303.846	1410	4_CC	20	82.365	6.867	151	4.6336	0.0296403	0.00791041	0	0.140537	0.00551268	9.84	4.1	5.74	0.188	0.52	21.8085
ALD_CC_K03_09_RNA_Bac	Cinq_Cases	-9.42979	46.4952	sediment	pool	RNA	3_CC	03_09_CC	20	8.05	0.786901	3_CC	5.16794	0.97444	39.1237	1793.26	1759.1	245.637	1247	4_CC	20	82.365	6.867	151	4.6336	0.0296403	0.00791041	0	0.140537	0.00551268	9.84	4.1	5.74	0.188	0.52	21.8085
ALD_CC_W_01_DNA_Bac	Cinq_Cases	-9.42979	46.4952	water	pool	DNA	0_CC_W	00_CC_W1	-10	14.21	0.200563	0_CC	4.53273	0.966167	29.5572	2086	2190.58	341.554	1288	ALD_CC_02	-10	45.3721	8.53	186.6	3.26399	0.024817	0.000884021		0.14012	0
ALD_CC_W_01_RNA_Bac	Cinq_Cases	-9.42979	46.4952	water	pool	RNA	0_CC_W	00_CC_W1	-10	2.85	0.200563	0_CC	4.66755	0.957042	23.2787	1643.12	1639.59	158.931	1146	ALD_CC_02	-10	45.3721	8.53	186.6	3.26399	0.024817	0.000884021		0.14012	0
ALD_CC_W_02_DNA_Bac	Cinq_Cases	-9.42979	46.4952	water	pool	DNA	0_CC_W	00_CC_W2	-10	17.4	0.138506	0_CC	4.66809	0.9699	33.2226	2387.67	2577.75	373.823	1445	ALD_CC_02	-10	45.3721	8.53	186.6	3.26399	0.024817	0.000884021		0.14012	0
ALD_CC_W_02_RNA_Bac	Cinq_Cases	-9.42979	46.4952	water	pool	RNA	0_CC_W	00_CC_W2	-10	2.41	0.138506	0_CC	4.46376	0.942531	17.4006	1543.34	1560.39	172.826	1134	ALD_CC_02	-10	45.3721	8.53	186.6	3.26399	0.024817	0.000884021		0.14012	0
ALD_CC_W_03_DNA_Bac	Cinq_Cases	-9.42979	46.4952	water	pool	DNA	0_CC_W	00_CC_W3	-10	12.31	0.224208	0_CC	4.55853	0.967365	30.6419	2202.31	2353.12	342.325	1350	ALD_CC_02	-10	45.3721	8.53	186.6	3.26399	0.024817	0.000884021		0.14012	0
ALD_CC_W_03_RNA_Bac	Cinq_Cases	-9.42979	46.4952	water	pool	RNA	0_CC_W	00_CC_W3	-10	2.76	0.224208	0_CC	4.72827	0.958827	24.2878	1476.82	1509.89	165.126	1143	ALD_CC_02	-10	45.3721	8.53	186.6	3.26399	0.024817	0.000884021		0.14012	0
ALD_IMQ_K01_01_DNA_Bac	Ile_Mostiques (West Lagoon)	-9.44733	46.2364	sediment	lagoon	DNA	1_IMQ	01_01_IMQ	0	25.62	0.302888	1_IMQ	5.5416	0.988944	90.4489	2325.06	2366.2	315.167	1527	5_IMQ	3	41.4623	7.173	343	5.12385	0.000433025	0.00359161	0	0.140078	0.00395741	11.95	0.44	11.51	0.047	0.12	9.3617
ALD_IMQ_K01_01_RNA_Bac	Ile_Mostiques (West Lagoon)	-9.44733	46.2364	sediment	lagoon	RNA	1_IMQ	01_01_IMQ	0	7.76	0.302888	1_IMQ	4.83233	0.962827	26.9012	1742.98	1829.66	228.345	1211	5_IMQ	3	41.4623	7.173	343	5.12385	0.000433025	0.00359161	0	0.140078	0.00395741	11.95	0.44	11.51	0.047	0.12	9.3617
ALD_IMQ_K01_02_a_RNA_Bac	Ile_Mostiques (West Lagoon)	-9.44733	46.2364	sediment	lagoon	RNA	1_IMQ	01_02_IMQ	2.5	16.3	1.75269	1_IMQ	4.11257	0.941651	17.1383	1696.98	1799.37	172.048	1069	5_IMQ	3	41.4623	7.173	343	5.12385	0.000433025	0.00359161	0	0.140078	0.00395741	11.95	0.44	11.51	0.047	0.12	9.3617
ALD_IMQ_K01_03_DNA_Bac	Ile_Mostiques (West Lagoon)	-9.44733	46.2364	sediment	lagoon	DNA	1_IMQ	01_03_IMQ	5	26.32	1.33435	2_IMQ	5.98588	0.973392	37.5831	3086.6	3100.85	305.78	2271	5_IMQ	6.5	39.0173	7.25	304	5.14528	0.000355413	0.00415016	0	0.13978	0.00278423	11.94	0.4	11.54	0.043	0.09	9.30233
ALD_IMQ_K01_03_RNA_Bac	Ile_Mostiques (West Lagoon)	-9.44733	46.2364	sediment	lagoon	RNA	1_IMQ	01_03_IMQ	5	35.12	1.33435	2_IMQ	1.54537	0.686316	3.18792	312.235	282.511	48.9243	149	5_IMQ	6.5	39.0173	7.25	304	5.14528	0.000355413	0.00415016	0	0.13978	0.00278423	11.94	0.4	11.54	0.043	0.09	9.30233
ALD_IMQ_K01_04_a_RNA_Bac	Ile_Mostiques (West Lagoon)	-9.44733	46.2364	sediment	lagoon	RNA	1_IMQ	01_04_IMQ	7.5	6.53	NA	2_IMQ	3.83701	0.89548	9.56754	1762.17	1849	185.747	1173	5_IMQ	6.5	39.0173	7.25	304	5.14528	0.000355413	0.00415016	0	0.13978	0.00278423	11.94	0.4	11.54	0.043	0.09	9.30233
ALD_IMQ_K01_04_b_DNA_Bac	Ile_Mostiques (West Lagoon)	-9.44733	46.2364	sediment	lagoon	DNA	1_IMQ	01_04_IMQ	7.5	17.55	0.476923	2_IMQ	6.77794	0.997066	340.821	3326.6	3422.49	317.409	2578	5_IMQ	6.5	39.0173	7.25	304	5.14528	0.000355413	0.00415016	0	0.13978	0.00278423	11.94	0.4	11.54	0.043	0.09	9.30233
ALD_IMQ_K01_04_b_RNA_Bac	Ile_Mostiques (West Lagoon)	-9.44733	46.2364	sediment	lagoon	RNA	1_IMQ	01_04_IMQ	7.5	8.37	0.476923	2_IMQ	3.27085	0.818389	5.50627	1249.67	1305.78	190.772	938	5_IMQ	6.5	39.0173	7.25	304	5.14528	0.000355413	0.00415016	0	0.13978	0.00278423	11.94	0.4	11.54	0.043	0.09	9.30233
ALD_IMQ_K01_05_DNA_Bac	Ile_Mostiques (West Lagoon)	-9.44733	46.2364	sediment	lagoon	DNA	1_IMQ	01_05_IMQ	10	11.36	4.16461	2_IMQ	2.26351	0.776044	4.46516	434.529	506.398	61.7264	221	5_IMQ	10	38.2796	7.305	350	5.13597	0.00137538	0.0043595	0	0.140068	0.00259537	11.97	0.44	11.53	0.044	0.12	10
ALD_IMQ_K01_05_RNA_Bac	Ile_Mostiques (West Lagoon)	-9.44733	46.2364	sediment	lagoon	RNA	1_IMQ	01_05_IMQ	10	47.31	4.16461	2_IMQ	2.47003	0.857335	7.00945	198.556	189.716	27.3978	146	5_IMQ	10	38.2796	7.305	350	5.13597	0.00137538	0.0043595	0	0.140068	0.00259537	11.97	0.44	11.53	0.044	0.12	10
ALD_IMQ_K01_06_a_RNA_Bac	Ile_Mostiques (West Lagoon)	-9.44733	46.2364	sediment	lagoon	RNA	1_IMQ	01_06_IMQ	12.5	32.22	1.51981	2_IMQ	1.54498	0.546725	2.20617	321.545	310.999	35.473	144	5_IMQ	15	37.2777	7.318	354	5.11541	0.00129789	0.0043282	0	0.140103	0.00264147	11.97	0.44	11.53	0.044	0.12	10
ALD_IMQ_K01_07_DNA_Bac	Ile_Mostiques (West Lagoon)	-9.44733	46.2364	sediment	lagoon	DNA	1_IMQ	01_07_IMQ	17.5	46.86	0.483781	2_IMQ	2.14408	0.754051	4.06589	380.468	426.29	73.2285	241	5_IMQ	20	36.7991	7.272	376	5.06847	0.00106275	0.0040188	0	0.14014	0.00262152	11.96	0.4	11.56	0.04	0.13	10
ALD_IMQ_K01_07_RNA_Bac	Ile_Mostiques (West Lagoon)	-9.44733	46.2364	sediment	lagoon	RNA	1_IMQ	01_07_IMQ	17.5	22.67	0.483781	2_IMQ	1.69441	0.68657	3.1905	193.25	172.751	24.5063	118	5_IMQ	20	36.7991	7.272	376	5.06847	0.00106275	0.0040188	0	0.14014	0.00262152	11.96	0.4	11.56	0.04	0.13	10
ALD_IMQ_K01_08_DNA_Bac	Ile_Mostiques (West Lagoon)	-9.44733	46.2364	sediment	lagoon	DNA	1_IMQ	01_08_IMQ	22.5	11.59	0.522002	2_IMQ	2.62571	0.565064	2.29919	1672.45	1767.43	214.929	1255	5_IMQ	25		7.443	354				0			11.98	0.47	11.51	0.042	0.11	11.1905
ALD_IMQ_K01_08_RNA_Bac	Ile_Mostiques (West Lagoon)	-9.44733	46.2364	sediment	lagoon	RNA	1_IMQ	01_08_IMQ	22.5	6.05	0.522002	2_IMQ	0.868964	0.270096	1.37004	553.029	502.311	76.2201	267	5_IMQ	25		7.443	354				0			11.98	0.47	11.51	0.042	0.11	11.1905
ALD_IMQ_K01_09_DNA_Bac	Ile_Mostiques (West Lagoon)	-9.44733	46.2364	sediment	lagoon	DNA	1_IMQ	01_09_IMQ	27.5	66.75	0.768839	2_IMQ	NA	NA	NA	NA	NA	NA	NA	5_IMQ	30	36.7229	7.509	368	4.71537	0.000277489	0.00353506	NA	0.140034	0.00260796	11.94	0.42	11.52	0.041	0.14	10.2439
ALD_IMQ_K01_09_RNA_Bac	Ile_Mostiques (West Lagoon)	-9.44733	46.2364	sediment	lagoon	RNA	1_IMQ	01_09_IMQ	27.5	51.32	0.768839	2_IMQ	1.76847	0.728689	3.68581	117.4	122.301	20.2109	102	5_IMQ	30	36.7229	7.509	368	4.71537	0.000277489	0.00353506	0	0.140034	0.00260796	11.94	0.42	11.52	0.041	0.14	10.2439
ALD_IMQ_K01_10_DNA_Bac	Ile_Mostiques (West Lagoon)	-9.44733	46.2364	sediment	lagoon	DNA	1_IMQ	01_10_IMQ	32.5	13.61	0.460691	2_IMQ	6.58246	0.996283	269	2914.99	2958.34	297.022	2308	5_IMQ	35	36.8113	7.495	359	4.76383	0.000277473	0.00318902	0	0.140003	0.00271429	11.93	0.41	11.52	0.041	0.13	10
ALD_IMQ_K01_10_RNA_Bac	Ile_Mostiques (West Lagoon)	-9.44733	46.2364	sediment	lagoon	RNA	1_IMQ	01_10_IMQ	32.5	6.27	0.460691	2_IMQ	4.67998	0.963553	27.4371	1504	1527.69	191.185	1111	5_IMQ	35	36.8113	7.495	359	4.76383	0.000277473	0.00318902	0	0.140003	0.00271429	11.93	0.41	11.52	0.041	0.13	10
ALD_IMQ_K01_11_DNA_Bac	Ile_Mostiques (West Lagoon)	-9.44733	46.2364	sediment	lagoon	DNA	1_IMQ	01_11_IMQ	37.5	30.14	1.47943	2_IMQ	4.24628	0.809767	5.25671	2836.75	2839	260.489	1883	5_IMQ	40	37.6539	7.356	370	4.93128	0.000591194	0.00304871	0	0.139928	0.00285513	11.91	0.4	11.51	0.039	0.14	10.2564
ALD_IMQ_K01_11_RNA_Bac	Ile_Mostiques (West Lagoon)	-9.44733	46.2364	sediment	lagoon	RNA	1_IMQ	01_11_IMQ	37.5	44.59	1.47943	2_IMQ	1.61868	0.67926	3.11779	201.688	214.567	34.2405	122	5_IMQ	40	37.6539	7.356	370	4.93128	0.000591194	0.00304871	0	0.139928	0.00285513	11.91	0.4	11.51	0.039	0.14	10.2564
ALD_IMQ_K02_01_DNA_Bac	Ile_Mostiques (West Lagoon)	-9.44733	46.2364	sediment	lagoon	DNA	2_IMQ	02_01_IMQ	0	22.84	0.299912	1_IMQ	4.89911	0.945951	18.5016	2278.58	2366.88	337.65	1545	5_IMQ	3	41.4623	7.173	343	5.12385	0.000433025	0.00359161	0	0.140078	0.00395741	11.95	0.44	11.51	0.047	0.12	9.3617
ALD_IMQ_K02_01_RNA_Bac	Ile_Mostiques (West Lagoon)	-9.44733	46.2364	sediment	lagoon	RNA	2_IMQ	02_01_IMQ	0	6.85	0.299912	1_IMQ	2.39398	0.640145	2.7789	1124.69	1169.82	161.085	702	5_IMQ	3	41.4623	7.173	343	5.12385	0.000433025	0.00359161	0	0.140078	0.00395741	11.95	0.44	11.51	0.047	0.12	9.3617
ALD_IMQ_K02_02_DNA_Bac	Ile_Mostiques (West Lagoon)	-9.44733	46.2364	sediment	lagoon	DNA	2_IMQ	02_02_IMQ	2.5	26.06	0.653108	1_IMQ	4.14819	0.877823	8.18484	2341.62	2411.92	233.753	1474	5_IMQ	3	41.4623	7.173	343	5.12385	0.000433025	0.00359161	0	0.140078	0.00395741	11.95	0.44	11.51	0.047	0.12	9.3617
ALD_IMQ_K02_02_RNA_Bac	Ile_Mostiques (West Lagoon)	-9.44733	46.2364	sediment	lagoon	RNA	2_IMQ	02_02_IMQ	2.5	17.02	0.653108	1_IMQ	2.26281	0.723218	3.61295	659.529	667.414	76.6256	361	5_IMQ	3	41.4623	7.173	343	5.12385	0.000433025	0.00359161	0	0.140078	0.00395741	11.95	0.44	11.51	0.047	0.12	9.3617
ALD_IMQ_K02_03_DNA_Bac	Ile_Mostiques (West Lagoon)	-9.44733	46.2364	sediment	lagoon	DNA	2_IMQ	02_03_IMQ	5	5.44	0.770221	2_IMQ	5.62183	0.967414	30.6884	2793.35	2825	278.315	1983	5_IMQ	6.5	39.0173	7.25	304	5.14528	0.000355413	0.00415016	0	0.13978	0.00278423	11.94	0.4	11.54	0.043	0.09	9.30233
ALD_IMQ_K02_03_RNA_Bac	Ile_Mostiques (West Lagoon)	-9.44733	46.2364	sediment	lagoon	RNA	2_IMQ	02_03_IMQ	5	4.19	0.770221	2_IMQ	1.8587	0.696494	3.29483	555.565	619.696	72.3875	332	5_IMQ	6.5	39.0173	7.25	304	5.14528	0.000355413	0.00415016	0	0.13978	0.00278423	11.94	0.4	11.54	0.043	0.09	9.30233
ALD_IMQ_K02_04_DNA_Bac	Ile_Mostiques (West Lagoon)	-9.44733	46.2364	sediment	lagoon	DNA	2_IMQ	02_04_IMQ	7.5	14.04	0.87037	2_IMQ	2.75705	0.576852	2.36324	1469.82	1542.04	192.061	1131	5_IMQ	6.5	39.0173	7.25	304	5.14528	0.000355413	0.00415016	0	0.13978	0.00278423	11.94	0.4	11.54	0.043	0.09	9.30233
ALD_IMQ_K02_04_RNA_Bac	Ile_Mostiques (West Lagoon)	-9.44733	46.2364	sediment	lagoon	RNA	2_IMQ	02_04_IMQ	7.5	12.22	0.87037	2_IMQ	0.817181	0.25308	1.33883	332	345.518	48.087	162	5_IMQ	6.5	39.0173	7.25	304	5.14528	0.000355413	0.00415016	0	0.13978	0.00278423	11.94	0.4	11.54	0.043	0.09	9.30233
ALD_IMQ_K02_05_DNA_Bac	Ile_Mostiques (West Lagoon)	-9.44733	46.2364	sediment	lagoon	DNA	2_IMQ	02_05_IMQ	10	10.89	0.521579	2_IMQ	6.38987	0.995036	201.446	2730.93	2835.5	296.087	2144	5_IMQ	10	38.2796	7.305	350	5.13597	0.00137538	0.0043595	0	0.140068	0.00259537	11.97	0.44	11.53	0.044	0.12	10
ALD_IMQ_K02_05_RNA_Bac	Ile_Mostiques (West Lagoon)	-9.44733	46.2364	sediment	lagoon	RNA	2_IMQ	02_05_IMQ	10	5.68	0.521579	2_IMQ	4.47303	0.955399	22.4212	1735.5	1816.83	202.558	1202	5_IMQ	10	38.2796	7.305	350	5.13597	0.00137538	0.0043595	0	0.140068	0.00259537	11.97	0.44	11.53	0.044	0.12	10
ALD_IMQ_K02_06_DNA_Bac	Ile_Mostiques (West Lagoon)	-9.44733	46.2364	sediment	lagoon	DNA	2_IMQ	02_06_IMQ	12.5	21.94	0.684594	2_IMQ	3.60909	0.748749	3.98008	2032.49	2053.93	235.537	1374	5_IMQ	15	37.2777	7.318	354	5.11541	0.00129789	0.0043282	0	0.140103	0.00264147	11.97	0.44	11.53	0.044	0.12	10
ALD_IMQ_K02_06_RNA_Bac	Ile_Mostiques (West Lagoon)	-9.44733	46.2364	sediment	lagoon	RNA	2_IMQ	02_06_IMQ	12.5	15.02	0.684594	2_IMQ	1.85971	0.611284	2.57257	661.273	739.589	111.731	395	5_IMQ	15	37.2777	7.318	354	5.11541	0.00129789	0.0043282	0	0.140103	0.00264147	11.97	0.44	11.53	0.044	0.12	10
ALD_IMQ_K02_07_DNA_Bac	Ile_Mostiques (West Lagoon)	-9.44733	46.2364	sediment	lagoon	DNA	2_IMQ	02_07_IMQ	17.5	8.56	0.856308	2_IMQ	1.88518	0.445332	1.80288	1241.6	1290.74	149.478	838	5_IMQ	20	36.7991	7.272	376	5.06847	0.00106275	0.0040188	0	0.14014	0.00262152	11.96	0.4	11.56	0.04	0.13	10
ALD_IMQ_K02_07_RNA_Bac	Ile_Mostiques (West Lagoon)	-9.44733	46.2364	sediment	lagoon	RNA	2_IMQ	02_07_IMQ	17.5	7.33	0.856308	2_IMQ	2.02287	0.676165	3.08799	491.061	579.213	76.8126	324	5_IMQ	20	36.7991	7.272	376	5.06847	0.00106275	0.0040188	0	0.14014	0.00262152	11.96	0.4	11.56	0.04	0.13	10
ALD_IMQ_K02_08_a_DNA_Bac	Ile_Mostiques (West Lagoon)	-9.44733	46.2364	sediment	lagoon	DNA	2_IMQ	02_08_IMQ	22.5	10.29	1.65112	2_IMQ	4.40275	0.919125	12.3647	1783.38	1784.75	197.919	1234	5_IMQ	25		7.443	354							11.98	0.47	11.51	0.042	0.11	11.1905
ALD_IMQ_K02_08_a_RNA_Bac	Ile_Mostiques (West Lagoon)	-9.44733	46.2364	sediment	lagoon	RNA	2_IMQ	02_08_IMQ	22.5	16.99	1.65112	2_IMQ	2.28243	0.824513	5.69844	216.913	219.693	37.7973	157	5_IMQ	25		7.443	354							11.98	0.47	11.51	0.042	0.11	11.1905
ALD_IMQ_K02_08_b_DNA_Bac	Ile_Mostiques (West Lagoon)	-9.44733	46.2364	sediment	lagoon	DNA	2_IMQ	02_08_IMQ	22.5	21.8	1.10826	2_IMQ	4.89892	0.955312	22.3771	1798.35	1819.13	206.684	1300	5_IMQ	25		7.443	354							11.98	0.47	11.51	0.042	0.11	11.1905
ALD_IMQ_K02_08_b_RNA_Bac	Ile_Mostiques (West Lagoon)	-9.44733	46.2364	sediment	lagoon	RNA	2_IMQ	02_08_IMQ	22.5	24.16	1.10826	2_IMQ	2.33235	0.851166	6.7189	224.4	233.455	52.9938	118	5_IMQ	25		7.443	354							11.98	0.47	11.51	0.042	0.11	11.1905
ALD_IMQ_K02_09_DNA_Bac	Ile_Mostiques (West Lagoon)	-9.44733	46.2364	sediment	lagoon	DNA	2_IMQ	02_09_IMQ	27.5	10.29	0.539359	2_IMQ	3.56623	0.785953	4.67187	2264.85	2397.39	227.362	1539	5_IMQ	30	36.7229	7.509	368	4.71537	0.000277489	0.00353506	0	0.140034	0.00260796	11.94	0.42	11.52	0.041	0.14	10.2439
ALD_IMQ_K02_09_RNA_Bac	Ile_Mostiques (West Lagoon)	-9.44733	46.2364	sediment	lagoon	RNA	2_IMQ	02_09_IMQ	27.5	5.55	0.539359	2_IMQ	1.45966	0.625706	2.6717	436.957	480.186	77.6113	253	5_IMQ	30	36.7229	7.509	368	4.71537	0.000277489	0.00353506	0	0.140034	0.00260796	11.94	0.42	11.52	0.041	0.14	10.2439
ALD_IMQ_K02_10_RNA_Bac	Ile_Mostiques (West Lagoon)	-9.44733	46.2364	sediment	lagoon	RNA	2_IMQ	02_10_IMQ	32.5	11.67	NA	2_IMQ	1.17372	0.480822	1.92612	193.333	202.649	39.5393	135	5_IMQ	35	36.8113	7.495	359	4.76383	0.000277473	0.00318902	0	0.140003	0.00271429	11.93	0.41	11.52	0.041	0.13	10
ALD_IMQ_K02_11_DNA_Bac	Ile_Mostiques (West Lagoon)	-9.44733	46.2364	sediment	lagoon	DNA	2_IMQ	02_11_IMQ	37.5	17.72	0.862867	2_IMQ	3.01708	0.821965	5.61688	1695.14	1732.49	169.009	1000	5_IMQ	40	37.6539	7.356	370	4.93128	0.000591194	0.00304871	0	0.139928	0.00285513	11.91	0.4	11.51	0.039	0.14	10.2564
ALD_IMQ_K02_11_RNA_Bac	Ile_Mostiques (West Lagoon)	-9.44733	46.2364	sediment	lagoon	RNA	2_IMQ	02_11_IMQ	37.5	15.29	0.862867	2_IMQ	2.14471	0.81718	5.46985	256.667	278.972	46.4961	162	5_IMQ	40	37.6539	7.356	370	4.93128	0.000591194	0.00304871	0	0.139928	0.00285513	11.91	0.4	11.51	0.039	0.14	10.2564
ALD_IMQ_K02_12_DNA_Bac	Ile_Mostiques (West Lagoon)	-9.44733	46.2364	sediment	lagoon	DNA	2_IMQ	02_12_IMQ	42.5	33.33	1.29493	2_IMQ	5.96214	0.985945	71.1486	2697.22	2700.33	269.01	2024	5_IMQ	46	38.5067	7.524	364	4.97688	0.000669253	0.0032541	0	0.139722	0.00843664	11.89	0.38	11.51	0.037	0.14	10.2703
ALD_IMQ_K02_12_RNA_Bac	Ile_Mostiques (West Lagoon)	-9.44733	46.2364	sediment	lagoon	RNA	2_IMQ	02_12_IMQ	42.5	43.16	1.29493	2_IMQ	1.92693	0.799863	4.99657	140	133.287	27.0209	96	5_IMQ	46	38.5067	7.524	364	4.97688	0.000669253	0.0032541	0	0.139722	0.00843664	11.89	0.38	11.51	0.037	0.14	10.2703
ALD_IMQ_K03_01_DNA_Bac	Ile_Mostiques (West Lagoon)	-9.44733	46.2364	sediment	lagoon	DNA	3_IMQ	03_01_IMQ	0	17.69	0.405314	1_IMQ	4.16493	0.921047	12.6658	2454	2563.68	297.37	1527	5_IMQ	3	41.4623	7.173	343	5.12385	0.000433025	0.00359161	0	0.140078	0.00395741	11.95	0.44	11.51	0.047	0.12	9.3617
ALD_IMQ_K03_01_RNA_Bac	Ile_Mostiques (West Lagoon)	-9.44733	46.2364	sediment	lagoon	RNA	3_IMQ	03_01_IMQ	0	7.17	0.405314	1_IMQ	4.32333	0.935856	15.5899	1672.09	1734.22	221.954	1135	5_IMQ	3	41.4623	7.173	343	5.12385	0.000433025	0.00359161	0	0.140078	0.00395741	11.95	0.44	11.51	0.047	0.12	9.3617
ALD_IMQ_K03_02_DNA_Bac	Ile_Mostiques (West Lagoon)	-9.44733	46.2364	sediment	lagoon	DNA	3_IMQ	03_02_IMQ	2.5	16.22	1.22072	1_IMQ	4.13264	0.900539	10.0542	2648	2689.62	304.807	1591	5_IMQ	3	41.4623	7.173	343	5.12385	0.000433025	0.00359161	0	0.140078	0.00395741	11.95	0.44	11.51	0.047	0.12	9.3617
ALD_IMQ_K03_02_RNA_Bac	Ile_Mostiques (West Lagoon)	-9.44733	46.2364	sediment	lagoon	RNA	3_IMQ	03_02_IMQ	2.5	19.8	1.22072	1_IMQ	1.05954	0.550187	2.22315	523.618	576.028	65.8666	225	5_IMQ	3	41.4623	7.173	343	5.12385	0.000433025	0.00359161	0	0.140078	0.00395741	11.95	0.44	11.51	0.047	0.12	9.3617
ALD_IMQ_K03_03_DNA_Bac	Ile_Mostiques (West Lagoon)	-9.44733	46.2364	sediment	lagoon	DNA	3_IMQ	03_03_IMQ	5	15.69	0.615041	2_IMQ	2.68066	0.707077	3.41386	2351.51	2543.74	217.338	1437	5_IMQ	6.5	39.0173	7.25	304	5.14528	0.000355413	0.00415016	0	0.13978	0.00278423	11.94	0.4	11.54	0.043	0.09	9.30233
ALD_IMQ_K03_03_RNA_Bac	Ile_Mostiques (West Lagoon)	-9.44733	46.2364	sediment	lagoon	RNA	3_IMQ	03_03_IMQ	5	9.65	0.615041	2_IMQ	1.73602	0.550349	2.22395	658.597	670.494	84.962	390	5_IMQ	6.5	39.0173	7.25	304	5.14528	0.000355413	0.00415016	0	0.13978	0.00278423	11.94	0.4	11.54	0.043	0.09	9.30233
ALD_IMQ_K03_04_DNA_Bac	Ile_Mostiques (West Lagoon)	-9.44733	46.2364	sediment	lagoon	DNA	3_IMQ	03_04_IMQ	7.5	25.09	0.639697	2_IMQ	2.5332	0.717377	3.53828	2012.09	2160.5	184.515	1184	5_IMQ	6.5	39.0173	7.25	304	5.14528	0.000355413	0.00415016	0	0.13978	0.00278423	11.94	0.4	11.54	0.043	0.09	9.30233
ALD_IMQ_K03_04_RNA_Bac	Ile_Mostiques (West Lagoon)	-9.44733	46.2364	sediment	lagoon	RNA	3_IMQ	03_04_IMQ	7.5	16.05	0.639697	2_IMQ	1.56055	0.591727	2.44934	412	479.528	63.3582	235	5_IMQ	6.5	39.0173	7.25	304	5.14528	0.000355413	0.00415016	0	0.13978	0.00278423	11.94	0.4	11.54	0.043	0.09	9.30233
ALD_IMQ_K03_05_DNA_Bac	Ile_Mostiques (West Lagoon)	-9.44733	46.2364	sediment	lagoon	DNA	3_IMQ	03_05_IMQ	10	11.77	0.709431	2_IMQ	3.33666	0.629997	2.70268	3008.25	3073.81	258.257	1922	5_IMQ	10	38.2796	7.305	350	5.13597	0.00137538	0.0043595	0	0.140068	0.00259537	11.97	0.44	11.53	0.044	0.12	10
ALD_IMQ_K03_05_RNA_Bac	Ile_Mostiques (West Lagoon)	-9.44733	46.2364	sediment	lagoon	RNA	3_IMQ	03_05_IMQ	10	8.35	0.709431	2_IMQ	0.421803	0.109949	1.12353	300.02	376.005	57.9508	197	5_IMQ	10	38.2796	7.305	350	5.13597	0.00137538	0.0043595	0	0.140068	0.00259537	11.97	0.44	11.53	0.044	0.12	10
ALD_IMQ_K03_06_DNA_Bac	Ile_Mostiques (West Lagoon)	-9.44733	46.2364	sediment	lagoon	DNA	3_IMQ	03_06_IMQ	12.5	35.32	0.609853	2_IMQ	1.72456	0.598829	2.4927	1631.47	1686.73	146.587	737	5_IMQ	15	37.2777	7.318	354	5.11541	0.00129789	0.0043282	0	0.140103	0.00264147	11.97	0.44	11.53	0.044	0.12	10
ALD_IMQ_K03_06_RNA_Bac	Ile_Mostiques (West Lagoon)	-9.44733	46.2364	sediment	lagoon	RNA	3_IMQ	03_06_IMQ	12.5	21.54	0.609853	2_IMQ	1.01475	0.44919	1.81551	211.8	196.483	37.1003	99	5_IMQ	15	37.2777	7.318	354	5.11541	0.00129789	0.0043282	0	0.140103	0.00264147	11.97	0.44	11.53	0.044	0.12	10
ALD_IMQ_K03_07_DNA_Bac	Ile_Mostiques (West Lagoon)	-9.44733	46.2364	sediment	lagoon	DNA	3_IMQ	03_07_IMQ	17.5	12.31	0.861089	2_IMQ	2.44255	0.71601	3.52126	1698.57	1816.78	178.348	1041	5_IMQ	20	36.7991	7.272	376	5.06847	0.00106275	0.0040188	0	0.14014	0.00262152	11.96	0.4	11.56	0.04	0.13	10
ALD_IMQ_K03_07_RNA_Bac	Ile_Mostiques (West Lagoon)	-9.44733	46.2364	sediment	lagoon	RNA	3_IMQ	03_07_IMQ	17.5	10.6	0.861089	2_IMQ	1.08317	0.552956	2.23692	199.867	199.591	44.7166	108	5_IMQ	20	36.7991	7.272	376	5.06847	0.00106275	0.0040188	0	0.14014	0.00262152	11.96	0.4	11.56	0.04	0.13	10
ALD_IMQ_K03_08_a_RNA_Bac	Ile_Mostiques (West Lagoon)	-9.44733	46.2364	sediment	lagoon	RNA	3_IMQ	03_08_IMQ	22.5	5.76	NA	2_IMQ	2.44723	0.7369	3.80083	1003.89	1047.45	114.408	564	5_IMQ	25		7.443	354							11.98	0.47	11.51	0.042	0.11	11.1905
ALD_IMQ_K03_08_b_DNA_Bac	Ile_Mostiques (West Lagoon)	-9.44733	46.2364	sediment	lagoon	DNA	3_IMQ	03_08_IMQ	22.5	13.35	0.744569	2_IMQ	6.24545	0.993576	155.676	3127.26	3198.85	298.585	2241	5_IMQ	25		7.443	354							11.98	0.47	11.51	0.042	0.11	11.1905
ALD_IMQ_K03_08_b_RNA_Bac	Ile_Mostiques (West Lagoon)	-9.44733	46.2364	sediment	lagoon	RNA	3_IMQ	03_08_IMQ	22.5	9.94	0.744569	2_IMQ	2.18113	0.760502	4.1754	430.182	467.086	86.7703	287	5_IMQ	25		7.443	354							11.98	0.47	11.51	0.042	0.11	11.1905
ALD_IMQ_K03_09_a_RNA_Bac	Ile_Mostiques (West Lagoon)	-9.44733	46.2364	sediment	lagoon	RNA	3_IMQ	03_09_IMQ	27.5	2.48	NA	2_IMQ	4.92682	0.976723	42.96	1540.6	1584.28	197.2	1116	5_IMQ	30	36.7229	7.509	368	4.71537	0.000277489	0.00353506	0	0.140034	0.00260796	11.94	0.42	11.52	0.041	0.14	10.2439
ALD_IMQ_K03_09_b_DNA_Bac	Ile_Mostiques (West Lagoon)	-9.44733	46.2364	sediment	lagoon	DNA	3_IMQ	03_09_IMQ	27.5	9.76	0.832992	2_IMQ	4.9819	0.953354	21.438	1982.96	2022.71	235.205	1506	5_IMQ	30	36.7229	7.509	368	4.71537	0.000277489	0.00353506	0	0.140034	0.00260796	11.94	0.42	11.52	0.041	0.14	10.2439
ALD_IMQ_K03_09_b_RNA_Bac	Ile_Mostiques (West Lagoon)	-9.44733	46.2364	sediment	lagoon	RNA	3_IMQ	03_09_IMQ	27.5	8.13	0.832992	2_IMQ	2.28577	0.683819	3.16275	599.559	623.345	139.107	490	5_IMQ	30	36.7229	7.509	368	4.71537	0.000277489	0.00353506	0	0.140034	0.00260796	11.94	0.42	11.52	0.041	0.14	10.2439
ALD_IMQ_K03_10_a_RNA_Bac	Ile_Mostiques (West Lagoon)	-9.44733	46.2364	sediment	lagoon	RNA	3_IMQ	03_10_IMQ	32.5	4.74	NA	2_IMQ	0.618692	0.249938	1.33322	437.556	450.798	72.2666	157	5_IMQ	35	36.8113	7.495	359	4.76383	0.000277473	0.00318902	0	0.140003	0.00271429	11.93	0.41	11.52	0.041	0.13	10
ALD_IMQ_K03_10_b_DNA_Bac	Ile_Mostiques (West Lagoon)	-9.44733	46.2364	sediment	lagoon	DNA	3_IMQ	03_10_IMQ	32.5	16	0.505625	2_IMQ	3.58898	0.821718	5.60908	2023.23	2134.78	218.621	1430	5_IMQ	35	36.8113	7.495	359	4.76383	0.000277473	0.00318902	0	0.140003	0.00271429	11.93	0.41	11.52	0.041	0.13	10
ALD_IMQ_K03_10_b_RNA_Bac	Ile_Mostiques (West Lagoon)	-9.44733	46.2364	sediment	lagoon	RNA	3_IMQ	03_10_IMQ	32.5	8.09	0.505625	2_IMQ	0.444628	0.174335	1.21115	156	158.507	35.0461	74	5_IMQ	35	36.8113	7.495	359	4.76383	0.000277473	0.00318902	0	0.140003	0.00271429	11.93	0.41	11.52	0.041	0.13	10
ALD_IMQ_K03_11_a_RNA_Bac	Ile_Mostiques (West Lagoon)	-9.44733	46.2364	sediment	lagoon	RNA	3_IMQ	03_11_IMQ	37.5	6.74	NA	2_IMQ	1.31125	0.573575	2.34508	149.176	151.544	35.4666	110	5_IMQ	40	37.6539	7.356	370	4.93128	0.000591194	0.00304871	0	0.139928	0.00285513	11.91	0.4	11.51	0.039	0.14	10.2564
ALD_IMQ_K03_11_b_DNA_Bac	Ile_Mostiques (West Lagoon)	-9.44733	46.2364	sediment	lagoon	DNA	3_IMQ	03_11_IMQ	37.5	12.06	1.37645	2_IMQ	1.6769	0.630335	2.70515	759.709	823.791	107.713	440	5_IMQ	40	37.6539	7.356	370	4.93128	0.000591194	0.00304871	0	0.139928	0.00285513	11.91	0.4	11.51	0.039	0.14	10.2564
ALD_IMQ_K03_11_b_RNA_Bac	Ile_Mostiques (West Lagoon)	-9.44733	46.2364	sediment	lagoon	RNA	3_IMQ	03_11_IMQ	37.5	16.6	1.37645	2_IMQ	1.7514	0.614757	2.59577	455.771	467.625	96.1618	302	5_IMQ	40	37.6539	7.356	370	4.93128	0.000591194	0.00304871	0	0.139928	0.00285513	11.91	0.4	11.51	0.039	0.14	10.2564
ALD_IMQ_K03_12_a_RNA_Bac	Ile_Mostiques (West Lagoon)	-9.44733	46.2364	sediment	lagoon	RNA	3_IMQ	03_12_IMQ	42.5	4	NA	2_IMQ	1.35644	0.386183	1.62915	988.146	1181.81	125.295	541	5_IMQ	46	38.5067	7.524	364	4.97688	0.000669253	0.0032541	0	0.139722	0.00843664	11.89	0.38	11.51	0.037	0.14	10.2703
ALD_IMQ_K03_12_b_DNA_Bac	Ile_Mostiques (West Lagoon)	-9.44733	46.2364	sediment	lagoon	DNA	3_IMQ	03_12_IMQ	42.5	24.5	0.272653	2_IMQ	5.72909	0.965558	29.034	2847.85	2947.16	274.916	2160	5_IMQ	46	38.5067	7.524	364	4.97688	0.000669253	0.0032541	0	0.139722	0.00843664	11.89	0.38	11.51	0.037	0.14	10.2703
ALD_IMQ_K03_12_b_RNA_Bac	Ile_Mostiques (West Lagoon)	-9.44733	46.2364	sediment	lagoon	RNA	3_IMQ	03_12_IMQ	42.5	6.68	0.272653	2_IMQ	1.1259	0.378084	1.60793	395.015	456.153	82.1219	268	5_IMQ	46	38.5067	7.524	364	4.97688	0.000669253	0.0032541	0	0.139722	0.00843664	11.89	0.38	11.51	0.037	0.14	10.2703
ALD_IMQ_W_01_a_DNA_Bac	Ile_Mostiques (West Lagoon)	-9.44733	46.2364	water	lagoon	DNA	0_IMQ	00_IMQ_W1	-10	1.42	0.830986	0_IMQ	3.29104	0.873864	7.92798	1845.63	2020.86	260.027	1036	ALD_IMQ	-10	36.0495	7.977	199	2.67215	0.00181925	2.15e-05		0.140101	0.00210538
ALD_IMQ_W_01_a_RNA_Bac	Ile_Mostiques (West Lagoon)	-9.44733	46.2364	water	lagoon	RNA	0_IMQ	00_IMQ_W1	-10	1.18	0.830986	0_IMQ	2.22073	0.744072	3.90734	692.057	788.003	105.391	475	ALD_IMQ	-10	36.0495	7.977	199	2.67215	0.00181925	2.15e-05		0.140101	0.00210538
ALD_IMQ_W_01_b_DNA_Bac	Ile_Mostiques (West Lagoon)	-9.44733	46.2364	water	lagoon	DNA	0_IMQ	00_IMQ_W2	-10	4.08	0.176471	0_IMQ	3.47435	0.882661	8.52233	3811.26	3982.37	353.346	1535	ALD_IMQ	-10	36.0495	7.977	199	2.67215	0.00181925	2.15e-05		0.140101	0.00210538
ALD_IMQ_W_01_b_RNA_Bac	Ile_Mostiques (West Lagoon)	-9.44733	46.2364	water	lagoon	RNA	0_IMQ	00_IMQ_W2	-10	0.72	0.176471	0_IMQ	3.2152	0.788346	4.72468	700.153	692.586	128.86	598	ALD_IMQ	-10	36.0495	7.977	199	2.67215	0.00181925	2.15e-05		0.140101	0.00210538
ALD_IMQ_W_02_RNA_Bac	Ile_Mostiques (West Lagoon)	-9.44733	46.2364	water	lagoon	RNA	0_IMQ	00_IMQ_W3	-10	1.21	NA	0_IMQ	3.53848	0.843691	6.3976	1280.48	1279.5	198.854	933	ALD_IMQ	-10	36.0495	7.977	199	2.67215	0.00181925	2.15e-05		0.140101	0.00210538
ALD_IMQ_W_03_RNA_Bac	Ile_Mostiques (West Lagoon)	-9.44733	46.2364	water	lagoon	RNA	0_IMQ	00_IMQ_W3	-10	1.68	NA	0_IMQ	1.94137	0.641808	2.7918	660.447	740.204	94.4673	409	ALD_IMQ	-10	36.0495	7.977	199	2.67215	0.00181925	2.15e-05		0.140101	0.00210538
ALD_NL_K01_01_DNA_Bac	North_Lagoon	-9.38396	46.3612	sediment	lagoon	DNA	1_NL	01_01_NL	0	63.34	0.0633091	1_NL	5.79378	0.983289	59.8413	5404.12	5767.08	421.874	2978	6_NL	2	36.5808	7.095	-265	5.15451	0.351347	0.0211862	0.497101	0.139989	0.0032675	19.43	11.09	8.34	0.581	1.04	19.0878
ALD_NL_K01_01_RNA_Bac	North_Lagoon	-9.38396	46.3612	sediment	lagoon	RNA	1_NL	01_01_NL	0	4.01	0.0633091	1_NL	4.97178	0.971068	34.564	2918.28	3169.23	292.712	1878	6_NL	2	36.5808	7.095	-265	5.15451	0.351347	0.0211862	0.497101	0.139989	0.0032675	19.43	11.09	8.34	0.581	1.04	19.0878
ALD_NL_K01_02_a_RNA_Bac	North_Lagoon	-9.38396	46.3612	sediment	lagoon	RNA	1_NL	01_02_NL	2.5	52.19	0.858388	1_NL	5.94663	0.977871	45.1904	4573.56	4781.04	409.045	3108	6_NL	2	36.5808	7.095	-265	5.15451	0.351347	0.0211862	0.497101	0.139989	0.0032675	19.43	11.09	8.34	0.581	1.04	19.0878
ALD_NL_K01_02_b_DNA_Bac	North_Lagoon	-9.38396	46.3612	sediment	lagoon	DNA	1_NL	01_02_NL	2.5	214.72	0.325773	1_NL	6.47546	0.989292	93.3891	6775.94	7028.19	532.944	4019	6_NL	2	36.5808	7.095	-265	5.15451	0.351347	0.0211862	0.497101	0.139989	0.0032675	19.43	11.09	8.34	0.581	1.04	19.0878
ALD_NL_K01_02_b_RNA_Bac	North_Lagoon	-9.38396	46.3612	sediment	lagoon	RNA	1_NL	01_02_NL	2.5	69.95	0.325773	1_NL	5.83051	0.974237	38.8161	5328.14	5612.84	434.68	3197	6_NL	2	36.5808	7.095	-265	5.15451	0.351347	0.0211862	0.497101	0.139989	0.0032675	19.43	11.09	8.34	0.581	1.04	19.0878
ALD_NL_K01_03_DNA_Bac	North_Lagoon	-9.38396	46.3612	sediment	lagoon	DNA	1_NL	01_03_NL	5	49.2	0.108943	1_NL	5.74779	0.968164	31.4107	5762.65	6272.33	482.562	3495	6_NL	4.5	36.7434	7.061	-268	5.43415	0.416185	0.0204747	0.518393	0.139451	0.00252401	16.49	7.29	9.2	0.434	0.73	16.7972
ALD_NL_K01_03_RNA_Bac	North_Lagoon	-9.38396	46.3612	sediment	lagoon	RNA	1_NL	01_03_NL	5	5.36	0.108943	1_NL	5.0273	0.944595	18.0491	4541.86	4701.35	372.995	2610	6_NL	4.5	36.7434	7.061	-268	5.43415	0.416185	0.0204747	0.518393	0.139451	0.00252401	16.49	7.29	9.2	0.434	0.73	16.7972
ALD_NL_K01_04_DNA_Bac	North_Lagoon	-9.38396	46.3612	sediment	lagoon	DNA	1_NL	01_04_NL	7.5	125.27	0.0427876	1_NL	4.95039	0.953392	21.4555	3359.61	3598.48	325.038	2077	6_NL	7	36.7435	7.044	-273	5.75094	0.493977	0.0246325	0.629021	0.138778	0.00776622	18.96	10.65	8.31	0.596	0.89	17.8691
ALD_NL_K01_04_RNA_Bac	North_Lagoon	-9.38396	46.3612	sediment	lagoon	RNA	1_NL	01_04_NL	7.5	5.36	0.0427876	1_NL	2.19696	0.786148	4.67612	822.641	956.722	100.454	451	6_NL	7	36.7435	7.044	-273	5.75094	0.493977	0.0246325	0.629021	0.138778	0.00776622	18.96	10.65	8.31	0.596	0.89	17.8691
ALD_NL_K01_05_DNA_Bac	North_Lagoon	-9.38396	46.3612	sediment	lagoon	DNA	1_NL	01_05_NL	10	36.94	0.0162426	2_NL	4.14481	0.933952	15.1405	3546.2	3790.93	283.963	1730	6_NL	11	36.7583	7.057	-277	7.06683	0.627055	0.0255806	0.827737	0.135932	0.002393	13.43	3.03	10.4	0.167	0.37	18.1437
ALD_NL_K01_05_RNA_Bac	North_Lagoon	-9.38396	46.3612	sediment	lagoon	RNA	1_NL	01_05_NL	10	0.6	0.0162426	2_NL	3.50439	0.943136	17.5857	1343.28	1514.01	124.45	672	6_NL	11	36.7583	7.057	-277	7.06683	0.627055	0.0255806	0.827737	0.135932	0.002393	13.43	3.03	10.4	0.167	0.37	18.1437
ALD_NL_K01_06_a_RNA_Bac	North_Lagoon	-9.38396	46.3612	sediment	lagoon	RNA	1_NL	01_06_NL	12.5	61.4	10.0987	2_NL	1.90917	0.764152	4.24002	587.636	677.429	70.6163	249	6_NL	15	36.7524	7.006	-281	8.11491	1.62073	0.0200702	1.621	0.132131	0.00258521	12.34	1.41	10.93	0.089	0.2	15.8427
ALD_NL_K01_06_b_DNA_Bac	North_Lagoon	-9.38396	46.3612	sediment	lagoon	DNA	1_NL	01_06_NL	12.5	57.88	1.17674	2_NL	3.66377	0.861537	7.22217	2964.59	3128.09	276.936	1726	6_NL	15	36.7524	7.006	-281	8.11491	1.62073	0.0200702	1.621	0.132131	0.00258521	12.34	1.41	10.93	0.089	0.2	15.8427
ALD_NL_K01_06_b_RNA_Bac	North_Lagoon	-9.38396	46.3612	sediment	lagoon	RNA	1_NL	01_06_NL	12.5	68.11	1.17674	2_NL	1.72119	0.735258	3.77727	382.27	487.257	56.1704	202	6_NL	15	36.7524	7.006	-281	8.11491	1.62073	0.0200702	1.621	0.132131	0.00258521	12.34	1.41	10.93	0.089	0.2	15.8427
ALD_NL_K02_01_DNA_Bac	North_Lagoon	-9.38396	46.3612	sediment	lagoon	DNA	2_NL	02_01_NL	0	26.4	1.68561	1_NL	6.14455	0.992542	134.085	3850.34	3896.76	309.197	2417	6_NL	2	36.5808	7.095	-265	5.15451	0.351347	0.0211862	0.497101	0.139989	0.0032675	19.43	11.09	8.34	0.581	1.04	19.0878
ALD_NL_K02_01_RNA_Bac	North_Lagoon	-9.38396	46.3612	sediment	lagoon	RNA	2_NL	02_01_NL	0	44.5	1.68561	1_NL	5.62794	0.98795	82.9866	2667.62	2746.19	229.824	1740	6_NL	2	36.5808	7.095	-265	5.15451	0.351347	0.0211862	0.497101	0.139989	0.0032675	19.43	11.09	8.34	0.581	1.04	19.0878
ALD_NL_K02_02_DNA_Bac	North_Lagoon	-9.38396	46.3612	sediment	lagoon	DNA	2_NL	02_02_NL	2.5	69.26	0.0847531	1_NL	5.01883	0.947221	18.9468	4624.49	4836.59	352.573	2492	6_NL	2	36.5808	7.095	-265	5.15451	0.351347	0.0211862	0.497101	0.139989	0.0032675	19.43	11.09	8.34	0.581	1.04	19.0878
ALD_NL_K02_02_RNA_Bac	North_Lagoon	-9.38396	46.3612	sediment	lagoon	RNA	2_NL	02_02_NL	2.5	5.87	0.0847531	1_NL	4.42113	0.9589	24.3306	2795.49	2907.26	217.433	1467	6_NL	2	36.5808	7.095	-265	5.15451	0.351347	0.0211862	0.497101	0.139989	0.0032675	19.43	11.09	8.34	0.581	1.04	19.0878
ALD_NL_K02_03_DNA_Bac	North_Lagoon	-9.38396	46.3612	sediment	lagoon	DNA	2_NL	02_03_NL	5	248.3	0.0144986	1_NL	5.94282	0.985731	70.0838	5529.1	5868.15	450.647	3172	6_NL	4.5	36.7434	7.061	-268	5.43415	0.416185	0.0204747	0.518393	0.139451	0.00252401	16.49	7.29	9.2	0.434	0.73	16.7972
ALD_NL_K02_03_RNA_Bac	North_Lagoon	-9.38396	46.3612	sediment	lagoon	RNA	2_NL	02_03_NL	5	3.6	0.0144986	1_NL	5.81819	0.988462	86.6712	4769.91	5076.83	370.162	2702	6_NL	4.5	36.7434	7.061	-268	5.43415	0.416185	0.0204747	0.518393	0.139451	0.00252401	16.49	7.29	9.2	0.434	0.73	16.7972
ALD_NL_K02_04_DNA_Bac	North_Lagoon	-9.38396	46.3612	sediment	lagoon	DNA	2_NL	02_04_NL	7.5	14.18	0.293371	1_NL	3.38463	0.74286	3.88894	2792.23	3067.21	250.698	1634	6_NL	7	36.7435	7.044	-273	5.75094	0.493977	0.0246325	0.629021	0.138778	0.00776622	18.96	10.65	8.31	0.596	0.89	17.8691
ALD_NL_K02_04_RNA_Bac	North_Lagoon	-9.38396	46.3612	sediment	lagoon	RNA	2_NL	02_04_NL	7.5	4.16	0.293371	1_NL	3.47282	0.857646	7.02476	2298.68	2421.3	197.475	1198	6_NL	7	36.7435	7.044	-273	5.75094	0.493977	0.0246325	0.629021	0.138778	0.00776622	18.96	10.65	8.31	0.596	0.89	17.8691
ALD_NL_K02_05_DNA_Bac	North_Lagoon	-9.38396	46.3612	sediment	lagoon	DNA	2_NL	02_05_NL	10	113.48	0.0347198	2_NL	5.03777	0.964699	28.3275	3740.5	3944.53	311.256	2252	6_NL	11	36.7583	7.057	-277	7.06683	0.627055	0.0255806	0.827737	0.135932	0.002393	13.43	3.03	10.4	0.167	0.37	18.1437
ALD_NL_K02_05_RNA_Bac	North_Lagoon	-9.38396	46.3612	sediment	lagoon	RNA	2_NL	02_05_NL	10	3.94	0.0347198	2_NL	5.47163	0.967269	30.5525	4270.5	4622.19	348.674	2692	6_NL	11	36.7583	7.057	-277	7.06683	0.627055	0.0255806	0.827737	0.135932	0.002393	13.43	3.03	10.4	0.167	0.37	18.1437
ALD_NL_K02_06_DNA_Bac	North_Lagoon	-9.38396	46.3612	sediment	lagoon	DNA	2_NL	02_06_NL	12.5	173.25	0.0267244	2_NL	6.22831	0.982931	58.586	6134.6	6563.47	486.909	3700	6_NL	15	36.7524	7.006	-281	8.11491	1.62073	0.0200702	1.621	0.132131	0.00258521	12.34	1.41	10.93	0.089	0.2	15.8427
ALD_NL_K02_06_RNA_Bac	North_Lagoon	-9.38396	46.3612	sediment	lagoon	RNA	2_NL	02_06_NL	12.5	4.63	0.0267244	2_NL	4.10887	0.947186	18.9345	2409.29	2529.98	189.711	1335	6_NL	15	36.7524	7.006	-281	8.11491	1.62073	0.0200702	1.621	0.132131	0.00258521	12.34	1.41	10.93	0.089	0.2	15.8427
ALD_NL_K02_07_DNA_Bac	North_Lagoon	-9.38396	46.3612	sediment	lagoon	DNA	2_NL	02_07_NL	17.5	27.77	0.67807	2_NL	4.86135	0.960979	25.6273	3457.56	3736.31	297.912	2119	6_NL	19	36.7457	7	-282	7.786	1.72569	0.0118971	1.59132	0.132941	0.00304933	12.4	1.27	11.13	0.067	0.17	18.9552
ALD_NL_K02_07_RNA_Bac	North_Lagoon	-9.38396	46.3612	sediment	lagoon	RNA	2_NL	02_07_NL	17.5	18.83	0.67807	2_NL	3.30491	0.895862	9.60268	1886.49	2029.73	142.003	962	6_NL	19	36.7457	7	-282	7.786	1.72569	0.0118971	1.59132	0.132941	0.00304933	12.4	1.27	11.13	0.067	0.17	18.9552
ALD_NL_K03_01_DNA_Bac	North_Lagoon	-9.38396	46.3612	sediment	lagoon	DNA	3_NL	03_01_NL	0	42.74	0.940805	1_NL	4.44117	0.914864	11.7458	3212.24	3347.51	268.486	1863	6_NL	2	36.5808	7.095	-265	5.15451	0.351347	0.0211862	0.497101	0.139989	0.0032675	19.43	11.09	8.34	0.581	1.04	19.0878
ALD_NL_K03_01_RNA_Bac	North_Lagoon	-9.38396	46.3612	sediment	lagoon	RNA	3_NL	03_01_NL	0	40.21	0.940805	1_NL	3.71123	0.898672	9.86893	2055.15	2069.14	161.886	1169	6_NL	2	36.5808	7.095	-265	5.15451	0.351347	0.0211862	0.497101	0.139989	0.0032675	19.43	11.09	8.34	0.581	1.04	19.0878
ALD_NL_K03_02_DNA_Bac	North_Lagoon	-9.38396	46.3612	sediment	lagoon	DNA	3_NL	03_02_NL	2.5	153.81	0.328197	1_NL	6.58964	0.989586	96.0256	6301.5	6471.66	502.309	3836	6_NL	2	36.5808	7.095	-265	5.15451	0.351347	0.0211862	0.497101	0.139989	0.0032675	19.43	11.09	8.34	0.581	1.04	19.0878
ALD_NL_K03_02_RNA_Bac	North_Lagoon	-9.38396	46.3612	sediment	lagoon	RNA	3_NL	03_02_NL	2.5	50.48	0.328197	1_NL	6.16168	0.988326	85.6612	4730.88	5004.45	401.756	3018	6_NL	2	36.5808	7.095	-265	5.15451	0.351347	0.0211862	0.497101	0.139989	0.0032675	19.43	11.09	8.34	0.581	1.04	19.0878
ALD_NL_K03_03_DNA_Bac	North_Lagoon	-9.38396	46.3612	sediment	lagoon	DNA	3_NL	03_03_NL	5	48.63	0.844952	1_NL	NA	NA	NA	NA	NA	NA	NA	6_NL	4.5	36.7434	7.061	-268	5.43415	0.416185	0.0204747	0.518393	0.139451	0.00252401	16.49	7.29	9.2	0.434	0.73	16.7972
ALD_NL_K03_03_RNA_Bac	North_Lagoon	-9.38396	46.3612	sediment	lagoon	RNA	3_NL	03_03_NL	5	41.09	0.844952	1_NL	4.76133	0.955796	22.6223	3318.02	3588.72	285.449	1901	6_NL	4.5	36.7434	7.061	-268	5.43415	0.416185	0.0204747	0.518393	0.139451	0.00252401	16.49	7.29	9.2	0.434	0.73	16.7972
ALD_NL_K03_04_DNA_Bac	North_Lagoon	-9.38396	46.3612	sediment	lagoon	DNA	3_NL	03_04_NL	7.5	78.73	1.18328	1_NL	5.1609	0.943611	17.7339	4509.79	4930.76	359.066	2614	6_NL	7	36.7435	7.044	-273	5.75094	0.493977	0.0246325	0.629021	0.138778	0.00776622	18.96	10.65	8.31	0.596	0.89	17.8691
ALD_NL_K03_04_RNA_Bac	North_Lagoon	-9.38396	46.3612	sediment	lagoon	RNA	3_NL	03_04_NL	7.5	93.16	1.18328	1_NL	3.96696	0.900541	10.0544	2612.04	2710.63	194.4	1353	6_NL	7	36.7435	7.044	-273	5.75094	0.493977	0.0246325	0.629021	0.138778	0.00776622	18.96	10.65	8.31	0.596	0.89	17.8691
ALD_NL_K03_05_DNA_Bac	North_Lagoon	-9.38396	46.3612	sediment	lagoon	DNA	3_NL	03_05_NL	10	73.59	1.20329	2_NL	5.14654	0.954048	21.7619	4872.98	5267.23	369.71	2499	6_NL	11	36.7583	7.057	-277	7.06683	0.627055	0.0255806	0.827737	0.135932	0.002393	13.43	3.03	10.4	0.167	0.37	18.1437
ALD_NL_K03_05_RNA_Bac	North_Lagoon	-9.38396	46.3612	sediment	lagoon	RNA	3_NL	03_05_NL	10	88.55	1.20329	2_NL	3.54713	0.875236	8.0151	2080.12	2212.05	160.467	1007	6_NL	11	36.7583	7.057	-277	7.06683	0.627055	0.0255806	0.827737	0.135932	0.002393	13.43	3.03	10.4	0.167	0.37	18.1437
ALD_NL_K03_06_DNA_Bac	North_Lagoon	-9.38396	46.3612	sediment	lagoon	DNA	3_NL	03_06_NL	12.5	94.89	0.539467	2_NL	3.78553	0.892615	9.31229	3021.38	3232.16	265.759	1580	6_NL	15	36.7524	7.006	-281	8.11491	1.62073	0.0200702	1.621	0.132131	0.00258521	12.34	1.41	10.93	0.089	0.2	15.8427
ALD_NL_K03_06_RNA_Bac	North_Lagoon	-9.38396	46.3612	sediment	lagoon	RNA	3_NL	03_06_NL	12.5	51.19	0.539467	2_NL	3.35993	0.833577	6.00878	1826.42	1990.41	168.858	1044	6_NL	15	36.7524	7.006	-281	8.11491	1.62073	0.0200702	1.621	0.132131	0.00258521	12.34	1.41	10.93	0.089	0.2	15.8427
ALD_NL_K03_07_DNA_Bac	North_Lagoon	-9.38396	46.3612	sediment	lagoon	DNA	3_NL	03_07_NL	17.5	29.88	1.16399	2_NL	4.00445	0.899716	9.97168	2659.04	2825.22	262.67	1569	6_NL	19	36.7457	7	-282	7.786	1.72569	0.0118971	1.59132	0.132941	0.00304933	12.4	1.27	11.13	0.067	0.17	18.9552
ALD_NL_K03_07_RNA_Bac	North_Lagoon	-9.38396	46.3612	sediment	lagoon	RNA	3_NL	03_07_NL	17.5	34.78	1.16399	2_NL	2.23053	0.757365	4.12142	750.305	902.346	88.2118	415	6_NL	19	36.7457	7	-282	7.786	1.72569	0.0118971	1.59132	0.132941	0.00304933	12.4	1.27	11.13	0.067	0.17	18.9552
ALD_NL_W_01_DNA_Bac	North_Lagoon	-9.38396	46.3612	water	lagoon	DNA	0_NL	00_NL_W1	-10	50.17	0.0942795	0_NL	2.97364	0.79225	4.81347	2272.7	2518.15	314.839	1298	ALD_NL	-10	36.3753	7.654		2.61298	0.0061771	0.00205737		0.139991	0.00209523
ALD_NL_W_01_RNA_Bac	North_Lagoon	-9.38396	46.3612	water	lagoon	RNA	0_NL	00_NL_W1	-10	4.73	0.0942795	0_NL	4.08315	0.907436	10.8034	2399.4	2517.88	218.548	1420	ALD_NL	-10	36.3753	7.654		2.61298	0.0061771	0.00205737		0.139991	0.00209523
ALD_NL_W_02_DNA_Bac	North_Lagoon	-9.38396	46.3612	water	lagoon	DNA	0_NL	00_NL_W2	-10	36.5	0.226575	0_NL	3.36675	0.872186	7.82388	1283.6	1482.2	202.278	820	ALD_NL	-10	36.3753	7.654		2.61298	0.0061771	0.00205737		0.139991	0.00209523
ALD_NL_W_02_RNA_Bac	North_Lagoon	-9.38396	46.3612	water	lagoon	RNA	0_NL	00_NL_W2	-10	8.27	0.226575	0_NL	5.96424	0.977391	44.2294	5674.48	5804.98	453.314	3345	ALD_NL	-10	36.3753	7.654		2.61298	0.0061771	0.00205737		0.139991	0.00209523
ALD_NL_W_03_DNA_Bac	North_Lagoon	-9.38396	46.3612	water	lagoon	DNA	0_NL	00_NL_W3	-10	3.36	0.321429	0_NL	4.91519	0.955239	22.3411	2715.45	2993.63	387.649	1974	ALD_NL	-10	36.3753	7.654		2.61298	0.0061771	0.00205737		0.139991	0.00209523
ALD_NL_W_03_RNA_Bac	North_Lagoon	-9.38396	46.3612	water	lagoon	RNA	0_NL	00_NL_W3	-10	1.08	0.321429	0_NL	4.61611	0.955596	22.5204	2224.88	2367.15	222.2	1446	ALD_NL	-10	36.3753	7.654		2.61298	0.0061771	0.00205737		0.139991	0.00209523
ALD_SL_K01_01_DNA_Bac	South_Lagoon	-9.44298	46.3918	sediment	lagoon	DNA	1_SL	01_01_SL	0	50.34	0.452523	1_SL	4.92095	0.947283	18.9693	3729.13	3896.72	324.132	2112	7_SL	2.5	40.237	7.037	-243	7.14557	0.478243	0.00204097	0.135772	0.142358	0.003564	12.36	1.16	11.2	0.095	0.18	12.2105
ALD_SL_K01_01_RNA_Bac	South_Lagoon	-9.44298	46.3918	sediment	lagoon	RNA	1_SL	01_01_SL	0	22.78	0.452523	1_SL	4.495	0.95341	21.464	2420.19	2516.92	197.487	1431	7_SL	2.5	40.237	7.037	-243	7.14557	0.478243	0.00204097	0.135772	0.142358	0.003564	12.36	1.16	11.2	0.095	0.18	12.2105
ALD_SL_K01_02_a_RNA_Bac	South_Lagoon	-9.44298	46.3918	sediment	lagoon	RNA	1_SL	01_02_SL	2.5	14.64	2.69118	1_SL	4.73769	0.965772	29.2158	1782.33	1783.29	166.514	1116	7_SL	2.5	40.237	7.037	-243	7.14557	0.478243	0.00204097	0.135772	0.142358	0.003564	12.36	1.16	11.2	0.095	0.18	12.2105
ALD_SL_K01_02_b_DNA_Bac	South_Lagoon	-9.44298	46.3918	sediment	lagoon	DNA	1_SL	01_02_SL	2.5	13.36	0.648204	1_SL	5.71084	0.991185	113.441	2834.46	2822.21	245.533	1669	7_SL	2.5	40.237	7.037	-243	7.14557	0.478243	0.00204097	0.135772	0.142358	0.003564	12.36	1.16	11.2	0.095	0.18	12.2105
ALD_SL_K01_02_b_RNA_Bac	South_Lagoon	-9.44298	46.3918	sediment	lagoon	RNA	1_SL	01_02_SL	2.5	8.66	0.648204	1_SL	4.53659	0.95676	23.1266	1854.59	1909.07	223.117	1115	7_SL	2.5	40.237	7.037	-243	7.14557	0.478243	0.00204097	0.135772	0.142358	0.003564	12.36	1.16	11.2	0.095	0.18	12.2105
ALD_SL_K01_03_DNA_Bac	South_Lagoon	-9.44298	46.3918	sediment	lagoon	DNA	1_SL	01_03_SL	5	16.71	0.321364	2_SL	5.44581	0.980022	50.0557	3547.54	3806.17	307.342	1998	7_SL	5	39.7225	7.068	-269	6.90547	0.446599	0.00717562	0.155435	0.134879	0.00381147	12.39	1.24	11.15	0.093	0.21	13.3333
ALD_SL_K01_03_RNA_Bac	South_Lagoon	-9.44298	46.3918	sediment	lagoon	RNA	1_SL	01_03_SL	5	5.37	0.321364	2_SL	4.72073	0.955463	22.4534	2957.68	3009.29	225.768	1616	7_SL	5	39.7225	7.068	-269	6.90547	0.446599	0.00717562	0.155435	0.134879	0.00381147	12.39	1.24	11.15	0.093	0.21	13.3333
ALD_SL_K01_04_DNA_Bac	South_Lagoon	-9.44298	46.3918	sediment	lagoon	DNA	1_SL	01_04_SL	7.5	14.13	0.528662	2_SL	4.98285	0.954821	22.1343	2831.19	3014.99	292.053	1732	7_SL	7.5	39.3882	7.109	-283	6.70049	0.412229	0.00772675	0.64218	0.134098	0.00279017	12.39	1.24	11.15	0.093	0.21	13.3333
ALD_SL_K01_04_RNA_Bac	South_Lagoon	-9.44298	46.3918	sediment	lagoon	RNA	1_SL	01_04_SL	7.5	7.47	0.528662	2_SL	3.54571	0.877541	8.16597	1944.65	2135.33	168.296	1068	7_SL	7.5	39.3882	7.109	-283	6.70049	0.412229	0.00772675	0.64218	0.134098	0.00279017	12.39	1.24	11.15	0.093	0.21	13.3333
ALD_SL_K01_05_DNA_Bac	South_Lagoon	-9.44298	46.3918	sediment	lagoon	DNA	1_SL	01_05_SL	10	22.81	0.691802	2_SL	5.51319	0.979014	47.6515	4452.11	4603.95	377.634	2399	7_SL	10	39.0484	7.175	-288	5.72909	0.302689	0.00741969	0.469889	0.134878	0.00260333	12.67	1.57	11.1	0.092	0.22	17.0652
ALD_SL_K01_05_RNA_Bac	South_Lagoon	-9.44298	46.3918	sediment	lagoon	RNA	1_SL	01_05_SL	10	15.78	0.691802	2_SL	4.20696	0.951554	20.6415	1889.5	2022.75	171.705	1087	7_SL	10	39.0484	7.175	-288	5.72909	0.302689	0.00741969	0.469889	0.134878	0.00260333	12.67	1.57	11.1	0.092	0.22	17.0652
ALD_SL_K01_06_a_RNA_Bac	South_Lagoon	-9.44298	46.3918	sediment	lagoon	RNA	1_SL	01_06_SL	12.5	5.64	2.89231	2_SL	4.03653	0.930563	14.4014	2008.93	2151.57	186.031	1094	7_SL	14	38.7137	7.211	-286	4.91527	0.207374	0.00728373	0.332692	0.136589	0.00238198	12.67	1.57	11.1	0.092	0.22	17.0652
ALD_SL_K01_06_b_DNA_Bac	South_Lagoon	-9.44298	46.3918	sediment	lagoon	DNA	1_SL	01_06_SL	12.5	65.54	0.573238	2_SL	5.31412	0.97492	39.8716	4431.72	4695.02	373.087	2419	7_SL	14	38.7137	7.211	-286	4.91527	0.207374	0.00728373	0.332692	0.136589	0.00238198	12.67	1.57	11.1	0.092	0.22	17.0652
ALD_SL_K01_06_b_RNA_Bac	South_Lagoon	-9.44298	46.3918	sediment	lagoon	RNA	1_SL	01_06_SL	12.5	37.57	0.573238	2_SL	4.3832	0.946468	18.6803	2545.41	2715.36	227.93	1338	7_SL	14	38.7137	7.211	-286	4.91527	0.207374	0.00728373	0.332692	0.136589	0.00238198	12.67	1.57	11.1	0.092	0.22	17.0652
ALD_SL_K01_07_DNA_Bac	South_Lagoon	-9.44298	46.3918	sediment	lagoon	DNA	1_SL	01_07_SL	17.5	4.99	1.55311	3_SL	3.36572	0.89091	9.16677	1204.86	1255.47	182.146	769	7_SL	18	38.5429	7.212	-289	4.80634	0.151746	0.00683789	0.320006	0.139473	0.00771116	12.7	1.62	11.08	0.094	0.24	17.234
ALD_SL_K01_07_RNA_Bac	South_Lagoon	-9.44298	46.3918	sediment	lagoon	RNA	1_SL	01_07_SL	17.5	7.75	1.55311	3_SL	1.96378	0.669162	3.02263	654.528	642.136	74.4978	310	7_SL	18	38.5429	7.212	-289	4.80634	0.151746	0.00683789	0.320006	0.139473	0.00771116	12.7	1.62	11.08	0.094	0.24	17.234
ALD_SL_K01_08_DNA_Bac	South_Lagoon	-9.44298	46.3918	sediment	lagoon	DNA	1_SL	01_08_SL	22.5	55.31	0.857169	3_SL	1.57496	0.655598	2.90359	340.487	372.314	55.1073	211	7_SL	26	38.2309	7.243	-306	4.71009	0.149673	0.00546283	0.242103	0.139098	0.0133029	12.46	1.44	11.02	0.092	0.25	15.6522
ALD_SL_K01_08_RNA_Bac	South_Lagoon	-9.44298	46.3918	sediment	lagoon	RNA	1_SL	01_08_SL	22.5	47.41	0.857169	3_SL	1.37293	0.5739	2.34687	261.714	265.979	34.4834	131	7_SL	26	38.2309	7.243	-306	4.71009	0.149673	0.00546283	0.242103	0.139098	0.0133029	12.46	1.44	11.02	0.092	0.25	15.6522
ALD_SL_K01_09_DNA_Bac	South_Lagoon	-9.44298	46.3918	sediment	lagoon	DNA	1_SL	01_09_SL	27.5	17.52	0.855023	3_SL	2.20356	0.758165	4.13506	674.5	731.737	106.07	385	7_SL	30	38.2506	7.16	-304	4.72222	0.152835	0.00498031	0.389943	0.138279	0.00308302	12.42	1.33	11.09	0.084	0.24	15.8333
ALD_SL_K01_09_RNA_Bac	South_Lagoon	-9.44298	46.3918	sediment	lagoon	RNA	1_SL	01_09_SL	27.5	14.98	0.855023	3_SL	2.26606	0.798442	4.96134	320.667	317.276	42.7493	189	7_SL	30	38.2506	7.16	-304	4.72222	0.152835	0.00498031	0.389943	0.138279	0.00308302	12.42	1.33	11.09	0.084	0.24	15.8333
ALD_SL_K01_10_DNA_Bac	South_Lagoon	-9.44298	46.3918	sediment	lagoon	DNA	1_SL	01_10_SL	32.5	31.63	0.974708	3_SL	2.20443	0.790509	4.77347	451	468.879	71.8413	265	7_SL	34	38.2015	7.153	-307	4.80765	0.233337	0.00456674	0.400525	0.137584	0.00272065	12.23	1.03	11.2	0.063	0.16	16.3492
ALD_SL_K01_10_RNA_Bac	South_Lagoon	-9.44298	46.3918	sediment	lagoon	RNA	1_SL	01_10_SL	32.5	30.83	0.974708	3_SL	2.12057	0.789012	4.73962	268.75	219.035	31.1514	145	7_SL	34	38.2015	7.153	-307	4.80765	0.233337	0.00456674	0.400525	0.137584	0.00272065	12.23	1.03	11.2	0.063	0.16	16.3492
ALD_SL_K01_11_DNA_Bac	South_Lagoon	-9.44298	46.3918	sediment	lagoon	DNA	1_SL	01_11_SL	37.5	23.79	0.603615	3_SL	1.00338	0.244236	1.32316	590.448	574.716	92.6862	382	7_SL	37.5	38.1859	7.119	-309	5.83009	0.357965	0.00477372	0.54447	0.137613	0.00263521	12.07	0.72	11.35	0.048	0.14	15
ALD_SL_K01_11_RNA_Bac	South_Lagoon	-9.44298	46.3918	sediment	lagoon	RNA	1_SL	01_11_SL	37.5	14.36	0.603615	3_SL	1.33042	0.581093	2.38717	200.5	190.379	32.0659	113	7_SL	37.5	38.1859	7.119	-309	5.83009	0.357965	0.00477372	0.54447	0.137613	0.00263521	12.07	0.72	11.35	0.048	0.14	15
ALD_SL_K02_01_DNA_Bac	South_Lagoon	-9.44298	46.3918	sediment	lagoon	DNA	2_SL	02_01_SL	0	33.08	1.19528	1_SL	3.9078	0.817508	5.47969	1783.75	1798.38	179.799	1132	7_SL	2.5	40.237	7.037	-243	7.14557	0.478243	0.00204097	0.135772	0.142358	0.003564	12.36	1.16	11.2	0.095	0.18	12.2105
ALD_SL_K02_01_RNA_Bac	South_Lagoon	-9.44298	46.3918	sediment	lagoon	RNA	2_SL	02_01_SL	0	39.54	1.19528	1_SL	1.97968	0.642076	2.79389	735.4	715.679	77.999	395	7_SL	2.5	40.237	7.037	-243	7.14557	0.478243	0.00204097	0.135772	0.142358	0.003564	12.36	1.16	11.2	0.095	0.18	12.2105
ALD_SL_K02_02_DNA_Bac	South_Lagoon	-9.44298	46.3918	sediment	lagoon	DNA	2_SL	02_02_SL	2.5	20.22	0.197824	1_SL	2.85972	0.606768	2.54303	2182.46	2382.38	221.894	1280	7_SL	2.5	40.237	7.037	-243	7.14557	0.478243	0.00204097	0.135772	0.142358	0.003564	12.36	1.16	11.2	0.095	0.18	12.2105
ALD_SL_K02_02_RNA_Bac	South_Lagoon	-9.44298	46.3918	sediment	lagoon	RNA	2_SL	02_02_SL	2.5	4	0.197824	1_SL	0.689851	0.185127	1.22718	586.185	677.244	68.9384	301	7_SL	2.5	40.237	7.037	-243	7.14557	0.478243	0.00204097	0.135772	0.142358	0.003564	12.36	1.16	11.2	0.095	0.18	12.2105
ALD_SL_K02_03_DNA_Bac	South_Lagoon	-9.44298	46.3918	sediment	lagoon	DNA	2_SL	02_03_SL	5	2.8	0	2_SL	5.4287	0.981992	55.5315	2424.4	2387.76	250.98	1575	7_SL	5	39.7225	7.068	-269	6.90547	0.446599	0.00717562	0.155435	0.134879	0.00381147	12.39	1.24	11.15	0.093	0.21	13.3333
ALD_SL_K02_03_RNA_Bac	South_Lagoon	-9.44298	46.3918	sediment	lagoon	RNA	2_SL	02_03_SL	5	0	0	2_SL	4.12497	0.948376	19.3709	1787.51	1769	158.489	949	7_SL	5	39.7225	7.068	-269	6.90547	0.446599	0.00717562	0.155435	0.134879	0.00381147	12.39	1.24	11.15	0.093	0.21	13.3333
ALD_SL_K02_04_DNA_Bac	South_Lagoon	-9.44298	46.3918	sediment	lagoon	DNA	2_SL	02_04_SL	7.5	31.37	0.799809	2_SL	4.29198	0.907437	10.8034	3127.8	3363.98	292.957	1777	7_SL	7.5	39.3882	7.109	-283	6.70049	0.412229	0.00772675	0.64218	0.134098	0.00279017	12.39	1.24	11.15	0.093	0.21	13.3333
ALD_SL_K02_04_RNA_Bac	South_Lagoon	-9.44298	46.3918	sediment	lagoon	RNA	2_SL	02_04_SL	7.5	25.09	0.799809	2_SL	2.72503	0.765247	4.2598	1138.26	1204.82	115.258	641	7_SL	7.5	39.3882	7.109	-283	6.70049	0.412229	0.00772675	0.64218	0.134098	0.00279017	12.39	1.24	11.15	0.093	0.21	13.3333
ALD_SL_K02_05_DNA_Bac	South_Lagoon	-9.44298	46.3918	sediment	lagoon	DNA	2_SL	02_05_SL	10	34.51	0.821211	2_SL	5.05938	0.957896	23.7505	3977.67	4136.04	394.94	2323	7_SL	10	39.0484	7.175	-288	5.72909	0.302689	0.00741969	0.469889	0.134878	0.00260333	12.67	1.57	11.1	0.092	0.22	17.0652
ALD_SL_K02_05_RNA_Bac	South_Lagoon	-9.44298	46.3918	sediment	lagoon	RNA	2_SL	02_05_SL	10	28.34	0.821211	2_SL	3.36944	0.881133	8.41276	1558.83	1642.66	139.33	808	7_SL	10	39.0484	7.175	-288	5.72909	0.302689	0.00741969	0.469889	0.134878	0.00260333	12.67	1.57	11.1	0.092	0.22	17.0652
ALD_SL_K02_06_DNA_Bac	South_Lagoon	-9.44298	46.3918	sediment	lagoon	DNA	2_SL	02_06_SL	12.5	7.71	3.68612	2_SL	3.49255	0.917189	12.0757	1835.47	2039.83	214.23	1065	7_SL	14	38.7137	7.211	-286	4.91527	0.207374	0.00728373	0.332692	0.136589	0.00238198	12.67	1.57	11.1	0.092	0.22	17.0652
ALD_SL_K02_06_RNA_Bac	South_Lagoon	-9.44298	46.3918	sediment	lagoon	RNA	2_SL	02_06_SL	12.5	28.42	3.68612	2_SL	2.40503	0.778388	4.51238	460.115	433.215	50.8543	242	7_SL	14	38.7137	7.211	-286	4.91527	0.207374	0.00728373	0.332692	0.136589	0.00238198	12.67	1.57	11.1	0.092	0.22	17.0652
ALD_SL_K02_07_DNA_Bac	South_Lagoon	-9.44298	46.3918	sediment	lagoon	DNA	2_SL	02_07_SL	17.5	10.8	1.23056	3_SL	0.721797	0.27739	1.38387	343.333	383.233	46.7335	175	7_SL	18	38.5429	7.212	-289	4.80634	0.151746	0.00683789	0.320006	0.139473	0.00771116	12.7	1.62	11.08	0.094	0.24	17.234
ALD_SL_K02_07_RNA_Bac	South_Lagoon	-9.44298	46.3918	sediment	lagoon	RNA	2_SL	02_07_SL	17.5	13.29	1.23056	3_SL	1.69142	0.72926	3.69359	182.091	176.59	27.8738	100	7_SL	18	38.5429	7.212	-289	4.80634	0.151746	0.00683789	0.320006	0.139473	0.00771116	12.7	1.62	11.08	0.094	0.24	17.234
ALD_SL_K02_08_DNA_Bac	South_Lagoon	-9.44298	46.3918	sediment	lagoon	DNA	2_SL	02_08_SL	22.5	6.69	1.17339	3_SL	0.432384	0.0947604	1.10468	526.429	546.841	78.6161	286	7_SL	26	38.2309	7.243	-306	4.71009	0.149673	0.00546283	0.242103	0.139098	0.0133029	12.46	1.44	11.02	0.092	0.25	15.6522
ALD_SL_K02_08_RNA_Bac	South_Lagoon	-9.44298	46.3918	sediment	lagoon	RNA	2_SL	02_08_SL	22.5	7.85	1.17339	3_SL	0.26257	0.0582821	1.06189	297.391	274.698	46.5435	160	7_SL	26	38.2309	7.243	-306	4.71009	0.149673	0.00546283	0.242103	0.139098	0.0133029	12.46	1.44	11.02	0.092	0.25	15.6522
ALD_SL_K02_09_DNA_Bac	South_Lagoon	-9.44298	46.3918	sediment	lagoon	DNA	2_SL	02_09_SL	27.5	0.48	2.125	3_SL	0.732775	0.184276	1.2259	466.622	462.015	72.8709	286	7_SL	30	38.2506	7.16	-304	4.72222	0.152835	0.00498031	0.389943	0.138279	0.00308302	12.42	1.33	11.09	0.084	0.24	15.8333
ALD_SL_K02_09_RNA_Bac	South_Lagoon	-9.44298	46.3918	sediment	lagoon	RNA	2_SL	02_09_SL	27.5	1.02	2.125	3_SL	0.490179	0.125473	1.14348	375.13	357.292	55.7566	181	7_SL	30	38.2506	7.16	-304	4.72222	0.152835	0.00498031	0.389943	0.138279	0.00308302	12.42	1.33	11.09	0.084	0.24	15.8333
ALD_SL_K02_10_DNA_Bac	South_Lagoon	-9.44298	46.3918	sediment	lagoon	DNA	2_SL	02_10_SL	32.5	21.8	1.59725	3_SL	1.67243	0.671513	3.04426	307.14	322.341	69.537	228	7_SL	34	38.2015	7.153	-307	4.80765	0.233337	0.00456674	0.400525	0.137584	0.00272065	12.23	1.03	11.2	0.063	0.16	16.3492
ALD_SL_K02_10_RNA_Bac	South_Lagoon	-9.44298	46.3918	sediment	lagoon	RNA	2_SL	02_10_SL	32.5	34.82	1.59725	3_SL	1.60646	0.700011	3.33346	299.75	274.856	27.6478	121	7_SL	34	38.2015	7.153	-307	4.80765	0.233337	0.00456674	0.400525	0.137584	0.00272065	12.23	1.03	11.2	0.063	0.16	16.3492
ALD_SL_K03_01_a_DNA_Bac	South_Lagoon	-9.44298	46.3918	sediment	lagoon	DNA	3_SL	03_01_SL	0	50.24	0.468949	1_SL	5.46791	0.968971	32.2274	4129.71	4437.51	390.425	2532	7_SL	2.5	40.237	7.037	-243	7.14557	0.478243	0.00204097	0.135772	0.142358	0.003564	12.36	1.16	11.2	0.095	0.18	12.2105
ALD_SL_K03_01_a_RNA_Bac	South_Lagoon	-9.44298	46.3918	sediment	lagoon	RNA	3_SL	03_01_SL	0	23.56	0.468949	1_SL	3.09664	0.715973	3.5208	2140.98	2423.87	190.065	1194	7_SL	2.5	40.237	7.037	-243	7.14557	0.478243	0.00204097	0.135772	0.142358	0.003564	12.36	1.16	11.2	0.095	0.18	12.2105
ALD_SL_K03_01_b_DNA_Bac	South_Lagoon	-9.44298	46.3918	sediment	lagoon	DNA	3_SL	03_01_SL	0	50.24	0	1_SL	5.50112	0.971029	34.517	3984.66	4287.05	368.204	2542	7_SL	2.5	40.237	7.037	-243	7.14557	0.478243	0.00204097	0.135772	0.142358	0.003564	12.36	1.16	11.2	0.095	0.18	12.2105
ALD_SL_K03_02_DNA_Bac	South_Lagoon	-9.44298	46.3918	sediment	lagoon	DNA	3_SL	03_02_SL	2.5	39.57	0.416224	1_SL	5.29633	0.956955	23.2313	4211.09	4382.51	402.007	2566	7_SL	2.5	40.237	7.037	-243	7.14557	0.478243	0.00204097	0.135772	0.142358	0.003564	12.36	1.16	11.2	0.095	0.18	12.2105
ALD_SL_K03_02_RNA_Bac	South_Lagoon	-9.44298	46.3918	sediment	lagoon	RNA	3_SL	03_02_SL	2.5	16.47	0.416224	1_SL	4.99588	0.959015	24.3991	3103.71	3204.44	267.459	1884	7_SL	2.5	40.237	7.037	-243	7.14557	0.478243	0.00204097	0.135772	0.142358	0.003564	12.36	1.16	11.2	0.095	0.18	12.2105
ALD_SL_K03_03_DNA_Bac	South_Lagoon	-9.44298	46.3918	sediment	lagoon	DNA	3_SL	03_03_SL	5	43.39	0.689329	2_SL	NA	NA	NA	NA	NA	NA	NA	7_SL	5	39.7225	7.068	-269	6.90547	0.446599	0.00717562	0.155435	0.134879	0.00381147	12.39	1.24	11.15	0.093	0.21	13.3333
ALD_SL_K03_03_RNA_Bac	South_Lagoon	-9.44298	46.3918	sediment	lagoon	RNA	3_SL	03_03_SL	5	29.91	0.689329	2_SL	3.6432	0.88716	8.86209	1963.95	2136.1	201.94	1155	7_SL	5	39.7225	7.068	-269	6.90547	0.446599	0.00717562	0.155435	0.134879	0.00381147	12.39	1.24	11.15	0.093	0.21	13.3333
ALD_SL_K03_04_DNA_Bac	South_Lagoon	-9.44298	46.3918	sediment	lagoon	DNA	3_SL	03_04_SL	7.5	44.85	0.589744	2_SL	4.41146	0.946475	18.6828	2620.37	2793.6	309.111	1659	7_SL	7.5	39.3882	7.109	-283	6.70049	0.412229	0.00772675	0.64218	0.134098	0.00279017	12.39	1.24	11.15	0.093	0.21	13.3333
ALD_SL_K03_04_RNA_Bac	South_Lagoon	-9.44298	46.3918	sediment	lagoon	RNA	3_SL	03_04_SL	7.5	26.45	0.589744	2_SL	2.94031	0.834455	6.04065	872.721	964.47	101.392	528	7_SL	7.5	39.3882	7.109	-283	6.70049	0.412229	0.00772675	0.64218	0.134098	0.00279017	12.39	1.24	11.15	0.093	0.21	13.3333
ALD_SL_K03_05_DNA_Bac	South_Lagoon	-9.44298	46.3918	sediment	lagoon	DNA	3_SL	03_05_SL	10	24.54	0.817033	2_SL	4.76263	0.962839	26.9102	2660.3	2799.72	327.843	1733	7_SL	10	39.0484	7.175	-288	5.72909	0.302689	0.00741969	0.469889	0.134878	0.00260333	12.67	1.57	11.1	0.092	0.22	17.0652
ALD_SL_K03_05_RNA_Bac	South_Lagoon	-9.44298	46.3918	sediment	lagoon	RNA	3_SL	03_05_SL	10	20.05	0.817033	2_SL	3.55886	0.925392	13.4034	1142.14	1207.68	134.303	668	7_SL	10	39.0484	7.175	-288	5.72909	0.302689	0.00741969	0.469889	0.134878	0.00260333	12.67	1.57	11.1	0.092	0.22	17.0652
ALD_SL_K03_06_DNA_Bac	South_Lagoon	-9.44298	46.3918	sediment	lagoon	DNA	3_SL	03_06_SL	12.5	3.12	1.52244	2_SL	4.86434	0.902222	10.2272	2816.41	2811.57	308.374	1790	7_SL	14	38.7137	7.211	-286	4.91527	0.207374	0.00728373	0.332692	0.136589	0.00238198	12.67	1.57	11.1	0.092	0.22	17.0652
ALD_SL_K03_06_RNA_Bac	South_Lagoon	-9.44298	46.3918	sediment	lagoon	RNA	3_SL	03_06_SL	12.5	4.75	1.52244	2_SL	2.49641	0.727154	3.66507	1045.72	1065.79	131.416	637	7_SL	14	38.7137	7.211	-286	4.91527	0.207374	0.00728373	0.332692	0.136589	0.00238198	12.67	1.57	11.1	0.092	0.22	17.0652
ALD_SL_K03_07_DNA_Bac	South_Lagoon	-9.44298	46.3918	sediment	lagoon	DNA	3_SL	03_07_SL	17.5	6.87	0.847162	3_SL	1.52541	0.394563	1.6517	649.8	650.87	111.991	456	7_SL	18	38.5429	7.212	-289	4.80634	0.151746	0.00683789	0.320006	0.139473	0.00771116	12.7	1.62	11.08	0.094	0.24	17.234
ALD_SL_K03_07_RNA_Bac	South_Lagoon	-9.44298	46.3918	sediment	lagoon	RNA	3_SL	03_07_SL	17.5	5.82	0.847162	3_SL	0.54946	0.133648	1.15427	442.5	467.449	67.1405	252	7_SL	18	38.5429	7.212	-289	4.80634	0.151746	0.00683789	0.320006	0.139473	0.00771116	12.7	1.62	11.08	0.094	0.24	17.234
ALD_SL_K03_08_DNA_Bac	South_Lagoon	-9.44298	46.3918	sediment	lagoon	DNA	3_SL	03_08_SL	22.5	5.23	1.53537	3_SL	1.85626	0.580096	2.3815	587.94	608.049	106.976	386	7_SL	26	38.2309	7.243	-306	4.71009	0.149673	0.00546283	0.242103	0.139098	0.0133029	12.46	1.44	11.02	0.092	0.25	15.6522
ALD_SL_K03_08_RNA_Bac	South_Lagoon	-9.44298	46.3918	sediment	lagoon	RNA	3_SL	03_08_SL	22.5	8.03	1.53537	3_SL	1.48167	0.603522	2.52221	245.55	245.383	43.61	151	7_SL	26	38.2309	7.243	-306	4.71009	0.149673	0.00546283	0.242103	0.139098	0.0133029	12.46	1.44	11.02	0.092	0.25	15.6522
ALD_SL_K03_09_DNA_Bac	South_Lagoon	-9.44298	46.3918	sediment	lagoon	DNA	3_SL	03_09_SL	27.5	4.76	1.85504	3_SL	2.0756	0.720079	3.57243	489.023	480.911	77.7262	300	7_SL	30	38.2506	7.16	-304	4.72222	0.152835	0.00498031	0.389943	0.138279	0.00308302	12.42	1.33	11.09	0.084	0.24	15.8333
ALD_SL_K03_09_RNA_Bac	South_Lagoon	-9.44298	46.3918	sediment	lagoon	RNA	3_SL	03_09_SL	27.5	8.83	1.85504	3_SL	1.84894	0.697654	3.30746	286.059	279.183	39.5814	156	7_SL	30	38.2506	7.16	-304	4.72222	0.152835	0.00498031	0.389943	0.138279	0.00308302	12.42	1.33	11.09	0.084	0.24	15.8333
ALD_SL_K03_10_DNA_Bac	South_Lagoon	-9.44298	46.3918	sediment	lagoon	DNA	3_SL	03_10_SL	32.5	8.54	1.98009	3_SL	1.93019	0.751103	4.01772	573	609.551	78.1878	324	7_SL	34	38.2015	7.153	-307	4.80765	0.233337	0.00456674	0.400525	0.137584	0.00272065	12.23	1.03	11.2	0.063	0.16	16.3492
ALD_SL_K03_10_RNA_Bac	South_Lagoon	-9.44298	46.3918	sediment	lagoon	RNA	3_SL	03_10_SL	32.5	16.91	1.98009	3_SL	1.4159	0.637846	2.76125	326.136	341.839	55.2878	160	7_SL	34	38.2015	7.153	-307	4.80765	0.233337	0.00456674	0.400525	0.137584	0.00272065	12.23	1.03	11.2	0.063	0.16	16.3492
ALD_SL_W_01_DNA_Bac	South_Lagoon	-9.44298	46.3918	water	lagoon	DNA	0_SL	00_SL_W1	-10	7.88	0.293147	0_SL	4.9065	0.966958	30.2648	3886.24	4163.96	475.483	2251	ALD_SL_02	-10	41.2681	7.937	201.5	3.40017	0.0143718	0.000136974		0.140128	0.00239873
ALD_SL_W_01_RNA_Bac	South_Lagoon	-9.44298	46.3918	water	lagoon	RNA	0_SL	00_SL_W1	-10	2.31	0.293147	0_SL	4.76033	0.959214	24.518	3214.37	3343.31	296.603	1853	ALD_SL_03	-10	41.2681	7.937	201.5	3.40017	0.0143718	0.000136974		0.140128	0.00239873
ALD_SL_W_02_DNA_Bac	South_Lagoon	-9.44298	46.3918	water	lagoon	DNA	0_SL	00_SL_W2	-10	2.65	0.826415	0_SL	4.8213	0.964918	28.5043	4030.42	4182.87	479.403	2170	ALD_SL_04	-10	41.2681	7.937	201.5	3.40017	0.0143718	0.000136974		0.140128	0.00239873
ALD_SL_W_02_RNA_Bac	South_Lagoon	-9.44298	46.3918	water	lagoon	RNA	0_SL	00_SL_W2	-10	2.19	0.826415	0_SL	4.24841	0.920014	12.5022	1932.1	2039.84	275.857	1387	ALD_SL_05	-10	41.2681	7.937	201.5	3.40017	0.0143718	0.000136974		0.140128	0.00239873
ALD_SL_W_03_DNA_Bac	South_Lagoon	-9.44298	46.3918	water	lagoon	DNA	0_SL	00_SL_W3	-10	5.02	0.523904	0_SL	4.58399	0.960646	25.4103	2756.77	3044.37	430.004	1857	ALD_SL_06	-10	41.2681	7.937	201.5	3.40017	0.0143718	0.000136974		0.140128	0.00239873
ALD_SL_W_03_RNA_Bac	South_Lagoon	-9.44298	46.3918	water	lagoon	RNA	0_SL	00_SL_W3	-10	2.63	0.523904	0_SL	4.4011	0.948281	19.3352	2007.29	2055.95	259.847	1346	ALD_SL_07	-10	41.2681	7.937	201.5	3.40017	0.0143718	0.000136974		0.140128	0.00239873
