# Supplementary material for: DNA- and RNA-based bacterial communities and geochemical zonation under changing sediment porewater dynamics on the Aldabra Atoll
Source: Sci Rep. 2022 Mar 11;12:4257. doi: 10.1038/s41598-022-07980-0 (PMC8917147; doi:10.1038/s41598-022-07980-0)
Supplement: Supplementary file 7 — Supplementary Table 2. [file 41598_2022_7980_MOESM7_ESM.xlsx]

## Sheet: a) Spearman Rank correlations
DNA- and RNA-based bacterial communities and geochemical zonation under changing sediment porewater dynamics on the Aldabra Atoll
Supplementary Table S2. Spearman Rank correlations of depth against geochemical and mean bacterial diversity and richness data (a). Environmental fit correlations used in Figure 4 (b).
Total (DNA-based) community correlations: all sampling sites				Total (RNA-based) community correlations: all sampling sites				Total (DNA-based) community correlations: West Lagoon				Total (RNA-based) community correlations: West Lagoon				Total (DNA-based) community correlations: North Lagoon				Total (RNA-based) community correlations: North Lagoon				Total (DNA-based) community correlations: South Lagoon				Total (RNA-based) community correlations: South Lagoon				Total (DNA-based) community correlations: Cinq Cases				Total (RNA-based) community correlations: Cinq Cases
Variable 1	Variable 2	Correlation	p-value	Variable 1	Variable 2	Correlation	p-value	Variable 1	Variable 2	Correlation	p-value	Variable 1	Variable 2	Correlation	p-value	Variable 1	Variable 2	Correlation	p-value	Variable 1	Variable 2	Correlation	p-value	Variable 1	Variable 2	Correlation	p-value	Variable 1	Variable 2	Correlation	p-value	Variable 1	Variable 2	Correlation	p-value	Variable 1	Variable 2	Correlation	p-value
Chao1	Faith's PD	0.811726	1.33471e-11	Depth (cm)	DNA or RNA concentration	-0.328303	0.027681	Chao1	Faith's PD	0.923077	1.8622e-05	Chao1	Faith's PD	0.937063	6.99316e-06	Chao1	Faith's PD	0.857143	0.0136973	Chao1	Faith's PD	0.928571	0.00251947	Chao1	Faith's PD	0.954545	4.9889e-06	Chao1	Faith's PD	0.981818	8.40307e-08	Chao1	Faith's PD	0.971429	1.68708e-09	Chao1	Faith's PD	0.907143	3.06331e-06
Chao1	Species Richness	0.97444	0	Depth (cm)	RNA/DNA ratio	0.366022	0.0134085	Chao1	Species Richness	0.944056	3.92726e-06	Chao1	Species Richness	0.986014	4.1169e-09	Chao1	Species Richness	0.964286	0.000454149	Chao1	Species Richness	0.928571	0.00251947	Chao1	Species Richness	0.990909	3.76257e-09	Chao1	Species Richness	0.990909	3.76257e-09	Chao1	Species Richness	0.95	6.08626e-08	Chao1	Species Richness	0.967857	3.59654e-09
Chao1	Salinity	-0.243128	0.116184	DNA or RNA concentration	RNA/DNA ratio	-0.101976	0.505048	Chao1	Salinity	0.535482	0.0895812	Chao1	Salinity	0.581249	0.0607322	Chao1	Salinity	-0.472456	0.284368	Chao1	Salinity	-0.472456	0.284368	Chao1	Salinity	0.832239	0.00148187	Chao1	Salinity	0.933395	2.69932e-05	Chao1	Salinity	-0.396911	0.159972	Chao1	Salinity	-0.478955	0.0831446
Chao1	pH	-0.100903	0.514588	Depth (cm)	Shannon (H')	-0.467882	0.00119136	Chao1	pH	-0.0421055	0.896625	Chao1	pH	-0.487722	0.10773	Chao1	pH	0.872872	0.0103234	Chao1	pH	0.800132	0.030701	Chao1	pH	-0.383566	0.244222	Chao1	pH	-0.543385	0.084059	Chao1	pH	0.527599	0.0525057	Chao1	pH	0.227375	0.434353
Chao1	Eh (mV)	-0.166086	0.299359	DNA or RNA concentration	Shannon (H')	0.191304	0.208081	Chao1	Eh (mV)	-0.499128	0.098535	Chao1	Eh (mV)	-0.674878	0.0160499	Chao1	Eh (mV)	0.828862	0.0211735	Chao1	Eh (mV)	0.738769	0.0578585	Chao1	Eh (mV)	0.779045	0.00471432	Chao1	Eh (mV)	0.924832	4.59372e-05	Chao1	Eh (mV)	-0.352411	0.287807	Chao1	Eh (mV)	-0.549212	0.0801351
Chao1	TA	0.604142	1.78923e-05	RNA/DNA ratio	Shannon (H')	-0.409486	0.00521808	Chao1	TA	0.156332	0.646215	Chao1	TA	0.358644	0.278764	Chao1	TA	-0.756787	0.0489051	Chao1	TA	-0.774806	0.0407695	Chao1	TA	0.70777	0.0148203	Chao1	TA	0.716902	0.0130365	Chao1	TA	0.545259	0.0437395	Chao1	TA	0.558504	0.0379061
Chao1	NH4+	0.503041	0.000585782	Depth (cm)	Chao1	-0.637846	2.44295e-06	Chao1	NH4+	-0.443036	0.172341	Chao1	NH4+	-0.410391	0.209954	Chao1	NH4+	-0.828862	0.0211735	Chao1	NH4+	-0.738769	0.0578585	Chao1	NH4+	0.605924	0.0481666	Chao1	NH4+	0.660594	0.0269244	Chao1	NH4+	0.58058	0.0294866	Chao1	NH4+	0.452543	0.104207
Chao1	PO43-	0.450732	0.0027395	DNA or RNA concentration	Chao1	0.282345	0.0602219	Chao1	PO43-	-0.18265	0.590894	Chao1	PO43-	0.214614	0.526271	Chao1	PO43-	0.252262	0.585241	Chao1	PO43-	0.450469	0.310429	Chao1	PO43-	0.159454	0.639562	Chao1	PO43-	0.0865606	0.800221	Chao1	PO43-	0.510426	0.0747026	Chao1	PO43-	0.049933	0.87131
Chao1	∑H2S	0.417057	0.0048566	RNA/DNA ratio	Chao1	-0.467325	0.00120975	Chao1	∑H2S	NA	NA	Chao1	∑H2S	NA	NA	Chao1	∑H2S	-0.756787	0.0489051	Chao1	∑H2S	-0.774806	0.0407695	Chao1	∑H2S	-0.287017	0.392136	Chao1	∑H2S	-0.542143	0.0849115	Chao1	∑H2S	0.329469	0.250017	Chao1	∑H2S	0.410006	0.14539
Chao1	SO42-/Cl- ratio	-0.165462	0.288978	Shannon (H')	Chao1	0.894862	0	Chao1	SO42-/Cl- ratio	-0.474342	0.140453	Chao1	SO42-/Cl- ratio	0.234775	0.48712	Chao1	SO42-/Cl- ratio	0.756787	0.0489051	Chao1	SO42-/Cl- ratio	0.774806	0.0407695	Chao1	SO42-/Cl- ratio	-0.0366141	0.914888	Chao1	SO42-/Cl- ratio	-0.0366141	0.914888	Chao1	SO42-/Cl- ratio	0.23035	0.428199	Chao1	SO42-/Cl- ratio	0.070877	0.809731
Chao1	TOC	0.16715	0.272437	Depth (cm)	Faith's PD	-0.469203	0.00114866	Chao1	TOC	-0.203032	0.526814	Chao1	TOC	0.311799	0.323838	Chao1	TOC	0.684712	0.0896665	Chao1	TOC	0.630656	0.128888	Chao1	TOC	0.187647	0.580597	Chao1	TOC	0.114419	0.737637	Chao1	TOC	-0.340504	0.214279	Chao1	TOC	0.0949827	0.736332
Chao1	Ntot	0.225276	0.136784	DNA or RNA concentration	Faith's PD	0.166667	0.273846	Chao1	Ntot	0.126764	0.69463	Chao1	Ntot	0.676073	0.0157928	Chao1	Ntot	0.396412	0.378635	Chao1	Ntot	0.450469	0.310429	Chao1	Ntot	0.608353	0.0470356	Chao1	Ntot	0.737398	0.0096042	Chao1	Ntot	0.301077	0.275511	Chao1	Ntot	0.607531	0.0162942
Chao1	Stot	0.0760988	0.6193	RNA/DNA ratio	Faith's PD	-0.454809	0.00169642	Chao1	Stot	-0.161938	0.615091	Chao1	Stot	-0.345467	0.271391	Chao1	Stot	0.684712	0.0896665	Chao1	Stot	0.630656	0.128888	Chao1	Stot	-0.105509	0.757517	Chao1	Stot	-0.0825723	0.809276	Chao1	Stot	-0.408605	0.130496	Chao1	Stot	-0.00896063	0.974716
Chao1	C/N	0.0129862	0.932527	Shannon (H')	Faith's PD	0.951252	0	Chao1	C/N	-0.289352	0.361659	Chao1	C/N	-0.578704	0.0486771	Chao1	C/N	0.2883	0.530651	Chao1	C/N	0.414431	0.355269	Chao1	C/N	-0.233415	0.489719	Chao1	C/N	-0.379872	0.249178	Chao1	C/N	-0.810041	0.000251315	Chao1	C/N	-0.618284	0.0140187
Depth (cm)	DNA or RNA concentration	-0.453085	0.00177554	Chao1	Faith's PD	0.905929	0	Depth (cm)	DNA or RNA concentration	0.188811	0.556737	Depth (cm)	DNA or RNA concentration	0.286713	0.366251	Depth (cm)	DNA or RNA concentration	-0.321429	0.482072	Depth (cm)	DNA or RNA concentration	0.0714286	0.879048	Depth (cm)	DNA or RNA concentration	-0.590909	0.0555756	Depth (cm)	DNA or RNA concentration	-0.145455	0.669579	Depth (cm)	DNA or RNA concentration	-0.585714	0.0217765	Depth (cm)	DNA or RNA concentration	-0.621429	0.013402
Depth (cm)	RNA/DNA ratio	0.500316	0.000465586	Depth (cm)	Species Richness	-0.588568	2.11471e-05	Depth (cm)	RNA/DNA ratio	0.153846	0.633091	Depth (cm)	RNA/DNA ratio	0.0769231	0.812183	Depth (cm)	RNA/DNA ratio	0.428571	0.337368	Depth (cm)	RNA/DNA ratio	0.535714	0.215217	Depth (cm)	RNA/DNA ratio	0.6	0.0510033	Depth (cm)	RNA/DNA ratio	0.363636	0.271638	Depth (cm)	RNA/DNA ratio	0.564286	0.0284325	Depth (cm)	RNA/DNA ratio	0.467857	0.0786302
Depth (cm)	Shannon (H')	-0.482331	0.000792874	DNA or RNA concentration	Species Richness	0.208037	0.170269	Depth (cm)	Shannon (H')	0.104895	0.745609	Depth (cm)	Shannon (H')	-0.552448	0.0625115	Depth (cm)	Shannon (H')	-0.785714	0.0362385	Depth (cm)	Shannon (H')	-0.857143	0.0136973	Depth (cm)	Shannon (H')	-0.836364	0.00133319	Depth (cm)	Shannon (H')	-0.745455	0.00845473	Depth (cm)	Shannon (H')	-0.703571	0.00342434	Depth (cm)	Shannon (H')	-0.321429	0.242719
Depth (cm)	Chao1	-0.650397	1.32492e-06	RNA/DNA ratio	Species Richness	-0.47141	0.00108037	Depth (cm)	Chao1	-0.160839	0.617523	Depth (cm)	Chao1	-0.65035	0.0220342	Depth (cm)	Chao1	-0.785714	0.0362385	Depth (cm)	Chao1	-0.678571	0.0937503	Depth (cm)	Chao1	-0.8	0.00311043	Depth (cm)	Chao1	-0.909091	0.000105593	Depth (cm)	Chao1	-0.742857	0.00150949	Depth (cm)	Chao1	-0.496429	0.0597974
Depth (cm)	Faith's PD	-0.583217	2.61776e-05	Shannon (H')	Species Richness	0.944928	0	Depth (cm)	Faith's PD	-0.328671	0.296904	Depth (cm)	Faith's PD	-0.433566	0.159106	Depth (cm)	Faith's PD	-0.535714	0.215217	Depth (cm)	Faith's PD	-0.857143	0.0136973	Depth (cm)	Faith's PD	-0.736364	0.00975954	Depth (cm)	Faith's PD	-0.918182	6.66145e-05	Depth (cm)	Faith's PD	-0.682143	0.00508633	Depth (cm)	Faith's PD	-0.335714	0.221212
Depth (cm)	Species Richness	-0.58368	2.57031e-05	Chao1	Species Richness	0.978524	0	Depth (cm)	Species Richness	-0.041958	0.896986	Depth (cm)	Species Richness	-0.573427	0.0512656	Depth (cm)	Species Richness	-0.75	0.0521814	Depth (cm)	Species Richness	-0.857143	0.0136973	Depth (cm)	Species Richness	-0.827273	0.00167697	Depth (cm)	Species Richness	-0.927273	3.97377e-05	Depth (cm)	Species Richness	-0.65	0.00871158	Depth (cm)	Species Richness	-0.4	0.139595
Depth (cm)	Salinity	0.0116054	0.94112	Faith's PD	Species Richness	0.960211	0	Depth (cm)	Salinity	-0.695669	0.0174463	Depth (cm)	Salinity	-0.695669	0.0174463	Depth (cm)	Salinity	0.755929	0.0493131	Depth (cm)	Salinity	0.755929	0.0493131	Depth (cm)	Salinity	-0.970179	7.65799e-07	Depth (cm)	Salinity	-0.970179	7.65799e-07	Depth (cm)	Salinity	0.507781	0.0637854	Depth (cm)	Salinity	0.507781	0.0637854
Depth (cm)	pH	0.103992	0.501728	Depth (cm)	Salinity	0.0116054	0.94112	Depth (cm)	pH	0.926321	1.50961e-05	Depth (cm)	pH	0.926321	1.50961e-05	Depth (cm)	pH	-0.927426	0.00262004	Depth (cm)	pH	-0.927426	0.00262004	Depth (cm)	pH	0.575348	0.0640369	Depth (cm)	pH	0.575348	0.0640369	Depth (cm)	pH	-0.810162	0.000442828	Depth (cm)	pH	-0.810162	0.000442828
Depth (cm)	Eh (mV)	0.0963939	0.548818	DNA or RNA concentration	Salinity	-0.227852	0.141695	Depth (cm)	Eh (mV)	0.794387	0.00202568	Depth (cm)	Eh (mV)	0.794387	0.00202568	Depth (cm)	Eh (mV)	-0.991031	1.45613e-05	Depth (cm)	Eh (mV)	-0.991031	1.45613e-05	Depth (cm)	Eh (mV)	-0.979501	1.43674e-07	Depth (cm)	Eh (mV)	-0.979501	1.43674e-07	Depth (cm)	Eh (mV)	0.746013	0.00837897	Depth (cm)	Eh (mV)	0.746013	0.00837897
Depth (cm)	TA	-0.629398	6.1499e-06	RNA/DNA ratio	Salinity	0.100503	0.521361	Depth (cm)	TA	-0.731083	0.0105815	Depth (cm)	TA	-0.731083	0.0105815	Depth (cm)	TA	0.954994	0.000805535	Depth (cm)	TA	0.954994	0.000805535	Depth (cm)	TA	-0.757999	0.00686945	Depth (cm)	TA	-0.757999	0.00686945	Depth (cm)	TA	-0.611485	0.0201458	Depth (cm)	TA	-0.611485	0.0201458
Depth (cm)	NH4+	-0.377213	0.0126476	Shannon (H')	Salinity	0.334783	0.0282077	Depth (cm)	NH4+	0.0979343	0.774522	Depth (cm)	NH4+	0.0979343	0.774522	Depth (cm)	NH4+	0.991031	1.45613e-05	Depth (cm)	NH4+	0.991031	1.45613e-05	Depth (cm)	NH4+	-0.687929	0.0192911	Depth (cm)	NH4+	-0.687929	0.0192911	Depth (cm)	NH4+	-0.682126	0.00719983	Depth (cm)	NH4+	-0.682126	0.00719983
Depth (cm)	PO43-	-0.23341	0.136842	Chao1	Salinity	0.124173	0.427579	Depth (cm)	PO43-	-0.575348	0.0640369	Depth (cm)	PO43-	-0.575348	0.0640369	Depth (cm)	PO43-	-0.414431	0.355269	Depth (cm)	PO43-	-0.414431	0.355269	Depth (cm)	PO43-	-0.0318907	0.92584	Depth (cm)	PO43-	-0.0318907	0.92584	Depth (cm)	PO43-	-0.585326	0.0355888	Depth (cm)	PO43-	-0.585326	0.0355888
Depth (cm)	∑H2S	-0.226591	0.139119	Faith's PD	Salinity	0.367679	0.0152819	Depth (cm)	∑H2S	NA	NA	Depth (cm)	∑H2S	NA	NA	Depth (cm)	∑H2S	0.954994	0.000805535	Depth (cm)	∑H2S	0.954994	0.000805535	Depth (cm)	∑H2S	0.569478	0.0674434	Depth (cm)	∑H2S	0.569478	0.0674434	Depth (cm)	∑H2S	-0.417328	0.137636	Depth (cm)	∑H2S	-0.417328	0.137636
Depth (cm)	SO42-/Cl- ratio	-0.0192169	0.902652	Species Richness	Salinity	0.224147	0.148465	Depth (cm)	SO42-/Cl- ratio	-0.43122	0.185438	Depth (cm)	SO42-/Cl- ratio	-0.43122	0.185438	Depth (cm)	SO42-/Cl- ratio	-0.954994	0.000805535	Depth (cm)	SO42-/Cl- ratio	-0.954994	0.000805535	Depth (cm)	SO42-/Cl- ratio	-0.100689	0.768327	Depth (cm)	SO42-/Cl- ratio	-0.100689	0.768327	Depth (cm)	SO42-/Cl- ratio	-0.0885962	0.763275	Depth (cm)	SO42-/Cl- ratio	-0.0885962	0.763275
Depth (cm)	TOC	-0.120368	0.430931	Depth (cm)	pH	0.103992	0.501728	Depth (cm)	TOC	-0.402438	0.194644	Depth (cm)	TOC	-0.402438	0.194644	Depth (cm)	TOC	-0.954994	0.000805535	Depth (cm)	TOC	-0.954994	0.000805535	Depth (cm)	TOC	-0.0686515	0.841041	Depth (cm)	TOC	-0.0686515	0.841041	Depth (cm)	TOC	0.415773	0.123231	Depth (cm)	TOC	0.415773	0.123231
Depth (cm)	Ntot	-0.29737	0.0472762	DNA or RNA concentration	pH	-0.173107	0.261135	Depth (cm)	Ntot	-0.894388	8.64551e-05	Depth (cm)	Ntot	-0.894388	8.64551e-05	Depth (cm)	Ntot	-0.774806	0.0407695	Depth (cm)	Ntot	-0.774806	0.0407695	Depth (cm)	Ntot	-0.884877	0.000294763	Depth (cm)	Ntot	-0.884877	0.000294763	Depth (cm)	Ntot	-0.365594	0.180228	Depth (cm)	Ntot	-0.365594	0.180228
Depth (cm)	Stot	0.0211268	0.890438	RNA/DNA ratio	pH	0.115569	0.455041	Depth (cm)	Stot	0.72692	0.0073979	Depth (cm)	Stot	0.72692	0.0073979	Depth (cm)	Stot	-0.954994	0.000805535	Depth (cm)	Stot	-0.954994	0.000805535	Depth (cm)	Stot	0.0596355	0.861731	Depth (cm)	Stot	0.0596355	0.861731	Depth (cm)	Stot	0.57348	0.0254111	Depth (cm)	Stot	0.57348	0.0254111
Depth (cm)	C/N	0.308822	0.0390085	Shannon (H')	pH	-0.681004	3.63275e-07	Depth (cm)	C/N	0.821617	0.00104552	Depth (cm)	C/N	0.821617	0.00104552	Depth (cm)	C/N	-0.486506	0.268249	Depth (cm)	C/N	-0.486506	0.268249	Depth (cm)	C/N	0.553789	0.0771402	Depth (cm)	C/N	0.553789	0.0771402	Depth (cm)	C/N	0.949827	6.22192e-08	Depth (cm)	C/N	0.949827	6.22192e-08
DNA or RNA concentration	RNA/DNA ratio	-0.628986	3.70219e-06	Chao1	pH	-0.529545	0.000218782	DNA or RNA concentration	RNA/DNA ratio	-0.412587	0.182564	DNA or RNA concentration	RNA/DNA ratio	0.762238	0.00395045	DNA or RNA concentration	RNA/DNA ratio	-0.892857	0.00680719	DNA or RNA concentration	RNA/DNA ratio	0.321429	0.482072	DNA or RNA concentration	RNA/DNA ratio	-0.354545	0.284693	DNA or RNA concentration	RNA/DNA ratio	-0.145455	0.669579	DNA or RNA concentration	RNA/DNA ratio	-0.7	0.00366607	DNA or RNA concentration	RNA/DNA ratio	-0.503571	0.0556545
DNA or RNA concentration	Shannon (H')	0.379525	0.0101321	Faith's PD	pH	-0.671767	5.9666e-07	DNA or RNA concentration	Shannon (H')	-0.0559441	0.862898	DNA or RNA concentration	Shannon (H')	-0.433566	0.159106	DNA or RNA concentration	Shannon (H')	0.75	0.0521814	DNA or RNA concentration	Shannon (H')	-0.0714286	0.879048	DNA or RNA concentration	Shannon (H')	0.472727	0.141999	DNA or RNA concentration	Shannon (H')	0.0363636	0.915468	DNA or RNA concentration	Shannon (H')	0.317857	0.248291	DNA or RNA concentration	Shannon (H')	0.0642857	0.819948
DNA or RNA concentration	Chao1	0.634783	2.82476e-06	Species Richness	pH	-0.590396	2.46018e-05	DNA or RNA concentration	Chao1	0.013986	0.96559	DNA or RNA concentration	Chao1	-0.440559	0.151735	DNA or RNA concentration	Chao1	0.75	0.0521814	DNA or RNA concentration	Chao1	-0.214286	0.644512	DNA or RNA concentration	Chao1	0.690909	0.018565	DNA or RNA concentration	Chao1	-0.0181818	0.957685	DNA or RNA concentration	Chao1	0.525	0.0444839	DNA or RNA concentration	Chao1	0.278571	0.314709
DNA or RNA concentration	Faith's PD	0.549802	9.1525e-05	Salinity	pH	-0.637093	4.35773e-06	DNA or RNA concentration	Faith's PD	0.0839161	0.795415	DNA or RNA concentration	Faith's PD	-0.454545	0.137658	DNA or RNA concentration	Faith's PD	0.857143	0.0136973	DNA or RNA concentration	Faith's PD	-0.0714286	0.879048	DNA or RNA concentration	Faith's PD	0.781818	0.00447316	DNA or RNA concentration	Faith's PD	-0.0636364	0.852539	DNA or RNA concentration	Faith's PD	0.442857	0.0982941	DNA or RNA concentration	Faith's PD	0.142857	0.611522
DNA or RNA concentration	Species Richness	0.589723	2.01846e-05	Depth (cm)	Eh (mV)	0.0963939	0.548818	DNA or RNA concentration	Species Richness	-0.0699301	0.829024	DNA or RNA concentration	Species Richness	-0.454545	0.137658	DNA or RNA concentration	Species Richness	0.785714	0.0362385	DNA or RNA concentration	Species Richness	-0.0714286	0.879048	DNA or RNA concentration	Species Richness	0.654545	0.0288646	DNA or RNA concentration	Species Richness	-0.0363636	0.915468	DNA or RNA concentration	Species Richness	0.428571	0.11096	DNA or RNA concentration	Species Richness	0.15	0.59363
DNA or RNA concentration	Salinity	-0.322986	0.0346404	DNA or RNA concentration	Eh (mV)	-0.244772	0.122976	DNA or RNA concentration	Salinity	-0.247145	0.46376	DNA or RNA concentration	Salinity	-0.173917	0.609053	DNA or RNA concentration	Salinity	0	1	DNA or RNA concentration	Salinity	0.188982	0.684872	DNA or RNA concentration	Salinity	0.560957	0.0726015	DNA or RNA concentration	Salinity	0.018392	0.957196	DNA or RNA concentration	Salinity	-0.736171	0.00268151	DNA or RNA concentration	Salinity	-0.631954	0.015326
DNA or RNA concentration	pH	-0.179312	0.244162	RNA/DNA ratio	Eh (mV)	-0.0279714	0.86218	DNA or RNA concentration	pH	0.196492	0.540488	DNA or RNA concentration	pH	0.252633	0.428244	DNA or RNA concentration	pH	0.418251	0.350395	DNA or RNA concentration	pH	0	1	DNA or RNA concentration	pH	-0.388132	0.238175	DNA or RNA concentration	pH	-0.0639276	0.851871	DNA or RNA concentration	pH	0.295809	0.304497	DNA or RNA concentration	pH	0.368657	0.194614
DNA or RNA concentration	Eh (mV)	-0.236842	0.135978	Shannon (H')	Eh (mV)	-0.102213	0.524833	DNA or RNA concentration	Eh (mV)	0.414769	0.18003	DNA or RNA concentration	Eh (mV)	0.281199	0.375946	DNA or RNA concentration	Eh (mV)	0.414431	0.355269	DNA or RNA concentration	Eh (mV)	-0.0180187	0.969415	DNA or RNA concentration	Eh (mV)	0.537587	0.0880875	DNA or RNA concentration	Eh (mV)	0.0182233	0.957589	DNA or RNA concentration	Eh (mV)	-0.860432	0.00067581	DNA or RNA concentration	Eh (mV)	-0.782627	0.00440456
DNA or RNA concentration	TA	0.703522	1.42664e-07	Chao1	Eh (mV)	-0.232398	0.143698	DNA or RNA concentration	TA	-0.455202	0.159466	DNA or RNA concentration	TA	-0.0551761	0.871994	DNA or RNA concentration	TA	-0.270281	0.557731	DNA or RNA concentration	TA	0.198206	0.670085	DNA or RNA concentration	TA	0.621011	0.0414364	DNA or RNA concentration	TA	0.127855	0.707934	DNA or RNA concentration	TA	0.878596	3.54114e-05	DNA or RNA concentration	TA	0.801332	0.000569925
DNA or RNA concentration	NH4+	0.605871	1.66794e-05	Faith's PD	Eh (mV)	-0.0313698	0.845627	DNA or RNA concentration	NH4+	0.0139906	0.967434	DNA or RNA concentration	NH4+	0.624914	0.0398077	DNA or RNA concentration	NH4+	-0.414431	0.355269	DNA or RNA concentration	NH4+	0.0180187	0.969415	DNA or RNA concentration	NH4+	0.592257	0.0548808	DNA or RNA concentration	NH4+	0.191344	0.573023	DNA or RNA concentration	NH4+	0.931576	1.27697e-06	DNA or RNA concentration	NH4+	0.880803	3.18772e-05
DNA or RNA concentration	PO43-	0.422926	0.00526388	Species Richness	Eh (mV)	-0.143778	0.369809	DNA or RNA concentration	PO43-	-0.228313	0.499526	DNA or RNA concentration	PO43-	0.136988	0.687949	DNA or RNA concentration	PO43-	0.126131	0.787572	DNA or RNA concentration	PO43-	0.198206	0.670085	DNA or RNA concentration	PO43-	0.136675	0.688631	DNA or RNA concentration	PO43-	-0.0455582	0.894187	DNA or RNA concentration	PO43-	0.122058	0.691194	DNA or RNA concentration	PO43-	0.171991	0.574215
DNA or RNA concentration	∑H2S	0.55388	9.6051e-05	Salinity	Eh (mV)	0.184527	0.254341	DNA or RNA concentration	∑H2S	NA	NA	DNA or RNA concentration	∑H2S	NA	NA	DNA or RNA concentration	∑H2S	-0.270281	0.557731	DNA or RNA concentration	∑H2S	0.198206	0.670085	DNA or RNA concentration	∑H2S	0.0455582	0.894187	DNA or RNA concentration	∑H2S	0.0911164	0.789904	DNA or RNA concentration	∑H2S	0.820012	0.00032906	DNA or RNA concentration	∑H2S	0.746797	0.00214904
DNA or RNA concentration	SO42-/Cl- ratio	-0.230132	0.137645	pH	Eh (mV)	0.291058	0.0648567	DNA or RNA concentration	SO42-/Cl- ratio	0.0191653	0.955398	DNA or RNA concentration	SO42-/Cl- ratio	0.0383306	0.910911	DNA or RNA concentration	SO42-/Cl- ratio	0.270281	0.557731	DNA or RNA concentration	SO42-/Cl- ratio	-0.198206	0.670085	DNA or RNA concentration	SO42-/Cl- ratio	-0.183071	0.590025	DNA or RNA concentration	SO42-/Cl- ratio	-0.128149	0.707288	DNA or RNA concentration	SO42-/Cl- ratio	-0.241425	0.405683	DNA or RNA concentration	SO42-/Cl- ratio	-0.23478	0.419118
DNA or RNA concentration	TOC	0.210998	0.164131	Depth (cm)	TA	-0.629398	6.1499e-06	DNA or RNA concentration	TOC	-0.282794	0.373128	DNA or RNA concentration	TOC	-0.050758	0.875516	DNA or RNA concentration	TOC	0.306319	0.504027	DNA or RNA concentration	TOC	0.126131	0.787572	DNA or RNA concentration	TOC	-0.160187	0.638003	DNA or RNA concentration	TOC	-0.237992	0.480996	DNA or RNA concentration	TOC	-0.265235	0.339378	DNA or RNA concentration	TOC	-0.304661	0.269552
DNA or RNA concentration	Ntot	0.273851	0.0687095	DNA or RNA concentration	TA	0.560611	9.23288e-05	DNA or RNA concentration	Ntot	-0.2324	0.467313	DNA or RNA concentration	Ntot	-0.1162	0.719125	DNA or RNA concentration	Ntot	0.198206	0.670085	DNA or RNA concentration	Ntot	0.162169	0.7283	DNA or RNA concentration	Ntot	0.322611	0.333238	DNA or RNA concentration	Ntot	-0.0506961	0.882322	DNA or RNA concentration	Ntot	0.243729	0.381369	DNA or RNA concentration	Ntot	0.197134	0.481297
DNA or RNA concentration	Stot	0.204293	0.178263	RNA/DNA ratio	TA	-0.434628	0.00358717	DNA or RNA concentration	Stot	0.550588	0.0635844	DNA or RNA concentration	Stot	0.327474	0.298773	DNA or RNA concentration	Stot	0.306319	0.504027	DNA or RNA concentration	Stot	0.126131	0.787572	DNA or RNA concentration	Stot	-0.302765	0.36547	DNA or RNA concentration	Stot	-0.298178	0.373139	DNA or RNA concentration	Stot	-0.11828	0.674606	DNA or RNA concentration	Stot	-0.197134	0.481297
DNA or RNA concentration	C/N	-0.00764667	0.96024	Shannon (H')	TA	0.201632	0.19477	DNA or RNA concentration	C/N	0.153607	0.633626	DNA or RNA concentration	C/N	0.332219	0.291406	DNA or RNA concentration	C/N	-0.234244	0.613155	DNA or RNA concentration	C/N	-0.126131	0.787572	DNA or RNA concentration	C/N	-0.4531	0.161647	DNA or RNA concentration	C/N	-0.109842	0.747831	DNA or RNA concentration	C/N	-0.562728	0.0289703	DNA or RNA concentration	C/N	-0.580649	0.0232298
Eh (mV)	TA	-0.271113	0.0906163	Chao1	TA	0.425408	0.00445695	Eh (mV)	TA	-0.817572	0.00211281	Eh (mV)	TA	-0.817572	0.00211281	Eh (mV)	TA	-0.963636	0.000474907	Eh (mV)	TA	-0.963636	0.000474907	Eh (mV)	TA	0.759727	0.00666948	Eh (mV)	TA	0.759727	0.00666948	Eh (mV)	TA	-0.97235	5.46693e-07	Eh (mV)	TA	-0.97235	5.46693e-07
Eh (mV)	NH4+	-0.729586	9.25703e-08	Faith's PD	TA	0.185989	0.23243	Eh (mV)	NH4+	0.196765	0.56199	Eh (mV)	NH4+	0.196765	0.56199	Eh (mV)	NH4+	-1	0	Eh (mV)	NH4+	-1	0	Eh (mV)	NH4+	0.689498	0.0189064	Eh (mV)	NH4+	0.689498	0.0189064	Eh (mV)	NH4+	-0.97235	5.46693e-07	Eh (mV)	NH4+	-0.97235	5.46693e-07
Eh (mV)	PO43-	-0.466225	0.00242783	Species Richness	TA	0.333359	0.0289275	Eh (mV)	PO43-	-0.513761	0.105974	Eh (mV)	PO43-	-0.513761	0.105974	Eh (mV)	PO43-	0.418182	0.350483	Eh (mV)	PO43-	0.418182	0.350483	Eh (mV)	PO43-	0.0136986	0.968114	Eh (mV)	PO43-	0.0136986	0.968114	Eh (mV)	PO43-	0.167057	0.623457	Eh (mV)	PO43-	0.167057	0.623457
Eh (mV)	∑H2S	-0.871905	1.16351e-13	Salinity	TA	-0.267759	0.0825761	Eh (mV)	∑H2S	NA	NA	Eh (mV)	∑H2S	NA	NA	Eh (mV)	∑H2S	-0.963636	0.000474907	Eh (mV)	∑H2S	-0.963636	0.000474907	Eh (mV)	∑H2S	-0.570776	0.0666795	Eh (mV)	∑H2S	-0.570776	0.0666795	Eh (mV)	∑H2S	-0.839434	0.00122998	Eh (mV)	∑H2S	-0.839434	0.00122998
Eh (mV)	SO42-/Cl- ratio	0.561585	0.000163021	pH	TA	-0.0479053	0.760324	Eh (mV)	SO42-/Cl- ratio	0.0818254	0.810974	Eh (mV)	SO42-/Cl- ratio	0.0818254	0.810974	Eh (mV)	SO42-/Cl- ratio	0.963636	0.000474907	Eh (mV)	SO42-/Cl- ratio	0.963636	0.000474907	Eh (mV)	SO42-/Cl- ratio	0.105506	0.757524	Eh (mV)	SO42-/Cl- ratio	0.105506	0.757524	Eh (mV)	SO42-/Cl- ratio	0.170507	0.616198	Eh (mV)	SO42-/Cl- ratio	0.170507	0.616198
Eh (mV)	TOC	-0.438934	0.00409286	Eh (mV)	TA	-0.271113	0.0906163	Eh (mV)	TOC	-0.256954	0.420115	Eh (mV)	TOC	-0.256954	0.420115	Eh (mV)	TOC	0.963636	0.000474907	Eh (mV)	TOC	0.963636	0.000474907	Eh (mV)	TOC	0.0596337	0.861735	Eh (mV)	TOC	0.0596337	0.861735	Eh (mV)	TOC	-0.685059	0.0200091	Eh (mV)	TOC	-0.685059	0.0200091
Eh (mV)	Ntot	-0.39762	0.0100417	Depth (cm)	NH4+	-0.377213	0.0126476	Eh (mV)	Ntot	-0.762833	0.00390549	Eh (mV)	Ntot	-0.762833	0.00390549	Eh (mV)	Ntot	0.781818	0.0378229	Eh (mV)	Ntot	0.781818	0.0378229	Eh (mV)	Ntot	0.868418	0.000524688	Eh (mV)	Ntot	0.868418	0.000524688	Eh (mV)	Ntot	-0.92414	4.78201e-05	Eh (mV)	Ntot	-0.92414	4.78201e-05
Eh (mV)	Stot	-0.377307	0.0150212	DNA or RNA concentration	NH4+	0.531676	0.000243568	Eh (mV)	Stot	0.859189	0.000342528	Eh (mV)	Stot	0.859189	0.000342528	Eh (mV)	Stot	0.963636	0.000474907	Eh (mV)	Stot	0.963636	0.000474907	Eh (mV)	Stot	-0.073565	0.829802	Eh (mV)	Stot	-0.073565	0.829802	Eh (mV)	Stot	-0.6023	0.0498885	Eh (mV)	Stot	-0.6023	0.0498885
Eh (mV)	C/N	-0.54622	0.000220472	RNA/DNA ratio	NH4+	-0.219637	0.157021	Eh (mV)	C/N	0.74516	0.00541561	Eh (mV)	C/N	0.74516	0.00541561	Eh (mV)	C/N	0.490909	0.263285	Eh (mV)	C/N	0.490909	0.263285	Eh (mV)	C/N	-0.545877	0.0823653	Eh (mV)	C/N	-0.545877	0.0823653	Eh (mV)	C/N	0.76322	0.00627847	Eh (mV)	C/N	0.76322	0.00627847
Faith's PD	Species Richness	0.783531	1.97828e-10	Shannon (H')	NH4+	0.35163	0.0207648	Faith's PD	Species Richness	0.86014	0.000331668	Faith's PD	Species Richness	0.965035	3.88099e-07	Faith's PD	Species Richness	0.928571	0.00251947	Faith's PD	Species Richness	1	0	Faith's PD	Species Richness	0.927273	3.97377e-05	Faith's PD	Species Richness	0.990909	3.76257e-09	Faith's PD	Species Richness	0.989286	2.99893e-12	Faith's PD	Species Richness	0.928571	5.86794e-07
Faith's PD	Salinity	0.181949	0.242912	Chao1	NH4+	0.552454	0.000122471	Faith's PD	Salinity	0.677361	0.0220293	Faith's PD	Salinity	0.43937	0.176342	Faith's PD	Salinity	-0.188982	0.684872	Faith's PD	Salinity	-0.566947	0.184431	Faith's PD	Salinity	0.758671	0.00679119	Faith's PD	Salinity	0.924199	4.76581e-05	Faith's PD	Salinity	-0.354781	0.213246	Faith's PD	Salinity	-0.310433	0.280046
Faith's PD	pH	-0.499789	0.000551953	Faith's PD	NH4+	0.309169	0.0436603	Faith's PD	pH	-0.20351	0.52582	Faith's PD	pH	-0.252633	0.428244	Faith's PD	pH	0.545545	0.205282	Faith's PD	pH	0.909241	0.00453656	Faith's PD	pH	-0.278542	0.406875	Faith's PD	pH	-0.484023	0.131407	Faith's PD	pH	0.476826	0.0847209	Faith's PD	pH	0.0905086	0.758303
Faith's PD	Eh (mV)	-0.0980307	0.542019	Species Richness	NH4+	0.452571	0.00231041	Faith's PD	Eh (mV)	-0.541308	0.0691289	Faith's PD	Eh (mV)	-0.527248	0.0781501	Faith's PD	Eh (mV)	0.5766	0.175382	Faith's PD	Eh (mV)	0.900937	0.00562059	Faith's PD	Eh (mV)	0.715264	0.0133445	Faith's PD	Eh (mV)	0.943055	1.35263e-05	Faith's PD	Eh (mV)	-0.370718	0.261706	Faith's PD	Eh (mV)	-0.356988	0.281152
Faith's PD	TA	0.420798	0.00495704	Salinity	NH4+	-0.17518	0.261184	Faith's PD	TA	0.165528	0.626684	Faith's PD	TA	0.18392	0.588271	Faith's PD	TA	-0.43245	0.332527	Faith's PD	TA	-0.8649	0.011965	Faith's PD	TA	0.625577	0.0395354	Faith's PD	TA	0.684939	0.0200397	Faith's PD	TA	0.459166	0.0986133	Faith's PD	TA	0.350997	0.218514
Faith's PD	NH4+	0.43134	0.0038786	pH	NH4+	-0.404234	0.00717878	Faith's PD	NH4+	-0.4477	0.167333	Faith's PD	NH4+	-0.512989	0.106591	Faith's PD	NH4+	-0.5766	0.175382	Faith's PD	NH4+	-0.900937	0.00562059	Faith's PD	NH4+	0.514808	0.105143	Faith's PD	NH4+	0.605924	0.0481666	Faith's PD	NH4+	0.494486	0.0722626	Faith's PD	NH4+	0.271526	0.347708
Faith's PD	PO43-	0.572332	7.48823e-05	Eh (mV)	NH4+	-0.729586	9.25703e-08	Faith's PD	PO43-	-0.18265	0.590894	Faith's PD	PO43-	0.0593613	0.862361	Faith's PD	PO43-	-0.072075	0.877959	Faith's PD	PO43-	0.396412	0.378635	Faith's PD	PO43-	0.341687	0.303741	Faith's PD	PO43-	0.104784	0.759141	Faith's PD	PO43-	0.405012	0.169799	Faith's PD	PO43-	0.113736	0.711408
Faith's PD	∑H2S	0.24514	0.108748	TA	NH4+	0.685182	4.00688e-07	Faith's PD	∑H2S	NA	NA	Faith's PD	∑H2S	NA	NA	Faith's PD	∑H2S	-0.43245	0.332527	Faith's PD	∑H2S	-0.8649	0.011965	Faith's PD	∑H2S	-0.0865606	0.800221	Faith's PD	∑H2S	-0.605924	0.0481666	Faith's PD	∑H2S	0.358755	0.207799	Faith's PD	∑H2S	0.19036	0.514493
Faith's PD	SO42-/Cl- ratio	0.117073	0.454669	Depth (cm)	PO43-	-0.23341	0.136842	Faith's PD	SO42-/Cl- ratio	-0.239566	0.478011	Faith's PD	SO42-/Cl- ratio	0.043122	0.899821	Faith's PD	SO42-/Cl- ratio	0.43245	0.332527	Faith's PD	SO42-/Cl- ratio	0.8649	0.011965	Faith's PD	SO42-/Cl- ratio	-0.196801	0.561917	Faith's PD	SO42-/Cl- ratio	0	1	Faith's PD	SO42-/Cl- ratio	0.183837	0.529268	Faith's PD	SO42-/Cl- ratio	0.183837	0.529268
Faith's PD	TOC	0.515825	0.000287177	DNA or RNA concentration	PO43-	0.430303	0.0044496	Faith's PD	TOC	-0.0290046	0.928702	Faith's PD	TOC	0.275543	0.386027	Faith's PD	TOC	0.396412	0.378635	Faith's PD	TOC	0.792825	0.0334435	Faith's PD	TOC	0.260876	0.438449	Faith's PD	TOC	0.16934	0.61865	Faith's PD	TOC	-0.272403	0.325987	Faith's PD	TOC	0.0304661	0.914168
Faith's PD	Ntot	0.605174	1.0638e-05	RNA/DNA ratio	PO43-	-0.18767	0.23399	Faith's PD	Ntot	0.306346	0.33282	Faith's PD	Ntot	0.500012	0.097845	Faith's PD	Ntot	0.180187	0.699046	Faith's PD	Ntot	0.5766	0.175382	Faith's PD	Ntot	0.530005	0.0935455	Faith's PD	Ntot	0.76505	0.00608051	Faith's PD	Ntot	0.304661	0.269552	Faith's PD	Ntot	0.424734	0.114547
Faith's PD	Stot	0.452175	0.00181862	Shannon (H')	PO43-	0.520368	0.000411638	Faith's PD	Stot	-0.165536	0.607147	Faith's PD	Stot	-0.197924	0.537483	Faith's PD	Stot	0.396412	0.378635	Faith's PD	Stot	0.792825	0.0334435	Faith's PD	Stot	-0.0504608	0.882865	Faith's PD	Stot	0	1	Faith's PD	Stot	-0.351257	0.199222	Faith's PD	Stot	-0.0519717	0.854056
Faith's PD	C/N	-0.00586684	0.969489	Chao1	PO43-	0.55701	0.000127469	Faith's PD	C/N	-0.335791	0.285929	Faith's PD	C/N	-0.367942	0.239301	Faith's PD	C/N	-0.180187	0.699046	Faith's PD	C/N	0.360375	0.427149	Faith's PD	C/N	-0.14188	0.677316	Faith's PD	C/N	-0.398179	0.225179	Faith's PD	C/N	-0.756277	0.00110388	Faith's PD	C/N	-0.482082	0.0687897
∑H2S	SO42-/Cl- ratio	-0.673653	7.38935e-07	Faith's PD	PO43-	0.542743	0.000204468	∑H2S	SO42-/Cl- ratio	NA	NA	∑H2S	SO42-/Cl- ratio	NA	NA	∑H2S	SO42-/Cl- ratio	-1	0	∑H2S	SO42-/Cl- ratio	-1	0	∑H2S	SO42-/Cl- ratio	-0.683493	0.0204089	∑H2S	SO42-/Cl- ratio	-0.683493	0.0204089	∑H2S	SO42-/Cl- ratio	-0.420575	0.134286	∑H2S	SO42-/Cl- ratio	-0.420575	0.134286
∑H2S	TOC	0.30266	0.0458325	Species Richness	PO43-	0.533015	0.000278841	∑H2S	TOC	NA	NA	∑H2S	TOC	NA	NA	∑H2S	TOC	-0.927273	0.00263368	∑H2S	TOC	-0.927273	0.00263368	∑H2S	TOC	-0.0366976	0.914694	∑H2S	TOC	-0.0366976	0.914694	∑H2S	TOC	0.242411	0.403708	∑H2S	TOC	0.242411	0.403708
∑H2S	Ntot	0.246965	0.106058	Salinity	PO43-	-0.0408395	0.797341	∑H2S	Ntot	NA	NA	∑H2S	Ntot	NA	NA	∑H2S	Ntot	-0.745455	0.0544405	∑H2S	Ntot	-0.745455	0.0544405	∑H2S	Ntot	-0.669791	0.0241535	∑H2S	Ntot	-0.669791	0.0241535	∑H2S	Ntot	0.536243	0.0480693	∑H2S	Ntot	0.536243	0.0480693
∑H2S	Stot	0.239878	0.116797	pH	PO43-	-0.518516	0.000435256	∑H2S	Stot	NA	NA	∑H2S	Stot	NA	NA	∑H2S	Stot	-0.927273	0.00263368	∑H2S	Stot	-0.927273	0.00263368	∑H2S	Stot	-0.110347	0.746705	∑H2S	Stot	-0.110347	0.746705	∑H2S	Stot	0.330561	0.248357	∑H2S	Stot	0.330561	0.248357
∑H2S	C/N	0.489646	0.00074254	Eh (mV)	PO43-	-0.466225	0.00242783	∑H2S	C/N	NA	NA	∑H2S	C/N	NA	NA	∑H2S	C/N	-0.636364	0.1244	∑H2S	C/N	-0.636364	0.1244	∑H2S	C/N	0.385325	0.241882	∑H2S	C/N	0.385325	0.241882	∑H2S	C/N	-0.433402	0.121593	∑H2S	C/N	-0.433402	0.121593
NH4+	PO43-	0.577107	6.30971e-05	TA	PO43-	0.217795	0.165876	NH4+	PO43-	0.505967	0.112301	NH4+	PO43-	0.505967	0.112301	NH4+	PO43-	-0.418182	0.350483	NH4+	PO43-	-0.418182	0.350483	NH4+	PO43-	-0.278539	0.40688	NH4+	PO43-	-0.278539	0.40688	NH4+	PO43-	0.158997	0.603879	NH4+	PO43-	0.158997	0.603879
NH4+	∑H2S	0.847683	7.46514e-13	NH4+	PO43-	0.577107	6.30971e-05	NH4+	∑H2S	NA	NA	NH4+	∑H2S	NA	NA	NH4+	∑H2S	0.963636	0.000474907	NH4+	∑H2S	0.963636	0.000474907	NH4+	∑H2S	-0.242009	0.473396	NH4+	∑H2S	-0.242009	0.473396	NH4+	∑H2S	0.830995	0.000231305	NH4+	∑H2S	0.830995	0.000231305
NH4+	SO42-/Cl- ratio	-0.37304	0.0137486	Depth (cm)	∑H2S	-0.226591	0.139119	NH4+	SO42-/Cl- ratio	0.294948	0.378588	NH4+	SO42-/Cl- ratio	0.294948	0.378588	NH4+	SO42-/Cl- ratio	-0.963636	0.000474907	NH4+	SO42-/Cl- ratio	-0.963636	0.000474907	NH4+	SO42-/Cl- ratio	-0.00917441	0.978642	NH4+	SO42-/Cl- ratio	-0.00917441	0.978642	NH4+	SO42-/Cl- ratio	-0.173527	0.552998	NH4+	SO42-/Cl- ratio	-0.173527	0.552998
NH4+	TOC	0.433217	0.00370978	DNA or RNA concentration	∑H2S	0.46955	0.00130186	NH4+	TOC	0.0391293	0.909061	NH4+	TOC	0.0391293	0.909061	NH4+	TOC	-0.963636	0.000474907	NH4+	TOC	-0.963636	0.000474907	NH4+	TOC	-0.605511	0.0483609	NH4+	TOC	-0.605511	0.0483609	NH4+	TOC	-0.0775194	0.792239	NH4+	TOC	-0.0775194	0.792239
NH4+	Ntot	0.48645	0.000941332	RNA/DNA ratio	∑H2S	-0.170658	0.268044	NH4+	Ntot	-0.0188261	0.956187	NH4+	Ntot	-0.0188261	0.956187	NH4+	Ntot	-0.781818	0.0378229	NH4+	Ntot	-0.781818	0.0378229	NH4+	Ntot	0.471163	0.143506	NH4+	Ntot	0.471163	0.143506	NH4+	Ntot	0.436324	0.118821	NH4+	Ntot	0.436324	0.118821
NH4+	Stot	0.380545	0.0118231	Shannon (H')	∑H2S	0.141487	0.359604	NH4+	Stot	-0.0363223	0.915564	NH4+	Stot	-0.0363223	0.915564	NH4+	Stot	-0.963636	0.000474907	NH4+	Stot	-0.963636	0.000474907	NH4+	Stot	-0.721856	0.0121366	NH4+	Stot	-0.721856	0.0121366	NH4+	Stot	0.0110742	0.970028	NH4+	Stot	0.0110742	0.970028
NH4+	C/N	0.338991	0.0261677	Chao1	∑H2S	0.33406	0.026677	NH4+	C/N	0.242207	0.473024	NH4+	C/N	0.242207	0.473024	NH4+	C/N	-0.490909	0.263285	NH4+	C/N	-0.490909	0.263285	NH4+	C/N	-0.788999	0.00389099	NH4+	C/N	-0.788999	0.00389099	NH4+	C/N	-0.708749	0.00454428	NH4+	C/N	-0.708749	0.00454428
pH	Eh (mV)	0.291058	0.0648567	Faith's PD	∑H2S	0.0607854	0.695088	pH	Eh (mV)	0.66314	0.0187409	pH	Eh (mV)	0.66314	0.0187409	pH	Eh (mV)	0.935819	0.00193584	pH	Eh (mV)	0.935819	0.00193584	pH	Eh (mV)	-0.599544	0.0512263	pH	Eh (mV)	-0.599544	0.0512263	pH	Eh (mV)	-0.24424	0.469201	pH	Eh (mV)	-0.24424	0.469201
pH	TA	-0.0479053	0.760324	Species Richness	∑H2S	0.21782	0.155497	pH	TA	-0.715953	0.0132144	pH	TA	-0.715953	0.0132144	pH	TA	-0.89912	0.00587596	pH	TA	-0.89912	0.00587596	pH	TA	-0.87844	0.000372917	pH	TA	-0.87844	0.000372917	pH	TA	0.259424	0.37044	pH	TA	0.259424	0.37044
pH	NH4+	-0.404234	0.00717878	Salinity	∑H2S	-0.494166	0.000757221	pH	NH4+	0.0234244	0.945498	pH	NH4+	0.0234244	0.945498	pH	NH4+	-0.935819	0.00193584	pH	NH4+	-0.935819	0.00193584	pH	NH4+	-0.947371	9.54726e-06	pH	NH4+	-0.947371	9.54726e-06	pH	NH4+	0.383592	0.175756	pH	NH4+	0.383592	0.175756
pH	PO43-	-0.518516	0.000435256	pH	∑H2S	-0.119639	0.439206	pH	PO43-	-0.458716	0.155863	pH	PO43-	-0.458716	0.155863	pH	PO43-	0.532132	0.218893	pH	PO43-	0.532132	0.218893	pH	PO43-	0.434784	0.181426	pH	PO43-	0.434784	0.181426	pH	PO43-	0.560674	0.0462347	pH	PO43-	0.560674	0.0462347
pH	∑H2S	-0.119639	0.439206	Eh (mV)	∑H2S	-0.871905	1.16351e-13	pH	∑H2S	NA	NA	pH	∑H2S	NA	NA	pH	∑H2S	-0.89912	0.00587596	pH	∑H2S	-0.89912	0.00587596	pH	∑H2S	0.265447	0.430171	pH	∑H2S	0.265447	0.430171	pH	∑H2S	0.139725	0.633784	pH	∑H2S	0.139725	0.633784
pH	SO42-/Cl- ratio	-0.379921	0.0119739	TA	∑H2S	0.548562	0.000139783	pH	SO42-/Cl- ratio	-0.404314	0.217452	pH	SO42-/Cl- ratio	-0.404314	0.217452	pH	SO42-/Cl- ratio	0.89912	0.00587596	pH	SO42-/Cl- ratio	0.89912	0.00587596	pH	SO42-/Cl- ratio	-0.110345	0.74671	pH	SO42-/Cl- ratio	-0.110345	0.74671	pH	SO42-/Cl- ratio	-0.177977	0.542702	pH	SO42-/Cl- ratio	-0.177977	0.542702
pH	TOC	-0.796026	1.0541e-10	NH4+	∑H2S	0.847683	7.46514e-13	pH	TOC	-0.203746	0.525331	pH	TOC	-0.203746	0.525331	pH	TOC	0.880771	0.00883262	pH	TOC	0.880771	0.00883262	pH	TOC	0.714944	0.0134051	pH	TOC	0.714944	0.0134051	pH	TOC	-0.449613	0.10675	pH	TOC	-0.449613	0.10675
pH	Ntot	-0.847125	4.20108e-13	PO43-	∑H2S	0.525372	0.000353489	pH	Ntot	-0.742054	0.00572093	pH	Ntot	-0.742054	0.00572093	pH	Ntot	0.623879	0.134322	pH	Ntot	0.623879	0.134322	pH	Ntot	-0.425944	0.191475	pH	Ntot	-0.425944	0.191475	pH	Ntot	0.0686601	0.815587	pH	Ntot	0.0686601	0.815587
pH	Stot	-0.802075	5.96936e-11	Depth (cm)	SO42-/Cl- ratio	-0.0192169	0.902652	pH	Stot	0.62836	0.028652	pH	Stot	0.62836	0.028652	pH	Stot	0.880771	0.00883262	pH	Stot	0.880771	0.00883262	pH	Stot	0.728118	0.0110644	pH	Stot	0.728118	0.0110644	pH	Stot	-0.595792	0.0245558	pH	Stot	-0.595792	0.0245558
pH	C/N	-0.327642	0.0299249	DNA or RNA concentration	SO42-/Cl- ratio	-0.216047	0.164084	pH	C/N	0.824505	0.000968565	pH	C/N	0.824505	0.000968565	pH	C/N	0.568831	0.182647	pH	C/N	0.568831	0.182647	pH	C/N	0.84368	0.00109731	pH	C/N	0.84368	0.00109731	pH	C/N	-0.726468	0.00325401	pH	C/N	-0.726468	0.00325401
PO43-	∑H2S	0.525372	0.000353489	RNA/DNA ratio	SO42-/Cl- ratio	0.0751963	0.631765	PO43-	∑H2S	NA	NA	PO43-	∑H2S	NA	NA	PO43-	∑H2S	-0.381818	0.398002	PO43-	∑H2S	-0.381818	0.398002	PO43-	∑H2S	0.506849	0.111573	PO43-	∑H2S	0.506849	0.111573	PO43-	∑H2S	-0.302556	0.315007	PO43-	∑H2S	-0.302556	0.315007
PO43-	SO42-/Cl- ratio	-0.179719	0.254759	Shannon (H')	SO42-/Cl- ratio	0.239901	0.12126	PO43-	SO42-/Cl- ratio	0.360994	0.275396	PO43-	SO42-/Cl- ratio	0.360994	0.275396	PO43-	SO42-/Cl- ratio	0.381818	0.398002	PO43-	SO42-/Cl- ratio	0.381818	0.398002	PO43-	SO42-/Cl- ratio	-0.807348	0.00265824	PO43-	SO42-/Cl- ratio	-0.807348	0.00265824	PO43-	SO42-/Cl- ratio	0.588235	0.0344622	PO43-	SO42-/Cl- ratio	0.588235	0.0344622
PO43-	TOC	0.703701	2.01043e-07	Chao1	SO42-/Cl- ratio	0.0892814	0.569122	PO43-	TOC	0.368763	0.264427	PO43-	TOC	0.368763	0.264427	PO43-	TOC	0.527273	0.223927	PO43-	TOC	0.527273	0.223927	PO43-	TOC	0.637621	0.0348133	PO43-	TOC	0.637621	0.0348133	PO43-	TOC	-0.72146	0.00537527	PO43-	TOC	-0.72146	0.00537527
PO43-	Ntot	0.624975	9.67317e-06	Faith's PD	SO42-/Cl- ratio	0.340769	0.0253438	PO43-	Ntot	0.566826	0.0690209	PO43-	Ntot	0.566826	0.0690209	PO43-	Ntot	0.636364	0.1244	PO43-	Ntot	0.636364	0.1244	PO43-	Ntot	-0.0831464	0.807971	PO43-	Ntot	-0.0831464	0.807971	PO43-	Ntot	-0.286913	0.341891	PO43-	Ntot	-0.286913	0.341891
PO43-	Stot	0.617589	1.31831e-05	Species Richness	SO42-/Cl- ratio	0.196661	0.206237	PO43-	Stot	-0.749228	0.00795247	PO43-	Stot	-0.749228	0.00795247	PO43-	Stot	0.527273	0.223927	PO43-	Stot	0.527273	0.223927	PO43-	Stot	0.473574	0.141186	PO43-	Stot	0.473574	0.141186	PO43-	Stot	-0.760457	0.00254623	PO43-	Stot	-0.760457	0.00254623
PO43-	C/N	0.461869	0.00207645	Salinity	SO42-/Cl- ratio	0.544407	0.000160691	PO43-	C/N	-0.544751	0.0831278	PO43-	C/N	-0.544751	0.0831278	PO43-	C/N	0.2	0.667219	PO43-	C/N	0.2	0.667219	PO43-	C/N	0.435784	0.180309	PO43-	C/N	0.435784	0.180309	PO43-	C/N	-0.579396	0.0379673	PO43-	C/N	-0.579396	0.0379673
RNA/DNA ratio	Shannon (H')	-0.510689	0.000337877	pH	SO42-/Cl- ratio	-0.379921	0.0119739	RNA/DNA ratio	Shannon (H')	-0.258741	0.416775	RNA/DNA ratio	Shannon (H')	-0.195804	0.541936	RNA/DNA ratio	Shannon (H')	-0.75	0.0521814	RNA/DNA ratio	Shannon (H')	-0.821429	0.0234488	RNA/DNA ratio	Shannon (H')	-0.509091	0.109737	RNA/DNA ratio	Shannon (H')	-0.236364	0.484091	RNA/DNA ratio	Shannon (H')	-0.467857	0.0786302	RNA/DNA ratio	Shannon (H')	-0.228571	0.412566
RNA/DNA ratio	Chao1	-0.577339	3.29525e-05	Eh (mV)	SO42-/Cl- ratio	0.561585	0.000163021	RNA/DNA ratio	Chao1	-0.181818	0.571701	RNA/DNA ratio	Chao1	-0.335664	0.286123	RNA/DNA ratio	Chao1	-0.75	0.0521814	RNA/DNA ratio	Chao1	-0.928571	0.00251947	RNA/DNA ratio	Chao1	-0.436364	0.179665	RNA/DNA ratio	Chao1	-0.281818	0.401145	RNA/DNA ratio	Chao1	-0.542857	0.0365218	RNA/DNA ratio	Chao1	-0.257143	0.35486
RNA/DNA ratio	Faith's PD	-0.526482	0.000203246	TA	SO42-/Cl- ratio	-0.33346	0.0288756	RNA/DNA ratio	Faith's PD	-0.328671	0.296904	RNA/DNA ratio	Faith's PD	-0.433566	0.159106	RNA/DNA ratio	Faith's PD	-0.678571	0.0937503	RNA/DNA ratio	Faith's PD	-0.821429	0.0234488	RNA/DNA ratio	Faith's PD	-0.290909	0.385457	RNA/DNA ratio	Faith's PD	-0.245455	0.466922	RNA/DNA ratio	Faith's PD	-0.514286	0.0498392	RNA/DNA ratio	Faith's PD	-0.235714	0.397703
RNA/DNA ratio	Species Richness	-0.583004	2.63991e-05	NH4+	SO42-/Cl- ratio	-0.37304	0.0137486	RNA/DNA ratio	Species Richness	-0.244755	0.443262	RNA/DNA ratio	Species Richness	-0.391608	0.208063	RNA/DNA ratio	Species Richness	-0.678571	0.0937503	RNA/DNA ratio	Species Richness	-0.821429	0.0234488	RNA/DNA ratio	Species Richness	-0.527273	0.0955652	RNA/DNA ratio	Species Richness	-0.3	0.370083	RNA/DNA ratio	Species Richness	-0.560714	0.0296765	RNA/DNA ratio	Species Richness	-0.253571	0.361816
RNA/DNA ratio	Salinity	0.153968	0.32424	PO43-	SO42-/Cl- ratio	-0.179719	0.254759	RNA/DNA ratio	Salinity	0.118996	0.727481	RNA/DNA ratio	Salinity	0.0503444	0.883134	RNA/DNA ratio	Salinity	0.0944911	0.840302	RNA/DNA ratio	Salinity	0.283473	0.537861	RNA/DNA ratio	Salinity	-0.611535	0.045582	RNA/DNA ratio	Salinity	-0.377036	0.253021	RNA/DNA ratio	Salinity	0.678519	0.00763653	RNA/DNA ratio	Salinity	0.694041	0.00589353
RNA/DNA ratio	pH	0.138979	0.368269	∑H2S	SO42-/Cl- ratio	-0.673653	7.38935e-07	RNA/DNA ratio	pH	0.0701759	0.828431	RNA/DNA ratio	pH	0.017544	0.956843	RNA/DNA ratio	pH	-0.545545	0.205282	RNA/DNA ratio	pH	-0.600099	0.154291	RNA/DNA ratio	pH	0.767131	0.00586095	RNA/DNA ratio	pH	0.59818	0.0518973	RNA/DNA ratio	pH	-0.397355	0.159463	RNA/DNA ratio	pH	-0.289186	0.31596
RNA/DNA ratio	Eh (mV)	0.0274486	0.864732	Depth (cm)	TOC	-0.120368	0.430931	RNA/DNA ratio	Eh (mV)	0.0878747	0.785957	RNA/DNA ratio	Eh (mV)	0.0562398	0.862179	RNA/DNA ratio	Eh (mV)	-0.522544	0.228878	RNA/DNA ratio	Eh (mV)	-0.594619	0.15909	RNA/DNA ratio	Eh (mV)	-0.533031	0.091341	RNA/DNA ratio	Eh (mV)	-0.273349	0.416037	RNA/DNA ratio	Eh (mV)	0.704822	0.0154319	RNA/DNA ratio	Eh (mV)	0.755167	0.00720653
RNA/DNA ratio	TA	-0.618047	1.00533e-05	DNA or RNA concentration	TOC	0.230582	0.127539	RNA/DNA ratio	TA	0.156332	0.646215	RNA/DNA ratio	TA	0.193116	0.569408	RNA/DNA ratio	TA	0.450469	0.310429	RNA/DNA ratio	TA	0.630656	0.128888	RNA/DNA ratio	TA	-0.812794	0.00235611	RNA/DNA ratio	TA	-0.662107	0.0264537	RNA/DNA ratio	TA	-0.715239	0.00403219	RNA/DNA ratio	TA	-0.64239	0.0132359
RNA/DNA ratio	NH4+	-0.39107	0.00951357	RNA/DNA ratio	TOC	-0.129896	0.39507	RNA/DNA ratio	NH4+	0.415055	0.204306	RNA/DNA ratio	NH4+	0.624914	0.0398077	RNA/DNA ratio	NH4+	0.522544	0.228878	RNA/DNA ratio	NH4+	0.594619	0.15909	RNA/DNA ratio	NH4+	-0.80638	0.0027148	RNA/DNA ratio	NH4+	-0.656038	0.0283769	RNA/DNA ratio	NH4+	-0.768219	0.00133013	RNA/DNA ratio	NH4+	-0.713031	0.00420102
RNA/DNA ratio	PO43-	-0.149325	0.345252	Shannon (H')	TOC	0.735989	8.37766e-09	RNA/DNA ratio	PO43-	0.0821926	0.810139	RNA/DNA ratio	PO43-	0.25571	0.447894	RNA/DNA ratio	PO43-	-0.450469	0.310429	RNA/DNA ratio	PO43-	-0.450469	0.310429	RNA/DNA ratio	PO43-	0.223235	0.50937	RNA/DNA ratio	PO43-	-0.0728931	0.831337	RNA/DNA ratio	PO43-	-0.147025	0.631717	RNA/DNA ratio	PO43-	-0.0277406	0.928321
RNA/DNA ratio	∑H2S	-0.275126	0.0706842	Chao1	TOC	0.610708	8.38763e-06	RNA/DNA ratio	∑H2S	NA	NA	RNA/DNA ratio	∑H2S	NA	NA	RNA/DNA ratio	∑H2S	0.450469	0.310429	RNA/DNA ratio	∑H2S	0.630656	0.128888	RNA/DNA ratio	∑H2S	0.35991	0.276948	RNA/DNA ratio	∑H2S	-0.0364466	0.915276	RNA/DNA ratio	∑H2S	-0.702868	0.00505111	RNA/DNA ratio	∑H2S	-0.732154	0.00290797
RNA/DNA ratio	SO42-/Cl- ratio	0.0901901	0.565181	Faith's PD	TOC	0.711065	4.40784e-08	RNA/DNA ratio	SO42-/Cl- ratio	-0.100618	0.768486	RNA/DNA ratio	SO42-/Cl- ratio	0.134157	0.694124	RNA/DNA ratio	SO42-/Cl- ratio	-0.450469	0.310429	RNA/DNA ratio	SO42-/Cl- ratio	-0.630656	0.128888	RNA/DNA ratio	SO42-/Cl- ratio	-0.0686515	0.841041	RNA/DNA ratio	SO42-/Cl- ratio	0.270029	0.421947	RNA/DNA ratio	SO42-/Cl- ratio	0.232565	0.423646	RNA/DNA ratio	SO42-/Cl- ratio	0.287938	0.318148
RNA/DNA ratio	TOC	-0.0786628	0.607508	Species Richness	TOC	0.645919	1.65345e-06	RNA/DNA ratio	TOC	0.0435068	0.893202	RNA/DNA ratio	TOC	0.235662	0.460905	RNA/DNA ratio	TOC	-0.450469	0.310429	RNA/DNA ratio	TOC	-0.486506	0.268249	RNA/DNA ratio	TOC	0.475984	0.138892	RNA/DNA ratio	TOC	0.430216	0.186578	RNA/DNA ratio	TOC	0.243729	0.381369	RNA/DNA ratio	TOC	0.154123	0.5834
RNA/DNA ratio	Ntot	-0.215324	0.155458	Salinity	TOC	0.317562	0.0379785	RNA/DNA ratio	Ntot	-0.147891	0.646456	RNA/DNA ratio	Ntot	0.0598606	0.853388	RNA/DNA ratio	Ntot	-0.414431	0.355269	RNA/DNA ratio	Ntot	-0.450469	0.310429	RNA/DNA ratio	Ntot	-0.502352	0.115317	RNA/DNA ratio	Ntot	-0.221219	0.513301	RNA/DNA ratio	Ntot	-0.297493	0.281548	RNA/DNA ratio	Ntot	-0.304661	0.269552
RNA/DNA ratio	Stot	-0.0607999	0.691553	pH	TOC	-0.796026	1.0541e-10	RNA/DNA ratio	Stot	-0.00359861	0.991144	RNA/DNA ratio	Stot	-0.0287889	0.929231	RNA/DNA ratio	Stot	-0.450469	0.310429	RNA/DNA ratio	Stot	-0.486506	0.268249	RNA/DNA ratio	Stot	0.477084	0.137852	RNA/DNA ratio	Stot	0.44956	0.16536	RNA/DNA ratio	Stot	0.132617	0.637529	RNA/DNA ratio	Stot	0.057348	0.839131
RNA/DNA ratio	C/N	0.161239	0.289995	Eh (mV)	TOC	-0.438934	0.00409286	RNA/DNA ratio	C/N	0.339364	0.280511	RNA/DNA ratio	C/N	0.300069	0.343322	RNA/DNA ratio	C/N	0.0540562	0.908365	RNA/DNA ratio	C/N	-0.126131	0.787572	RNA/DNA ratio	C/N	0.787204	0.00403094	RNA/DNA ratio	C/N	0.613287	0.0447949	RNA/DNA ratio	C/N	0.544806	0.0357221	RNA/DNA ratio	C/N	0.437279	0.103113
Salinity	pH	-0.637093	4.35773e-06	TA	TOC	-0.0107425	0.945491	Salinity	pH	-0.726439	0.0113449	Salinity	pH	-0.726439	0.0113449	Salinity	pH	-0.625463	0.133042	Salinity	pH	-0.625463	0.133042	Salinity	pH	-0.674381	0.022849	Salinity	pH	-0.674381	0.022849	Salinity	pH	-0.0979965	0.738918	Salinity	pH	-0.0979965	0.738918
Salinity	Eh (mV)	0.184527	0.254341	NH4+	TOC	0.433217	0.00370978	Salinity	Eh (mV)	-0.76322	0.00627847	Salinity	Eh (mV)	-0.76322	0.00627847	Salinity	Eh (mV)	-0.76277	0.0461136	Salinity	Eh (mV)	-0.76277	0.0461136	Salinity	Eh (mV)	0.981609	8.84534e-08	Salinity	Eh (mV)	0.981609	8.84534e-08	Salinity	Eh (mV)	0.92379	4.87969e-05	Salinity	Eh (mV)	0.92379	4.87969e-05
Salinity	TA	-0.267759	0.0825761	PO43-	TOC	0.703701	2.01043e-07	Salinity	TA	0.675933	0.0224194	Salinity	TA	0.675933	0.0224194	Salinity	TA	0.858116	0.0134726	Salinity	TA	0.858116	0.0134726	Salinity	TA	0.831429	0.00151247	Salinity	TA	0.831429	0.00151247	Salinity	TA	-0.893105	1.70461e-05	Salinity	TA	-0.893105	1.70461e-05
Salinity	NH4+	-0.17518	0.261184	∑H2S	TOC	0.30266	0.0458325	Salinity	NH4+	-0.00234783	0.994534	Salinity	NH4+	-0.00234783	0.994534	Salinity	NH4+	0.76277	0.0461136	Salinity	NH4+	0.76277	0.0461136	Salinity	NH4+	0.769618	0.00560632	Salinity	NH4+	0.769618	0.00560632	Salinity	NH4+	-0.812926	0.000408133	Salinity	NH4+	-0.812926	0.000408133
Salinity	PO43-	-0.0408395	0.797341	SO42-/Cl- ratio	TOC	0.186932	0.230027	Salinity	PO43-	0.206897	0.541596	Salinity	PO43-	0.206897	0.541596	Salinity	PO43-	0	1	Salinity	PO43-	0	1	Salinity	PO43-	0.00460849	0.989271	Salinity	PO43-	0.00460849	0.989271	Salinity	PO43-	0.0949724	0.757609	Salinity	PO43-	0.0949724	0.757609
Salinity	∑H2S	-0.494166	0.000757221	Depth (cm)	Ntot	-0.29737	0.0472762	Salinity	∑H2S	NA	NA	Salinity	∑H2S	NA	NA	Salinity	∑H2S	0.858116	0.0134726	Salinity	∑H2S	0.858116	0.0134726	Salinity	∑H2S	-0.493109	0.123263	Salinity	∑H2S	-0.493109	0.123263	Salinity	∑H2S	-0.834704	0.000204193	Salinity	∑H2S	-0.834704	0.000204193
Salinity	SO42-/Cl- ratio	0.544407	0.000160691	DNA or RNA concentration	Ntot	0.261987	0.0821196	Salinity	SO42-/Cl- ratio	-0.0554799	0.871294	Salinity	SO42-/Cl- ratio	-0.0554799	0.871294	Salinity	SO42-/Cl- ratio	-0.858116	0.0134726	Salinity	SO42-/Cl- ratio	-0.858116	0.0134726	Salinity	SO42-/Cl- ratio	0.0694452	0.839223	Salinity	SO42-/Cl- ratio	0.0694452	0.839223	Salinity	SO42-/Cl- ratio	0.0670391	0.819875	Salinity	SO42-/Cl- ratio	0.0670391	0.819875
Salinity	TOC	0.317562	0.0379785	RNA/DNA ratio	Ntot	-0.234701	0.12069	Salinity	TOC	0.127204	0.709366	Salinity	TOC	0.127204	0.709366	Salinity	TOC	-0.76277	0.0461136	Salinity	TOC	-0.76277	0.0461136	Salinity	TOC	-0.00462968	0.989221	Salinity	TOC	-0.00462968	0.989221	Salinity	TOC	-0.416024	0.138995	Salinity	TOC	-0.416024	0.138995
Salinity	Ntot	0.450082	0.00245929	Shannon (H')	Ntot	0.794332	7.39939e-11	Salinity	Ntot	0.556583	0.0753487	Salinity	Ntot	0.556583	0.0753487	Salinity	Ntot	-0.572078	0.179594	Salinity	Ntot	-0.572078	0.179594	Salinity	Ntot	0.839163	0.00123885	Salinity	Ntot	0.839163	0.00123885	Salinity	Ntot	-0.77643	0.00109217	Salinity	Ntot	-0.77643	0.00109217
Salinity	Stot	0.377598	0.0125499	Chao1	Ntot	0.686439	1.93469e-07	Salinity	Stot	-0.603613	0.0492599	Salinity	Stot	-0.603613	0.0492599	Salinity	Stot	-0.76277	0.0461136	Salinity	Stot	-0.76277	0.0461136	Salinity	Stot	-0.167054	0.623464	Salinity	Stot	-0.167054	0.623464	Salinity	Stot	-0.416024	0.138995	Salinity	Stot	-0.416024	0.138995
Salinity	C/N	-0.15389	0.32449	Faith's PD	Ntot	0.782139	2.23653e-10	Salinity	C/N	-0.597781	0.0520946	Salinity	C/N	-0.597781	0.0520946	Salinity	C/N	-0.76277	0.0461136	Salinity	C/N	-0.76277	0.0461136	Salinity	C/N	-0.560191	0.0730774	Salinity	C/N	-0.560191	0.0730774	Salinity	C/N	0.551733	0.0408119	Salinity	C/N	0.551733	0.0408119
Shannon (H')	Chao1	0.703778	6.93491e-08	Species Richness	Ntot	0.725128	1.76569e-08	Shannon (H')	Chao1	0.846154	0.000521134	Shannon (H')	Chao1	0.818182	0.00114311	Shannon (H')	Chao1	1	0	Shannon (H')	Chao1	0.928571	0.00251947	Shannon (H')	Chao1	0.772727	0.00529949	Shannon (H')	Chao1	0.927273	3.97377e-05	Shannon (H')	Chao1	0.707143	0.00319548	Shannon (H')	Chao1	0.803571	0.000307265
Shannon (H')	Faith's PD	0.818802	6.31806e-12	Salinity	Ntot	0.450082	0.00245929	Shannon (H')	Faith's PD	0.839161	0.000642826	Shannon (H')	Faith's PD	0.818182	0.00114311	Shannon (H')	Faith's PD	0.857143	0.0136973	Shannon (H')	Faith's PD	1	0	Shannon (H')	Faith's PD	0.709091	0.0145521	Shannon (H')	Faith's PD	0.881818	0.000330169	Shannon (H')	Faith's PD	0.757143	0.00108111	Shannon (H')	Faith's PD	0.717857	0.00258117
Shannon (H')	Species Richness	0.751738	2.65852e-09	pH	Ntot	-0.847125	4.20108e-13	Shannon (H')	Species Richness	0.874126	0.000200713	Shannon (H')	Species Richness	0.776224	0.00299286	Shannon (H')	Species Richness	0.964286	0.000454149	Shannon (H')	Species Richness	1	0	Shannon (H')	Species Richness	0.818182	0.00208314	Shannon (H')	Species Richness	0.890909	0.000233458	Shannon (H')	Species Richness	0.796429	0.000380468	Shannon (H')	Species Richness	0.885714	1.11998e-05
Shannon (H')	Salinity	0.152613	0.328569	Eh (mV)	Ntot	-0.39762	0.0100417	Shannon (H')	Salinity	0.279183	0.405751	Shannon (H')	Salinity	0.288336	0.389865	Shannon (H')	Salinity	-0.472456	0.284368	Shannon (H')	Salinity	-0.566947	0.184431	Shannon (H')	Salinity	0.841435	0.00116606	Shannon (H')	Salinity	0.804651	0.00281811	Shannon (H')	Salinity	-0.611997	0.0200127	Shannon (H')	Salinity	-0.456781	0.100603
Shannon (H')	pH	-0.299863	0.0479771	TA	Ntot	0.132061	0.398576	Shannon (H')	pH	0.252633	0.428244	Shannon (H')	pH	-0.403511	0.193344	Shannon (H')	pH	0.872872	0.0103234	Shannon (H')	pH	0.909241	0.00453656	Shannon (H')	pH	-0.515987	0.104211	Shannon (H')	pH	-0.529686	0.0937797	Shannon (H')	pH	0.479033	0.0830867	Shannon (H')	pH	0.0331129	0.910526
Shannon (H')	Eh (mV)	0.0609124	0.705193	NH4+	Ntot	0.48645	0.000941332	Shannon (H')	Eh (mV)	-0.239019	0.454353	Shannon (H')	Eh (mV)	-0.421798	0.172015	Shannon (H')	Eh (mV)	0.828862	0.0211735	Shannon (H')	Eh (mV)	0.900937	0.00562059	Shannon (H')	Eh (mV)	0.80638	0.0027148	Shannon (H')	Eh (mV)	0.779045	0.00471432	Shannon (H')	Eh (mV)	-0.709399	0.01449	Shannon (H')	Eh (mV)	-0.553789	0.0771402
Shannon (H')	TA	0.327174	0.0322312	PO43-	Ntot	0.624975	9.67317e-06	Shannon (H')	TA	-0.179322	0.59779	Shannon (H')	TA	0.0827641	0.80884	Shannon (H')	TA	-0.756787	0.0489051	Shannon (H')	TA	-0.8649	0.011965	Shannon (H')	TA	0.675806	0.0224544	Shannon (H')	TA	0.680372	0.0212226	Shannon (H')	TA	0.536429	0.0479769	Shannon (H')	TA	0.359827	0.206346
Shannon (H')	NH4+	0.238232	0.12395	∑H2S	Ntot	0.246965	0.106058	Shannon (H')	NH4+	-0.582942	0.0598059	Shannon (H')	NH4+	-0.531643	0.0923475	Shannon (H')	NH4+	-0.828862	0.0211735	Shannon (H')	NH4+	-0.900937	0.00562059	Shannon (H')	NH4+	0.660594	0.0269244	Shannon (H')	NH4+	0.669706	0.0241782	Shannon (H')	NH4+	0.465788	0.0932311	Shannon (H')	NH4+	0.227375	0.434353
Shannon (H')	PO43-	0.312039	0.0442455	SO42-/Cl- ratio	Ntot	0.275903	0.0733179	Shannon (H')	PO43-	-0.438361	0.177453	Shannon (H')	PO43-	0.0365301	0.915083	Shannon (H')	PO43-	0.252262	0.585241	Shannon (H')	PO43-	0.396412	0.378635	Shannon (H')	PO43-	0.205012	0.545367	Shannon (H')	PO43-	0.14123	0.678724	Shannon (H')	PO43-	0.152573	0.618758	Shannon (H')	PO43-	-0.29405	0.329473
Shannon (H')	∑H2S	0.056308	0.716574	TOC	Ntot	0.944817	0	Shannon (H')	∑H2S	NA	NA	Shannon (H')	∑H2S	NA	NA	Shannon (H')	∑H2S	-0.756787	0.0489051	Shannon (H')	∑H2S	-0.8649	0.011965	Shannon (H')	∑H2S	-0.323463	0.33189	Shannon (H')	∑H2S	-0.323463	0.33189	Shannon (H')	∑H2S	0.490543	0.0749235	Shannon (H')	∑H2S	0.453935	0.103013
Shannon (H')	SO42-/Cl- ratio	0.100228	0.522509	Depth (cm)	Stot	0.0211268	0.890438	Shannon (H')	SO42-/Cl- ratio	-0.46955	0.145071	Shannon (H')	SO42-/Cl- ratio	0.344976	0.298804	Shannon (H')	SO42-/Cl- ratio	0.756787	0.0489051	Shannon (H')	SO42-/Cl- ratio	0.8649	0.011965	Shannon (H')	SO42-/Cl- ratio	-0.256299	0.446813	Shannon (H')	SO42-/Cl- ratio	-0.256299	0.446813	Shannon (H')	SO42-/Cl- ratio	0.0930261	0.75177	Shannon (H')	SO42-/Cl- ratio	-0.0930261	0.75177
Shannon (H')	TOC	0.382777	0.00945484	DNA or RNA concentration	Stot	0.206139	0.174288	Shannon (H')	TOC	-0.0870137	0.788012	Shannon (H')	TOC	0.54021	0.0698065	Shannon (H')	TOC	0.684712	0.0896665	Shannon (H')	TOC	0.792825	0.0334435	Shannon (H')	TOC	0.059498	0.862047	Shannon (H')	TOC	-0.00457677	0.989345	Shannon (H')	TOC	0.172044	0.539799	Shannon (H')	TOC	0.363802	0.182535
Shannon (H')	Ntot	0.484313	0.000748749	RNA/DNA ratio	Stot	-0.136569	0.371025	Shannon (H')	Ntot	-0.0774667	0.810876	Shannon (H')	Ntot	0.595085	0.0412297	Shannon (H')	Ntot	0.396412	0.378635	Shannon (H')	Ntot	0.5766	0.175382	Shannon (H')	Ntot	0.585309	0.0585269	Shannon (H')	Ntot	0.470091	0.144545	Shannon (H')	Ntot	0.731187	0.00195278	Shannon (H')	Ntot	0.686384	0.00471507
Shannon (H')	Stot	0.361943	0.0145605	Shannon (H')	Stot	0.683571	2.27729e-07	Shannon (H')	Stot	0.0215917	0.946897	Shannon (H')	Stot	-0.23391	0.464342	Shannon (H')	Stot	0.684712	0.0896665	Shannon (H')	Stot	0.792825	0.0334435	Shannon (H')	Stot	-0.165145	0.627495	Shannon (H')	Stot	-0.238542	0.479951	Shannon (H')	Stot	-0.0465953	0.869027	Shannon (H')	Stot	0.198926	0.477238
Shannon (H')	C/N	-0.131712	0.388439	Chao1	Stot	0.527548	0.000196214	Shannon (H')	C/N	0.057156	0.859954	Shannon (H')	C/N	-0.332219	0.291406	Shannon (H')	C/N	0.2883	0.530651	Shannon (H')	C/N	0.360375	0.427149	Shannon (H')	C/N	-0.306643	0.35905	Shannon (H')	C/N	-0.29749	0.374296	Shannon (H')	C/N	-0.781367	0.000581849	Shannon (H')	C/N	-0.410397	0.128653
SO42-/Cl- ratio	TOC	0.186932	0.230027	Faith's PD	Stot	0.669986	4.81083e-07	SO42-/Cl- ratio	TOC	0.819106	0.00203882	SO42-/Cl- ratio	TOC	0.819106	0.00203882	SO42-/Cl- ratio	TOC	0.927273	0.00263368	SO42-/Cl- ratio	TOC	0.927273	0.00263368	SO42-/Cl- ratio	TOC	-0.119816	0.725666	SO42-/Cl- ratio	TOC	-0.119816	0.725666	SO42-/Cl- ratio	TOC	-0.0711118	0.809111	SO42-/Cl- ratio	TOC	-0.0711118	0.809111
SO42-/Cl- ratio	Ntot	0.275903	0.0733179	Species Richness	Stot	0.58149	2.8022e-05	SO42-/Cl- ratio	Ntot	0.618943	0.042318	SO42-/Cl- ratio	Ntot	0.618943	0.042318	SO42-/Cl- ratio	Ntot	0.745455	0.0544405	SO42-/Cl- ratio	Ntot	0.745455	0.0544405	SO42-/Cl- ratio	Ntot	0.38748	0.239033	SO42-/Cl- ratio	Ntot	0.38748	0.239033	SO42-/Cl- ratio	Ntot	-0.0133335	0.963917	SO42-/Cl- ratio	Ntot	-0.0133335	0.963917
SO42-/Cl- ratio	Stot	0.22213	0.152248	Salinity	Stot	0.377598	0.0125499	SO42-/Cl- ratio	Stot	-0.12688	0.710079	SO42-/Cl- ratio	Stot	-0.12688	0.710079	SO42-/Cl- ratio	Stot	0.927273	0.00263368	SO42-/Cl- ratio	Stot	0.927273	0.00263368	SO42-/Cl- ratio	Stot	0.0184758	0.957002	SO42-/Cl- ratio	Stot	0.0184758	0.957002	SO42-/Cl- ratio	Stot	-0.151113	0.606082	SO42-/Cl- ratio	Stot	-0.151113	0.606082
SO42-/Cl- ratio	C/N	-0.214422	0.167358	pH	Stot	-0.802075	5.96936e-11	SO42-/Cl- ratio	C/N	-0.135509	0.691173	SO42-/Cl- ratio	C/N	-0.135509	0.691173	SO42-/Cl- ratio	C/N	0.636364	0.1244	SO42-/Cl- ratio	C/N	0.636364	0.1244	SO42-/Cl- ratio	C/N	-0.211982	0.531478	SO42-/Cl- ratio	C/N	-0.211982	0.531478	SO42-/Cl- ratio	C/N	-0.246669	0.39524	SO42-/Cl- ratio	C/N	-0.246669	0.39524
Species Richness	Salinity	-0.266722	0.0838174	Eh (mV)	Stot	-0.377307	0.0150212	Species Richness	Salinity	0.434793	0.181416	Species Richness	Salinity	0.549212	0.0801351	Species Richness	Salinity	-0.472456	0.284368	Species Richness	Salinity	-0.566947	0.184431	Species Richness	Salinity	0.859827	0.000688469	Species Richness	Salinity	0.933395	2.69932e-05	Species Richness	Salinity	-0.405781	0.149995	Species Richness	Salinity	-0.427955	0.12688
Species Richness	pH	-0.0312368	0.840475	TA	Stot	-0.0807672	0.60665	Species Richness	pH	0.0526319	0.870953	Species Richness	pH	-0.414038	0.180877	Species Richness	pH	0.781947	0.0377697	Species Richness	pH	0.909241	0.00453656	Species Richness	pH	-0.442927	0.172459	Species Richness	pH	-0.497722	0.119255	Species Richness	pH	0.421638	0.133203	Species Richness	pH	0.152319	0.603174
Species Richness	Eh (mV)	-0.0629139	0.695964	NH4+	Stot	0.380545	0.0118231	Species Richness	Eh (mV)	-0.463978	0.128658	Species Richness	Eh (mV)	-0.636213	0.0261435	Species Richness	Eh (mV)	0.792825	0.0334435	Species Richness	Eh (mV)	0.900937	0.00562059	Species Richness	Eh (mV)	0.797269	0.00329226	Species Richness	Eh (mV)	0.933943	2.60287e-05	Species Richness	Eh (mV)	-0.389025	0.237002	Species Richness	Eh (mV)	-0.581249	0.0607322
Species Richness	TA	0.56507	7.88684e-05	PO43-	Stot	0.617589	1.31831e-05	Species Richness	TA	0.13794	0.685875	Species Richness	TA	0.331056	0.319998	Species Richness	TA	-0.684712	0.0896665	Species Richness	TA	-0.8649	0.011965	Species Richness	TA	0.7443	0.00861294	Species Richness	TA	0.694071	0.0178163	Species Richness	TA	0.470203	0.0897587	Species Richness	TA	0.426053	0.128762
Species Richness	NH4+	0.397869	0.00823702	∑H2S	Stot	0.239878	0.116797	Species Richness	NH4+	-0.498999	0.118161	Species Richness	NH4+	-0.377747	0.252055	Species Richness	NH4+	-0.792825	0.0334435	Species Richness	NH4+	-0.900937	0.00562059	Species Richness	NH4+	0.651482	0.0298838	Species Richness	NH4+	0.624147	0.040124	Species Richness	NH4+	0.487863	0.076771	Species Richness	NH4+	0.320091	0.264556
Species Richness	PO43-	0.376637	0.0139516	SO42-/Cl- ratio	Stot	0.22213	0.152248	Species Richness	PO43-	-0.242012	0.473392	Species Richness	PO43-	0.191783	0.572128	Species Richness	PO43-	0.072075	0.877959	Species Richness	PO43-	0.396412	0.378635	Species Richness	PO43-	0.150342	0.659047	Species Richness	PO43-	0.113896	0.738802	Species Richness	PO43-	0.363401	0.222269	Species Richness	PO43-	-0.00832217	0.978474
Species Richness	∑H2S	0.348054	0.0206035	TOC	Stot	0.95647	0	Species Richness	∑H2S	NA	NA	Species Richness	∑H2S	NA	NA	Species Richness	∑H2S	-0.684712	0.0896665	Species Richness	∑H2S	-0.8649	0.011965	Species Richness	∑H2S	-0.314352	0.346464	Species Richness	∑H2S	-0.578589	0.0622073	Species Richness	∑H2S	0.388042	0.170375	Species Richness	∑H2S	0.373398	0.188493
Species Richness	SO42-/Cl- ratio	-0.17879	0.251329	Ntot	Stot	0.910075	0	Species Richness	SO42-/Cl- ratio	-0.680369	0.0212236	Species Richness	SO42-/Cl- ratio	0.158114	0.642415	Species Richness	SO42-/Cl- ratio	0.684712	0.0896665	Species Richness	SO42-/Cl- ratio	0.8649	0.011965	Species Richness	SO42-/Cl- ratio	-0.0503444	0.883134	Species Richness	SO42-/Cl- ratio	-0.0137303	0.96804	Species Richness	SO42-/Cl- ratio	0.190482	0.514218	Species Richness	SO42-/Cl- ratio	0.070877	0.809731
Species Richness	TOC	0.118423	0.438468	Depth (cm)	C/N	0.308822	0.0390085	Species Richness	TOC	-0.358931	0.251882	Species Richness	TOC	0.250164	0.432924	Species Richness	TOC	0.648675	0.114996	Species Richness	TOC	0.792825	0.0334435	Species Richness	TOC	0.151033	0.657562	Species Richness	TOC	0.16934	0.61865	Species Richness	TOC	-0.207887	0.457195	Species Richness	TOC	0.179213	0.522771
Species Richness	Ntot	0.171033	0.261293	DNA or RNA concentration	C/N	-0.0125906	0.934577	Species Richness	Ntot	-0.0316909	0.922115	Species Richness	Ntot	0.602128	0.0382914	Species Richness	Ntot	0.360375	0.427149	Species Richness	Ntot	0.5766	0.175382	Species Richness	Ntot	0.631397	0.0372015	Species Richness	Ntot	0.76505	0.00608051	Species Richness	Ntot	0.351257	0.199222	Species Richness	Ntot	0.59857	0.0183993
Species Richness	Stot	0.0411488	0.788407	RNA/DNA ratio	C/N	0.111668	0.465207	Species Richness	Stot	-0.158339	0.623073	Species Richness	Stot	-0.305882	0.333589	Species Richness	Stot	0.648675	0.114996	Species Richness	Stot	0.792825	0.0334435	Species Richness	Stot	-0.123858	0.716734	Species Richness	Stot	0	1	Species Richness	Stot	-0.28674	0.300127	Species Richness	Stot	0.0537638	0.849076
Species Richness	C/N	-0.0431114	0.778563	Shannon (H')	C/N	0.182268	0.23078	Species Richness	C/N	-0.271491	0.393333	Species Richness	C/N	-0.525121	0.0795818	Species Richness	C/N	0.180187	0.699046	Species Richness	C/N	0.360375	0.427149	Species Richness	C/N	-0.288336	0.389865	Species Richness	C/N	-0.398179	0.225179	Species Richness	C/N	-0.734772	0.00180677	Species Richness	C/N	-0.541222	0.0372029
TA	NH4+	0.685182	4.00688e-07	Chao1	C/N	0.193144	0.203657	TA	NH4+	0.311352	0.351334	TA	NH4+	0.311352	0.351334	TA	NH4+	0.963636	0.000474907	TA	NH4+	0.963636	0.000474907	TA	NH4+	0.970254	7.57227e-07	TA	NH4+	0.970254	7.57227e-07	TA	NH4+	0.964523	2.66628e-08	TA	NH4+	0.964523	2.66628e-08
TA	PO43-	0.217795	0.165876	Faith's PD	C/N	0.145155	0.341412	TA	PO43-	0.799095	0.0031698	TA	PO43-	0.799095	0.0031698	TA	PO43-	-0.381818	0.398002	TA	PO43-	-0.381818	0.398002	TA	PO43-	-0.187644	0.580605	TA	PO43-	-0.187644	0.580605	TA	PO43-	0.0362625	0.906377	TA	PO43-	0.0362625	0.906377
TA	∑H2S	0.548562	0.000139783	Species Richness	C/N	0.158207	0.299282	TA	∑H2S	NA	NA	TA	∑H2S	NA	NA	TA	∑H2S	1	0	TA	∑H2S	1	0	TA	∑H2S	-0.292907	0.382051	TA	∑H2S	-0.292907	0.382051	TA	∑H2S	0.830995	0.000231305	TA	∑H2S	0.830995	0.000231305
TA	SO42-/Cl- ratio	-0.33346	0.0288756	Salinity	C/N	-0.15389	0.32449	TA	SO42-/Cl- ratio	0.0387738	0.909885	TA	SO42-/Cl- ratio	0.0387738	0.909885	TA	SO42-/Cl- ratio	-1	0	TA	SO42-/Cl- ratio	-1	0	TA	SO42-/Cl- ratio	0.0114943	0.973243	TA	SO42-/Cl- ratio	0.0114943	0.973243	TA	SO42-/Cl- ratio	-0.129033	0.660205	TA	SO42-/Cl- ratio	-0.129033	0.660205
TA	TOC	-0.0107425	0.945491	pH	C/N	-0.327642	0.0299249	TA	TOC	0.130206	0.702774	TA	TOC	0.130206	0.702774	TA	TOC	-0.927273	0.00263368	TA	TOC	-0.927273	0.00263368	TA	TOC	-0.459771	0.15479	TA	TOC	-0.459771	0.15479	TA	TOC	0.135105	0.645152	TA	TOC	0.135105	0.645152
TA	Ntot	0.132061	0.398576	Eh (mV)	C/N	-0.54622	0.000220472	TA	Ntot	0.575408	0.0640032	TA	Ntot	0.575408	0.0640032	TA	Ntot	-0.745455	0.0544405	TA	Ntot	-0.745455	0.0544405	TA	Ntot	0.587988	0.0571021	TA	Ntot	0.587988	0.0571021	TA	Ntot	0.613511	0.0196235	TA	Ntot	0.613511	0.0196235
TA	Stot	-0.0807672	0.60665	TA	C/N	-0.241709	0.118396	TA	Stot	-0.926334	4.20414e-05	TA	Stot	-0.926334	4.20414e-05	TA	Stot	-0.927273	0.00263368	TA	Stot	-0.927273	0.00263368	TA	Stot	-0.638256	0.0345761	TA	Stot	-0.638256	0.0345761	TA	Stot	0.20598	0.479887	TA	Stot	0.20598	0.479887
TA	C/N	-0.241709	0.118396	NH4+	C/N	0.338991	0.0261677	TA	C/N	-0.784977	0.00420964	TA	C/N	-0.784977	0.00420964	TA	C/N	-0.636364	0.1244	TA	C/N	-0.636364	0.1244	TA	C/N	-0.726439	0.0113449	TA	C/N	-0.726439	0.0113449	TA	C/N	-0.655593	0.0109126	TA	C/N	-0.655593	0.0109126
Ntot	Stot	0.910075	0	PO43-	C/N	0.461869	0.00207645	Ntot	Stot	-0.646892	0.0229924	Ntot	Stot	-0.646892	0.0229924	Ntot	Stot	0.890909	0.00711313	Ntot	Stot	0.890909	0.00711313	Ntot	Stot	0.0837218	0.806664	Ntot	Stot	0.0837218	0.806664	Ntot	Stot	0.47482	0.0736953	Ntot	Stot	0.47482	0.0736953
Ntot	C/N	0.290354	0.0530078	∑H2S	C/N	0.489646	0.00074254	Ntot	C/N	-0.634958	0.0265332	Ntot	C/N	-0.634958	0.0265332	Ntot	C/N	0.272727	0.554029	Ntot	C/N	0.272727	0.554029	Ntot	C/N	-0.426924	0.190344	Ntot	C/N	-0.426924	0.190344	Ntot	C/N	-0.446043	0.0956139	Ntot	C/N	-0.446043	0.0956139
TOC	Ntot	0.944817	0	SO42-/Cl- ratio	C/N	-0.214422	0.167358	TOC	Ntot	0.682773	0.0144074	TOC	Ntot	0.682773	0.0144074	TOC	Ntot	0.890909	0.00711313	TOC	Ntot	0.890909	0.00711313	TOC	Ntot	0.185619	0.584767	TOC	Ntot	0.185619	0.584767	TOC	Ntot	0.658273	0.00762889	TOC	Ntot	0.658273	0.00762889
TOC	Stot	0.95647	0	TOC	C/N	0.519035	0.000259088	TOC	Stot	-0.330233	0.294477	TOC	Stot	-0.330233	0.294477	TOC	Stot	1	0	TOC	Stot	1	0	TOC	Stot	0.882219	0.00032535	TOC	Stot	0.882219	0.00032535	TOC	Stot	0.913669	1.93855e-06	TOC	Stot	0.913669	1.93855e-06
TOC	C/N	0.519035	0.000259088	Ntot	C/N	0.290354	0.0530078	TOC	C/N	0.0611178	0.850339	TOC	C/N	0.0611178	0.850339	TOC	C/N	0.527273	0.223927	TOC	C/N	0.527273	0.223927	TOC	C/N	0.668203	0.0246168	TOC	C/N	0.668203	0.0246168	TOC	C/N	0.31295	0.256074	TOC	C/N	0.31295	0.256074
Stot	C/N	0.505592	0.000396024	Stot	C/N	0.505592	0.000396024	Stot	C/N	0.617664	0.0323417	Stot	C/N	0.617664	0.0323417	Stot	C/N	0.527273	0.223927	Stot	C/N	0.527273	0.223927	Stot	C/N	0.494228	0.122283	Stot	C/N	0.494228	0.122283	Stot	C/N	0.464029	0.0814419	Stot	C/N	0.464029	0.0814419

## Sheet: b) Environmental Fit
DNA- and RNA-based bacterial communities and geochemical zonation under changing sediment porewater dynamics on the Aldabra Atoll
Supplementary Table S2. Spearman Rank correlations of depth against geochemical and mean bacterial diversity and richness data (a), and environmental fit correlations used in Figure 4 (b).
b) Environmental fit: total community						Environmental fit: active community
	NMDS1	NMDS2	r2	Pr(>r)	significance	NMDS1	NMDS2	r2	Pr(>r)	significance
DNA or RNA (ng/µl)	-0.42629	-0.90459	0.185	0.001	***	-0.57163	-0.82051	0.1537	0.001	***
Salinity (g/kg)	-0.99028	-0.13908	0.6239	0.001	***	-0.94629	0.32333	0.709	0.001	***
pH	0.54466	0.83865	0.6787	0.001	***	0.83496	0.55032	0.6304	0.001	***
eH (mv)	-0.45681	0.88956	0.8256	0.001	***	-0.22151	0.97516	0.667	0.001	***
TA	-0.36731	-0.9301	0.352	0.001	***	-0.58076	-0.81407	0.2963	0.001	***
NH4+	0.18334	-0.98305	0.3613	0.001	***	0.03014	-0.99955	0.3997	0.001	***
PO43-	-0.00052	-1	0.2098	0.001	***	-0.19062	-0.98166	0.2714	0.001	***
∑H2S	0.52313	-0.85225	0.3641	0.001	***	0.3187	-0.94786	0.4261	0.001	***
TOC	-0.53804	-0.84292	0.4551	0.001	***	-0.76015	-0.64974	0.4867	0.001	***
TIC	0.83372	0.55219	0.6273	0.001	***	0.98222	0.18774	0.6561	0.001	***
Total N	-0.62726	-0.77881	0.5495	0.001	***	-0.86696	-0.49838	0.5417	0.001	***
Total S	-0.70375	-0.71045	0.5251	0.001	***	-0.90788	-0.41924	0.5613	0.001	***
C/N	0.50512	-0.86305	0.175	0.001	***	0.20025	-0.97975	0.1823	0.001	***
---
Signif. codes: 0 ‘***’ 0.001 ‘**’ 0.01 ‘*’ 0.05 ‘.’ 0.1 ‘ ’ 1
Permutation: free
Number of permutations: 999
