# Supplementary material for: DNA- and RNA-based bacterial communities and geochemical zonation under changing sediment porewater dynamics on the Aldabra Atoll
Source: Sci Rep. 2022 Mar 11;12:4257. doi: 10.1038/s41598-022-07980-0 (PMC8917147; doi:10.1038/s41598-022-07980-0)
Supplement: Supplementary file 8 — Supplementary Table 3. [file 41598_2022_7980_MOESM8_ESM.xlsx]

## Sheet: final_counts_100_cores
DNA- and RNA-based bacterial communities and geochemical zonation under changing sediment porewater dynamics on the Aldabra Atoll
Supplementary Table S3. Sequencing raw read counts, accession numbers and processing statistics.
#Sample name	BioSample	accession	Raw_reads x2 (paired-end reads)	After QF (fastp) and vsearch	% passed	After taxonomy filter	% passed (from total)	Amplicon template	Comment
ALD_CC_K01_01_DNA_Bac	SAMN14343437	SRR11295435	30673	26360	85.9388	23458	76.4777	DNA
ALD_CC_K01_02_b_DNA_Bac	SAMN14343438	SRR11295431	120676	77764	64.4403	77458	64.1867	DNA
ALD_CC_K01_02_c_DNA_Bac	SAMN14343438	SRR11295428	54396	31811	58.4804	31647	58.1789	DNA
ALD_CC_K01_02_d_DNA_Bac	SAMN14343438	SRR11295426	55476	38272	68.9884	38127	68.727	DNA
ALD_CC_K01_03_a_DNA_Bac	SAMN14343439	SRR11295425	115294	92412	80.1533	91364	79.2444	DNA
ALD_CC_K01_03_b_DNA_Bac	SAMN14343439	SRR11295423	110695	81413	73.5471	80944	73.1234	DNA
ALD_CC_K01_03_c_DNA_Bac	SAMN14343439	SRR11295420	46750	31832	68.0898	31716	67.8417	DNA
ALD_CC_K01_04_a_DNA_Bac	SAMN14343440	SRR11295418	57606	50165	87.0829	49714	86.3	DNA
ALD_CC_K01_04_b_DNA_Bac	SAMN14343440	SRR11295415	90772	72492	79.8616	72233	79.5763	DNA
ALD_CC_K01_04_c_DNA_Bac	SAMN14343440	SRR11295414	109537	93435	85.2999	93075	84.9713	DNA
ALD_CC_K01_05_a_DNA_Bac	SAMN14343441	SRR11295412	96287	87621	90.9998	87027	90.3829	DNA
ALD_CC_K01_05_b_DNA_Bac	SAMN14343441	SRR11295410	142870	120963	84.6665	120148	84.096	DNA
ALD_CC_K01_05_c_DNA_Bac	SAMN14343441	SRR11295408	73129	62590	85.5885	62116	84.9403	DNA
ALD_CC_K01_06_b_DNA_Bac	SAMN14343442	SRR11295403	68068	58273	85.61	57742	84.8299	DNA
ALD_CC_K01_06_c_DNA_Bac	SAMN14343442	SRR11295401	45358	38452	84.7745	37908	83.5751	DNA
ALD_CC_K01_06_d_DNA_Bac	SAMN14343442	SRR11295399	48811	44962	92.1145	44569	91.3093	DNA
ALD_CC_K01_07_a_DNA_Bac	SAMN14343443	SRR11295397	52942	44386	83.8389	44137	83.3686	DNA
ALD_CC_K01_07_b_DNA_Bac	SAMN14343443	SRR11295497	64907	57633	88.7932	57460	88.5267	DNA
ALD_CC_K01_07_c_DNA_Bac	SAMN14343443	SRR11295496	250377	210225	83.9634	209595	83.7118	DNA
ALD_CC_K01_08_a_DNA_Bac	SAMN14343444	SRR11295494	26454	24566	92.8631	24481	92.5418	DNA
ALD_CC_K01_08_b_DNA_Bac	SAMN14343444	SRR11295492	50617	45863	90.6079	45766	90.4163	DNA
ALD_CC_K01_08_c_DNA_Bac	SAMN14343444	SRR11295490	61913	55938	90.3494	55809	90.141	DNA
ALD_CC_K01_09_a_DNA_Bac	SAMN14343444	SRR11295231	47599	43725	91.8612	43661	91.7267	DNA
ALD_CC_K01_09_b_DNA_Bac	SAMN14343445	SRR11295229	62740	55086	87.8004	55022	87.6984	DNA
ALD_CC_K01_09_c_DNA_Bac	SAMN14343445	SRR11295227	70264	62508	88.9616	62459	88.8919	DNA
ALD_CC_K01_10_a_DNA_Bac	SAMN14343446	SRR11295224	16160	14970	92.6361	14925	92.3577	DNA
ALD_CC_K01_10_d_DNA_Bac	SAMN14343446	SRR11295220	55651	50509	90.7603	50293	90.3721	DNA
ALD_CC_K01_10_e_DNA_Bac	SAMN14343446	SRR11295218	144006	131277	91.1608	129930	90.2254	DNA
ALD_CC_K01_11_a_DNA_Bac	SAMN14343447	SRR11295216	14619	13805	94.4319	13773	94.213	DNA
ALD_CC_K01_11_b_DNA_Bac	SAMN14343447	SRR11295212	35213	32363	91.9064	32208	91.4662	DNA
ALD_CC_K01_11_c_DNA_Bac	SAMN14343447	SRR11295118	17451	15895	91.0836	15819	90.6481	DNA
ALD_CC_K01_11_d_DNA_Bac	SAMN14343447	SRR11295115	47732	43386	90.895	42649	89.351	DNA
ALD_CC_K01_11_e_DNA_Bac	SAMN14343447	SRR11295114	31189	28856	92.5198	28359	90.9263	DNA
ALD_CC_K01_12_a_DNA_Bac	SAMN14343448	SRR11295112	73634	68324	92.7887	68275	92.7221	DNA
ALD_CC_K01_12_b_DNA_Bac	SAMN14343448	SRR11295110	50405	41888	83.1029	41866	83.0592	DNA
ALD_CC_K01_12_c_DNA_Bac	SAMN14343448	SRR11295108	106102	95457	89.9672	95388	89.9022	DNA
ALD_CC_K01_13_a_DNA_Bac	SAMN14343449	SRR11295104	166934	135544	81.1962	135167	80.9703	DNA
ALD_CC_K01_13_b_DNA_Bac	SAMN14343449	SRR11295103	135354	98891	73.061	98718	72.9332	DNA
ALD_CC_K01_13_c_DNA_Bac	SAMN14343449	SRR11295101	67610	51809	76.6292	51730	76.5124	DNA
ALD_CC_K01_14_a_DNA_Bac	SAMN14343450	SRR11295099	138576	107312	77.4391	107032	77.237	DNA
ALD_CC_K01_14_b_DNA_Bac	SAMN14343450	SRR11295393	85589	63476	74.1637	63339	74.0037	DNA
ALD_CC_K01_14_c_DNA_Bac	SAMN14343450	SRR11295390	54381	40936	75.2763	40843	75.1053	DNA
ALD_CC_K01_15_a_DNA_Bac	SAMN14343451	SRR11295388	41879	38740	92.5046	38479	91.8814	DNA
ALD_CC_K01_15_b_DNA_Bac	SAMN14343451	SRR11295386	45046	39993	88.7826	39710	88.1543	DNA
ALD_CC_K01_15_c_DNA_Bac	SAMN14343451	SRR11295384	119590	100303	83.8724	99020	82.7996	DNA
ALD_CC_K02_01_DNA_Bac	SAMN14343452	SRR11295382	38560	28995	75.1945	28918	74.9948	DNA
ALD_CC_K02_02_DNA_Bac	SAMN14343453	SRR11295379	76416	54992	71.964	54814	71.7311	DNA
ALD_CC_K02_03_DNA_Bac	SAMN14343454	SRR11295377	39711	33666	84.7775	33348	83.9767	DNA
ALD_CC_K02_04_DNA_Bac	SAMN14343455	SRR11295375	35966	28262	78.5798	28145	78.2545	DNA
ALD_CC_K02_05_DNA_Bac	SAMN14343456	SRR11295373	74530	58728	78.7978	58631	78.6677	DNA
ALD_CC_K02_06_DNA_Bac	SAMN14343457	SRR11295371	73704	66322	89.9843	65730	89.181	DNA
ALD_CC_K02_07_DNA_Bac	SAMN14343458	SRR11295368	85172	75564	88.7193	75194	88.2849	DNA
ALD_CC_K02_08_DNA_Bac	SAMN14343459	SRR11295366	72345	66015	91.2503	65451	90.4707	DNA
ALD_CC_K02_09_DNA_Bac	SAMN14343460	SRR11295364	22690	21517	94.8303	21516	94.8259	DNA
ALD_CC_K02_10_a_DNA_Bac	SAMN14343461	SRR11295362	7571	7109	93.8978	7097	93.7393	DNA
ALD_CC_K02_11_DNA_Bac	SAMN14343462	SRR11295358	19420	16618	85.5716	16605	85.5046	DNA
ALD_CC_K02_12_DNA_Bac	SAMN14343463	SRR11295356	43268	38708	89.461	38585	89.1768	DNA
ALD_CC_K03_01_DNA_Bac	SAMN14343464	SRR11295354	110225	96218	87.2924	95001	86.1883	DNA
ALD_CC_K03_02_DNA_Bac	SAMN14343465	SRR11295352	77064	47115	61.1375	46675	60.5665	DNA
ALD_CC_K03_03_DNA_Bac	SAMN14343466	SRR11295350	123481	95197	77.0945	94814	76.7843	DNA
ALD_CC_K03_04_DNA_Bac	SAMN14343467	SRR11295489	36516	28865	79.0475	28693	78.5765	DNA
ALD_CC_K03_05_DNA_Bac	SAMN14343468	SRR11295487	56332	44579	79.1362	44505	79.0048	DNA
ALD_CC_K03_06_DNA_Bac	SAMN14343469	SRR11295485	67523	61642	91.2904	61282	90.7572	DNA
ALD_CC_K03_07_DNA_Bac	SAMN14343470	SRR11295483	22571	20845	92.353	20692	91.6752	DNA
ALD_CC_K03_08_DNA_Bac	SAMN14343471	SRR11295481	23314	21884	93.8663	21876	93.832	DNA
ALD_CC_K03_09_DNA_Bac	SAMN14343472	SRR11295478	68343	61414	89.8614	61278	89.6624	DNA
ALD_CC_W_01_DNA_Bac	SAMN14343473	SRR11295476	64893	55361	85.3112	53211	81.9981	DNA
ALD_CC_W_02_DNA_Bac	SAMN14343474	SRR11295474	69257	57632	83.2147	56077	80.9694	DNA
ALD_CC_W_03_DNA_Bac	SAMN14343475	SRR11295472	50123	43503	86.7925	42615	85.0208	DNA
ALD_IMQ_K01_01_DNA_Bac	SAMN14343476	SRR11295470	96515	85260	88.3386	83707	86.7295	DNA	IMQ= West Lagoon
ALD_IMQ_K01_03_DNA_Bac	SAMN14343478	SRR11295097	43062	36229	84.1322	35905	83.3798	DNA	IMQ= West Lagoon
ALD_IMQ_K01_04_b_DNA_Bac	SAMN14343479	SRR11295094	89263	70151	78.5891	69502	77.862	DNA	IMQ= West Lagoon
ALD_IMQ_K01_05_DNA_Bac	SAMN14343480	SRR11295092	58417	48683	83.337	48677	83.3268	DNA	IMQ= West Lagoon
ALD_IMQ_K01_07_DNA_Bac	SAMN14343482	SRR11295086	29173	24638	84.4548	24635	84.4445	DNA	IMQ= West Lagoon
ALD_IMQ_K01_08_DNA_Bac	SAMN14343483	SRR11295085	33303	29341	88.1032	29219	87.7368	DNA	IMQ= West Lagoon
ALD_IMQ_K01_09_DNA_Bac	SAMN14343484	SRR11295083	22129	19553	88.3592	19543	88.314	DNA	IMQ= West Lagoon
ALD_IMQ_K01_10_DNA_Bac	SAMN14343485	SRR11295081	37330	30123	80.6938	29786	79.7911	DNA	IMQ= West Lagoon
ALD_IMQ_K01_11_DNA_Bac	SAMN14343486	SRR11295079	90744	79427	87.5287	78930	86.981	DNA	IMQ= West Lagoon
ALD_IMQ_K02_01_DNA_Bac	SAMN14343487	SRR11295076	85801	73200	85.3137	72168	84.1109	DNA	IMQ= West Lagoon
ALD_IMQ_K02_02_DNA_Bac	SAMN14343488	SRR11295074	98919	85213	86.1442	85046	85.9754	DNA	IMQ= West Lagoon
ALD_IMQ_K02_03_DNA_Bac	SAMN14343489	SRR11295071	70228	56495	80.4451	56234	80.0735	DNA	IMQ= West Lagoon
ALD_IMQ_K02_04_DNA_Bac	SAMN14343490	SRR11295069	29289	25762	87.9579	25726	87.835	DNA	IMQ= West Lagoon
ALD_IMQ_K02_05_DNA_Bac	SAMN14343491	SRR11295068	52989	41246	77.8388	40998	77.3708	DNA	IMQ= West Lagoon
ALD_IMQ_K02_06_DNA_Bac	SAMN14343492	SRR11295065	46195	39415	85.3231	39354	85.191	DNA	IMQ= West Lagoon
ALD_IMQ_K02_07_DNA_Bac	SAMN14343493	SRR11295063	23521	21404	90.9995	21380	90.8975	DNA	IMQ= West Lagoon
ALD_IMQ_K02_08_a_DNA_Bac	SAMN14343494	SRR11295061	58964	51638	87.5755	51168	86.7784	DNA	IMQ= West Lagoon
ALD_IMQ_K02_08_b_DNA_Bac	SAMN14343494	SRR11295059	81872	71864	87.776	71449	87.2692	DNA	IMQ= West Lagoon
ALD_IMQ_K02_09_DNA_Bac	SAMN14343495	SRR11295057	46680	39298	84.1859	39169	83.9096	DNA	IMQ= West Lagoon
ALD_IMQ_K02_11_DNA_Bac	SAMN14343497	SRR11295346	51697	44170	85.4402	44075	85.2564	DNA	IMQ= West Lagoon
ALD_IMQ_K02_12_DNA_Bac	SAMN14343498	SRR11295344	64430	53461	82.9753	53035	82.3141	DNA	IMQ= West Lagoon
ALD_IMQ_K03_01_DNA_Bac	SAMN14343499	SRR11295341	63591	52001	81.7742	51803	81.4628	DNA	IMQ= West Lagoon
ALD_IMQ_K03_02_DNA_Bac	SAMN14343500	SRR11295339	60807	48540	79.8263	48387	79.5747	DNA	IMQ= West Lagoon
ALD_IMQ_K03_03_DNA_Bac	SAMN14343501	SRR11295337	54092	46526	86.0127	46499	85.9628	DNA	IMQ= West Lagoon
ALD_IMQ_K03_04_DNA_Bac	SAMN14343502	SRR11295335	47769	38896	81.4252	38864	81.3582	DNA	IMQ= West Lagoon
ALD_IMQ_K03_05_DNA_Bac	SAMN14343503	SRR11295333	112169	92845	82.7724	92757	82.694	DNA	IMQ= West Lagoon
ALD_IMQ_K03_06_DNA_Bac	SAMN14343504	SRR11295331	92025	77155	83.8413	77141	83.8261	DNA	IMQ= West Lagoon
ALD_IMQ_K03_07_DNA_Bac	SAMN14343505	SRR11295329	56675	49158	86.7367	49135	86.6961	DNA	IMQ= West Lagoon
ALD_IMQ_K03_08_b_DNA_Bac	SAMN14343506	SRR11295325	93170	75517	81.0529	74804	80.2876	DNA	IMQ= West Lagoon
ALD_IMQ_K03_09_b_DNA_Bac	SAMN14343507	SRR11295322	88892	72544	81.6091	71790	80.7609	DNA	IMQ= West Lagoon
ALD_IMQ_K03_10_b_DNA_Bac	SAMN14343508	SRR11295319	82385	65493	79.4963	65320	79.2863	DNA	IMQ= West Lagoon
ALD_IMQ_K03_11_b_DNA_Bac	SAMN14343508	SRR11295314	78371	67682	86.361	67652	86.3227	DNA	IMQ= West Lagoon
ALD_IMQ_K03_12_b_DNA_Bac	SAMN14343510	SRR11295315	63798	48084	75.3691	47856	75.0118	DNA	IMQ= West Lagoon
ALD_IMQ_W_01_a_DNA_Bac	SAMN14343511	SRR11295310	41955	35823	85.3843	35615	84.8886	DNA	IMQ= West Lagoon
ALD_IMQ_W_01_b_DNA_Bac	SAMN14343511	SRR11295308	40169	31067	77.3407	30494	75.9143	DNA	IMQ= West Lagoon
ALD_NL_K01_01_DNA_Bac	SAMN14343529	SRR11295043	68154	53237	78.1128	53044	77.8296	DNA
ALD_NL_K01_02_b_DNA_Bac	SAMN14343530	SRR11295038	60987	41048	67.3061	40817	66.9274	DNA
ALD_NL_K01_03_DNA_Bac	SAMN14343531	SRR11295036	28248	20491	72.5396	20389	72.1786	DNA
ALD_NL_K01_04_DNA_Bac	SAMN14343532	SRR11295034	71635	65057	90.8173	64834	90.506	DNA
ALD_NL_K01_05_DNA_Bac	SAMN14343533	SRR11295031	77746	68592	88.2258	68410	87.9917	DNA
ALD_NL_K01_06_b_DNA_Bac	SAMN14343534	SRR11295027	31860	28320	88.8889	28205	88.5279	DNA
ALD_NL_K02_01_DNA_Bac	SAMN14343535	SRR11295026	91108	80070	87.8847	79624	87.3952	DNA
ALD_NL_K02_02_DNA_Bac	SAMN14343536	SRR11295024	59656	47685	79.9333	47582	79.7606	DNA
ALD_NL_K02_03_DNA_Bac	SAMN14343537	SRR11295021	50208	35830	71.3631	35672	71.0484	DNA
ALD_NL_K02_04_DNA_Bac	SAMN14343538	SRR11295019	23933	19917	83.2198	19906	83.1739	DNA
ALD_NL_K02_05_DNA_Bac	SAMN14343539	SRR11295017	58859	46709	79.3574	46533	79.0584	DNA
ALD_NL_K02_06_DNA_Bac	SAMN14343540	SRR11295015	73823	50420	68.2985	50195	67.9937	DNA
ALD_NL_K02_07_DNA_Bac	SAMN14343541	SRR11295013	35263	31420	89.1019	30960	87.7974	DNA
ALD_NL_K03_01_DNA_Bac	SAMN14343542	SRR11295010	42278	36975	87.4568	36708	86.8253	DNA
ALD_NL_K03_02_DNA_Bac	SAMN14343543	SRR11295303	102162	68513	67.0631	68083	66.6422	DNA
ALD_NL_K03_03_DNA_Bac	SAMN14343544	SRR11295301	26627	19795	74.3418	19739	74.1315	DNA
ALD_NL_K03_04_DNA_Bac	SAMN14343545	SRR11295299	33070	25217	76.2534	25151	76.0538	DNA
ALD_NL_K03_05_DNA_Bac	SAMN14343546	SRR11295297	56778	44730	78.7805	44605	78.5604	DNA
ALD_NL_K03_06_DNA_Bac	SAMN14343547	SRR11295294	30881	24249	78.524	24206	78.3848	DNA
ALD_NL_K03_07_DNA_Bac	SAMN14343548	SRR11295292	111488	100920	90.521	99912	89.6168	DNA
ALD_NL_W_01_DNA_Bac	SAMN14343549	SRR11295290	52716	34624	65.6802	34405	65.2648	DNA
ALD_NL_W_02_DNA_Bac	SAMN14343550	SRR11295288	40529	27375	67.5442	27330	67.4332	DNA
ALD_NL_W_03_DNA_Bac	SAMN14343551	SRR11295286	36093	27262	75.5327	26618	73.7484	DNA
ALD_SL_K01_01_DNA_Bac	SAMN14343576	SRR11295464	127098	102161	80.3797	101841	80.1279	DNA
ALD_SL_K01_02_b_DNA_Bac	SAMN14343577	SRR11295459	50016	42604	85.1807	42040	84.0531	DNA
ALD_SL_K01_03_DNA_Bac	SAMN14343578	SRR11295457	46492	36901	79.3706	36588	78.6974	DNA
ALD_SL_K01_04_DNA_Bac	SAMN14343579	SRR11295455	63826	52063	81.5702	51783	81.1315	DNA
ALD_SL_K01_05_DNA_Bac	SAMN14343580	SRR11295453	109708	87227	79.5083	86879	79.1911	DNA
ALD_SL_K01_06_b_DNA_Bac	SAMN14343581	SRR11295448	72196	57565	79.7343	57400	79.5058	DNA
ALD_SL_K01_07_DNA_Bac	SAMN14343582	SRR11295445	31010	25627	82.6411	25422	81.98	DNA
ALD_SL_K01_08_DNA_Bac	SAMN14343583	SRR11295443	72525	62984	86.8445	62937	86.7797	DNA
ALD_SL_K01_09_DNA_Bac	SAMN14343584	SRR11295280	46534	39806	85.5418	39710	85.3355	DNA
ALD_SL_K01_10_DNA_Bac	SAMN14343585	SRR11295277	63792	54334	85.1737	54250	85.042	DNA
ALD_SL_K01_11_DNA_Bac	SAMN14343586	SRR11295275	63853	58621	91.8062	58328	91.3473	DNA
ALD_SL_K02_01_DNA_Bac	SAMN14343587	SRR11295273	46135	39801	86.2707	38209	82.82	DNA
ALD_SL_K02_02_DNA_Bac	SAMN14343588	SRR11295271	60025	51435	85.6893	51159	85.2295	DNA
ALD_SL_K02_03_DNA_Bac	SAMN14343589	SRR11295269	48370	37680	77.8995	37347	77.2111	DNA
ALD_SL_K02_04_DNA_Bac	SAMN14343590	SRR11295266	74446	63808	85.7104	63619	85.4566	DNA
ALD_SL_K02_05_DNA_Bac	SAMN14343591	SRR11295264	58180	42567	73.1643	42092	72.3479	DNA
ALD_SL_K02_06_DNA_Bac	SAMN14343592	SRR11295262	39683	34576	87.1305	34506	86.9541	DNA
ALD_SL_K02_07_DNA_Bac	SAMN14343593	SRR11295260	87121	75691	86.8803	75641	86.8229	DNA
ALD_SL_K02_08_DNA_Bac	SAMN14343594	SRR11295258	72608	67534	93.0118	67406	92.8355	DNA
ALD_SL_K02_09_DNA_Bac	SAMN14343595	SRR11295255	28526	26012	91.187	25917	90.854	DNA
ALD_SL_K02_10_DNA_Bac	SAMN14343596	SRR11295253	31176	27181	87.1857	27142	87.0606	DNA
ALD_SL_K03_01_a_DNA_Bac	SAMN14343597	SRR11295251	55670	38942	69.9515	38759	69.6228	DNA
ALD_SL_K03_01_b_DNA_Bac	SAMN14343597	SRR11295249	76167	47355	62.1726	47214	61.9875	DNA
ALD_SL_K03_02_DNA_Bac	SAMN14343598	SRR11295248	29941	23413	78.1971	23221	77.5559	DNA
ALD_SL_K03_03_DNA_Bac	SAMN14343599	SRR11295245	22276	18539	83.2241	18415	82.6674	DNA
ALD_SL_K03_04_DNA_Bac	SAMN14343600	SRR11295243	30215	25513	84.4382	25326	83.8193	DNA
ALD_SL_K03_05_DNA_Bac	SAMN14343601	SRR11295241	32044	24659	76.9536	24173	75.4369	DNA
ALD_SL_K03_06_DNA_Bac	SAMN14343602	SRR11295239	29057	24379	83.9006	24098	82.9335	DNA
ALD_SL_K03_07_DNA_Bac	SAMN14343603	SRR11295237	52683	48463	91.9898	48173	91.4394	DNA
ALD_SL_K03_08_DNA_Bac	SAMN14343604	SRR11295500	87878	81793	93.0756	81300	92.5146	DNA
ALD_SL_K03_09_DNA_Bac	SAMN14343605	SRR11295141	65105	60149	92.3877	59984	92.1342	DNA
ALD_SL_K03_10_DNA_Bac	SAMN14343606	SRR11295139	56375	47374	84.0337	47289	83.8829	DNA
ALD_SL_W_01_DNA_Bac	SAMN14343610	SRR11295129	102470	64142	62.5959	62181	60.6822	DNA
ALD_SL_W_02_DNA_Bac	SAMN14343611	SRR11295127	97130	70379	72.4586	68929	70.9657	DNA
ALD_SL_W_03_DNA_Bac	SAMN14343612	SRR11295125	48014	32310	67.2929	31865	66.3661	DNA
ALD_CC_K01_01_RNA_Bac	SAMN14343437	SRR11295434	80274	59037	73.5444	58812	73.2641	RNA
ALD_CC_K01_02_a_RNA_Bac	SAMN14343438	SRR11295432	81976	40577	49.4986	40374	49.251	RNA
ALD_CC_K01_02_b_RNA_Bac	SAMN14343438	SRR11295430	33967	19685	57.9533	19643	57.8297	RNA
ALD_CC_K01_02_c_RNA_Bac	SAMN14343438	SRR11295427	57150	31430	54.9956	31250	54.6807	RNA
ALD_CC_K01_03_a_RNA_Bac	SAMN14343439	SRR11295424	93788	54382	57.984	54250	57.8432	RNA
ALD_CC_K01_03_b_RNA_Bac	SAMN14343439	SRR11295422	38338	22847	59.5936	22800	59.471	RNA
ALD_CC_K01_03_c_RNA_Bac	SAMN14343439	SRR11295419	162835	91795	56.373	91622	56.2668	RNA
ALD_CC_K01_04_a_RNA_Bac	SAMN14343440	SRR11295416	63865	44547	69.7518	44518	69.7064	RNA
ALD_CC_K01_04_b_RNA_Bac	SAMN14343440	SRR11295421	32725	21022	64.2383	21015	64.217	RNA
ALD_CC_K01_04_c_RNA_Bac	SAMN14343440	SRR11295413	43296	30437	70.2998	30433	70.2906	RNA
ALD_CC_K01_05_a_RNA_Bac	SAMN14343441	SRR11295411	4975	3699	74.3518	3696	74.2915	RNA
ALD_CC_K01_05_b_RNA_Bac	SAMN14343441	SRR11295409	37783	29631	78.4242	29595	78.3289	RNA
ALD_CC_K01_05_c_RNA_Bac	SAMN14343441	SRR11295406	85057	68393	80.4084	68327	80.3308	RNA
ALD_CC_K01_06_a_RNA_Bac	SAMN14343442	SRR11295404	84462	69752	82.5839	69675	82.4927	RNA
ALD_CC_K01_06_b_RNA_Bac	SAMN14343442	SRR11295402	72240	55551	76.8978	55510	76.8411	RNA
ALD_CC_K01_06_c_RNA_Bac	SAMN14343442	SRR11295400	48668	37599	77.2561	37570	77.1965	RNA
ALD_CC_K01_06_d_RNA_Bac	SAMN14343442	SRR11295398	86155	67186	77.9827	66859	77.6032	RNA
ALD_CC_K01_07_a_RNA_Bac	SAMN14343443	SRR11295498	47781	34300	71.7859	34298	71.7817	RNA
ALD_CC_K01_07_b_RNA_Bac	SAMN14343443	SRR11295395	50358	41611	82.6304	41607	82.6224	RNA
ALD_CC_K01_07_c_RNA_Bac	SAMN14343443	SRR11295495	46331	35244	76.07	35242	76.0657	RNA
ALD_CC_K01_08_a_RNA_Bac	SAMN14343444	SRR11295493	38373	31844	82.9854	31835	82.962	RNA
ALD_CC_K01_08_b_RNA_Bac	SAMN14343444	SRR11295491	52834	45921	86.9156	45911	86.8967	RNA
ALD_CC_K01_08_c_RNA_Bac	SAMN14343444	SRR11295232	35596	29884	83.9533	29874	83.9252	RNA
ALD_CC_K01_09_a_RNA_Bac	SAMN14343444	SRR11295230	24399	19090	78.2409	19089	78.2368	RNA
ALD_CC_K01_09_b_RNA_Bac	SAMN14343445	SRR11295228	243180	190018	78.1388	190011	78.1359	RNA
ALD_CC_K01_09_c_RNA_Bac	SAMN14343445	SRR11295226	31853	23417	73.5158	23417	73.5158	RNA
ALD_CC_K01_10_a_RNA_Bac	SAMN14343446	SRR11295223	34492	26655	77.2788	26541	76.9483	RNA
ALD_CC_K01_10_b_RNA_Bac	SAMN14343446	SRR11295222	53820	49676	92.3003	49670	92.2891	RNA
ALD_CC_K01_10_c_RNA_Bac	SAMN14343446	SRR11295221	35799	24267	67.7868	24207	67.6192	RNA
ALD_CC_K01_10_d_RNA_Bac	SAMN14343446	SRR11295219	45369	40065	88.3092	40001	88.1681	RNA
ALD_CC_K01_10_e_RNA_Bac	SAMN14343446	SRR11295217	46096	41757	90.587	41709	90.4829	RNA
ALD_CC_K01_11_a_RNA_Bac	SAMN14343447	SRR11295215	34797	29252	84.0647	29120	83.6854	RNA
ALD_CC_K01_11_b_RNA_Bac	SAMN14343447	SRR11295119	41726	35029	83.9501	34873	83.5762	RNA
ALD_CC_K01_11_c_RNA_Bac	SAMN14343447	SRR11295116	117799	90995	77.246	90716	77.0091	RNA
ALD_CC_K01_11_d_RNA_Bac	SAMN14343447	SRR11295213	39277	35503	90.3913	35453	90.264	RNA
ALD_CC_K01_11_e_RNA_Bac	SAMN14343447	SRR11295113	66847	60768	90.9061	60620	90.6847	RNA
ALD_CC_K01_12_a_RNA_Bac	SAMN14343448	SRR11295111	32745	29566	90.2916	29559	90.2703	RNA
ALD_CC_K01_12_b_RNA_Bac	SAMN14343448	SRR11295109	40275	35875	89.0751	35862	89.0428	RNA
ALD_CC_K01_12_c_RNA_Bac	SAMN14343448	SRR11295105	79397	72593	91.4304	72549	91.375	RNA
ALD_CC_K01_13_a_RNA_Bac	SAMN14343449	SRR11295107	31549	23592	74.7789	23352	74.0182	RNA
ALD_CC_K01_13_b_RNA_Bac	SAMN14343449	SRR11295102	33753	23541	69.7449	23442	69.4516	RNA
ALD_CC_K01_13_c_RNA_Bac	SAMN14343449	SRR11295100	56968	44450	78.0263	44304	77.77	RNA
ALD_CC_K01_14_a_RNA_Bac	SAMN14343450	SRR11295396	49686	30449	61.2829	30445	61.2748	RNA
ALD_CC_K01_14_b_RNA_Bac	SAMN14343450	SRR11295391	96287	59200	61.4829	59184	61.4662	RNA
ALD_CC_K01_14_c_RNA_Bac	SAMN14343450	SRR11295389	47535	29426	61.9039	29423	61.8975	RNA
ALD_CC_K01_15_a_RNA_Bac	SAMN14343451	SRR11295387	112247	86923	77.439	86667	77.211	RNA
ALD_CC_K01_15_b_RNA_Bac	SAMN14343451	SRR11295385	47713	37321	78.2198	37183	77.9305	RNA
ALD_CC_K01_15_c_RNA_Bac	SAMN14343451	SRR11295383	52712	40177	76.2198	39827	75.5559	RNA
ALD_CC_K02_01_RNA_Bac	SAMN14343452	SRR11295380	34073	19257	56.5169	19256	56.514	RNA
ALD_CC_K02_02_RNA_Bac	SAMN14343453	SRR11295378	33990	18753	55.1721	18717	55.0662	RNA
ALD_CC_K02_03_RNA_Bac	SAMN14343454	SRR11295376	75225	46294	61.5407	46254	61.4875	RNA
ALD_CC_K02_04_RNA_Bac	SAMN14343455	SRR11295374	160275	87600	54.6561	87576	54.6411	RNA
ALD_CC_K02_05_RNA_Bac	SAMN14343456	SRR11295372	54498	37086	68.0502	37078	68.0355	RNA
ALD_CC_K02_06_RNA_Bac	SAMN14343457	SRR11295369	78101	61980	79.3588	61960	79.3332	RNA
ALD_CC_K02_07_RNA_Bac	SAMN14343458	SRR11295367	106048	63737	60.102	63730	60.0954	RNA
ALD_CC_K02_08_RNA_Bac	SAMN14343459	SRR11295365	81748	66513	81.3635	66504	81.3524	RNA
ALD_CC_K02_09_RNA_Bac	SAMN14343460	SRR11295363	32993	28836	87.4004	28829	87.3791	RNA
ALD_CC_K02_10_a_RNA_Bac	SAMN14343461	SRR11295361	37635	33510	89.0395	33471	88.9358	RNA
ALD_CC_K02_10_b_RNA_Bac	SAMN14343461	SRR11295360	15482	14348	92.6754	14346	92.6624	RNA
ALD_CC_K02_11_RNA_Bac	SAMN14343462	SRR11295357	62077	46108	74.2755	45337	73.0335	RNA
ALD_CC_K02_12_RNA_Bac	SAMN14343463	SRR11295355	86118	51689	60.0211	51465	59.761	RNA
ALD_CC_K03_01_RNA_Bac	SAMN14343464	SRR11295353	78164	53189	68.048	53087	67.9175	RNA
ALD_CC_K03_02_RNA_Bac	SAMN14343465	SRR11295351	55732	26305	47.1991	25997	46.6465	RNA
ALD_CC_K03_03_RNA_Bac	SAMN14343466	SRR11295349	88389	51501	58.2663	51439	58.1962	RNA
ALD_CC_K03_04_RNA_Bac	SAMN14343467	SRR11295488	129072	81547	63.1795	81500	63.1431	RNA
ALD_CC_K03_05_RNA_Bac	SAMN14343468	SRR11295486	39328	24955	63.4535	24942	63.4205	RNA
ALD_CC_K03_06_RNA_Bac	SAMN14343469	SRR11295484	69440	56033	80.6927	56023	80.6783	RNA
ALD_CC_K03_07_RNA_Bac	SAMN14343470	SRR11295482	43302	37434	86.4487	37421	86.4186	RNA
ALD_CC_K03_08_RNA_Bac	SAMN14343471	SRR11295480	45120	34786	77.0966	34771	77.0634	RNA
ALD_CC_K03_09_RNA_Bac	SAMN14343472	SRR11295477	36172	31861	88.0819	31823	87.9769	RNA
ALD_CC_W_01_RNA_Bac	SAMN14343473	SRR11295475	59883	54076	90.3028	53896	90.0022	RNA
ALD_CC_W_02_RNA_Bac	SAMN14343474	SRR11295473	42374	37089	87.5277	36910	87.1053	RNA
ALD_CC_W_03_RNA_Bac	SAMN14343475	SRR11295471	87783	80826	92.0748	80761	92.0007	RNA
ALD_IMQ_K01_01_RNA_Bac	SAMN14343476	SRR11295469	61987	47472	76.5838	47411	76.4854	RNA	IMQ= West Lagoon
ALD_IMQ_K01_02_a_RNA_Bac	SAMN14343477	SRR11295098	49311	37131	75.2996	37119	75.2753	RNA	IMQ= West Lagoon
ALD_IMQ_K01_03_RNA_Bac	SAMN14343478	SRR11295096	76061	56742	74.6006	56725	74.5783	RNA	IMQ= West Lagoon
ALD_IMQ_K01_04_a_RNA_Bac	SAMN14343479	SRR11295095	94717	72778	76.8373	72662	76.7148	RNA	IMQ= West Lagoon
ALD_IMQ_K01_04_b_RNA_Bac	SAMN14343479	SRR11295093	36003	32322	89.7759	32289	89.6842	RNA	IMQ= West Lagoon
ALD_IMQ_K01_05_RNA_Bac	SAMN14343480	SRR11295091	120625	83351	69.0993	83345	69.0943	RNA	IMQ= West Lagoon
ALD_IMQ_K01_06_a_RNA_Bac	SAMN14343481	SRR11295087	93121	69574	74.7135	69568	74.7071	RNA	IMQ= West Lagoon
ALD_IMQ_K01_07_RNA_Bac	SAMN14343482	SRR11295089	120960	90458	74.7834	90445	74.7727	RNA	IMQ= West Lagoon
ALD_IMQ_K01_08_RNA_Bac	SAMN14343483	SRR11295084	56024	45823	81.7917	45794	81.74	RNA	IMQ= West Lagoon
ALD_IMQ_K01_09_RNA_Bac	SAMN14343484	SRR11295082	74866	56506	75.4762	56500	75.4682	RNA	IMQ= West Lagoon
ALD_IMQ_K01_10_RNA_Bac	SAMN14343485	SRR11295080	82223	73213	89.042	70720	86.01	RNA	IMQ= West Lagoon
ALD_IMQ_K01_11_RNA_Bac	SAMN14343486	SRR11295077	128346	108078	84.2083	108021	84.1639	RNA	IMQ= West Lagoon
ALD_IMQ_K02_01_RNA_Bac	SAMN14343487	SRR11295075	142134	120527	84.7981	120400	84.7088	RNA	IMQ= West Lagoon
ALD_IMQ_K02_02_RNA_Bac	SAMN14343488	SRR11295073	65176	53206	81.6343	53184	81.6006	RNA	IMQ= West Lagoon
ALD_IMQ_K02_03_RNA_Bac	SAMN14343489	SRR11295070	60649	50148	82.6856	50138	82.6691	RNA	IMQ= West Lagoon
ALD_IMQ_K02_04_RNA_Bac	SAMN14343490	SRR11295072	95524	86692	90.7542	86691	90.7531	RNA	IMQ= West Lagoon
ALD_IMQ_K02_05_RNA_Bac	SAMN14343491	SRR11295066	84249	74780	88.7607	74689	88.6527	RNA	IMQ= West Lagoon
ALD_IMQ_K02_06_RNA_Bac	SAMN14343492	SRR11295064	79077	66475	84.0636	66464	84.0497	RNA	IMQ= West Lagoon
ALD_IMQ_K02_07_RNA_Bac	SAMN14343493	SRR11295062	52339	42446	81.0982	42410	81.0294	RNA	IMQ= West Lagoon
ALD_IMQ_K02_08_a_RNA_Bac	SAMN14343494	SRR11295060	70367	56426	80.1882	56403	80.1555	RNA	IMQ= West Lagoon
ALD_IMQ_K02_08_b_RNA_Bac	SAMN14343494	SRR11295058	44383	40475	91.1948	40474	91.1926	RNA	IMQ= West Lagoon
ALD_IMQ_K02_09_RNA_Bac	SAMN14343495	SRR11295055	67259	60765	90.3448	60698	90.2452	RNA	IMQ= West Lagoon
ALD_IMQ_K02_10_RNA_Bac	SAMN14343496	SRR11295348	55818	50070	89.7022	50060	89.6843	RNA	IMQ= West Lagoon
ALD_IMQ_K02_11_RNA_Bac	SAMN14343497	SRR11295345	40072	32601	81.3561	32596	81.3436	RNA	IMQ= West Lagoon
ALD_IMQ_K02_12_RNA_Bac	SAMN14343498	SRR11295343	66021	56590	85.7152	56576	85.6939	RNA	IMQ= West Lagoon
ALD_IMQ_K03_01_RNA_Bac	SAMN14343499	SRR11295340	88274	70132	79.4481	70078	79.3869	RNA	IMQ= West Lagoon
ALD_IMQ_K03_02_RNA_Bac	SAMN14343500	SRR11295342	79855	75196	94.1657	75190	94.1582	RNA	IMQ= West Lagoon
ALD_IMQ_K03_03_RNA_Bac	SAMN14343501	SRR11295336	66676	55737	83.5938	55723	83.5728	RNA	IMQ= West Lagoon
ALD_IMQ_K03_04_RNA_Bac	SAMN14343502	SRR11295334	57343	49442	86.2215	49435	86.2093	RNA	IMQ= West Lagoon
ALD_IMQ_K03_05_RNA_Bac	SAMN14343503	SRR11295332	44105	40918	92.7741	40914	92.765	RNA	IMQ= West Lagoon
ALD_IMQ_K03_06_RNA_Bac	SAMN14343504	SRR11295330	87217	76725	87.9702	76725	87.9702	RNA	IMQ= West Lagoon
ALD_IMQ_K03_07_RNA_Bac	SAMN14343505	SRR11295328	41829	37872	90.5401	37861	90.5138	RNA	IMQ= West Lagoon
ALD_IMQ_K03_08_a_RNA_Bac	SAMN14343506	SRR11295326	63641	55874	87.7956	55768	87.629	RNA	IMQ= West Lagoon
ALD_IMQ_K03_08_b_RNA_Bac	SAMN14343506	SRR11295324	22612	20738	91.7124	20735	91.6991	RNA	IMQ= West Lagoon
ALD_IMQ_K03_09_a_RNA_Bac	SAMN14343507	SRR11295323	80274	73334	91.3546	72787	90.6732	RNA	IMQ= West Lagoon
ALD_IMQ_K03_09_b_RNA_Bac	SAMN14343507	SRR11295321	28426	26294	92.4998	26273	92.4259	RNA	IMQ= West Lagoon
ALD_IMQ_K03_10_a_RNA_Bac	SAMN14343508	SRR11295320	60259	54651	90.6935	54641	90.6769	RNA	IMQ= West Lagoon
ALD_IMQ_K03_10_b_RNA_Bac	SAMN14343508	SRR11295318	54763	51313	93.7001	51312	93.6983	RNA	IMQ= West Lagoon
ALD_IMQ_K03_11_a_RNA_Bac	SAMN14343508	SRR11295317	50764	45313	89.2621	45306	89.2483	RNA	IMQ= West Lagoon
ALD_IMQ_K03_11_b_RNA_Bac	SAMN14343508	SRR11295313	58575	54550	93.1285	54503	93.0482	RNA	IMQ= West Lagoon
ALD_IMQ_K03_12_a_RNA_Bac	SAMN14343510	SRR11295312	72364	65127	89.9992	64784	89.5252	RNA	IMQ= West Lagoon
ALD_IMQ_K03_12_b_RNA_Bac	SAMN14343510	SRR11295311	42699	39216	91.8429	39205	91.8171	RNA	IMQ= West Lagoon
ALD_IMQ_W_01_a_RNA_Bac	SAMN14343511	SRR11295309	48145	44544	92.5205	44515	92.4603	RNA	IMQ= West Lagoon
ALD_IMQ_W_01_b_RNA_Bac	SAMN14343511	SRR11295307	23494	21017	89.4569	20940	89.1291	RNA	IMQ= West Lagoon
ALD_IMQ_W_02_RNA_Bac	SAMN14343512	SRR11295306	28416	25098	88.3235	24893	87.6021	RNA	IMQ= West Lagoon
ALD_IMQ_W_03_RNA_Bac	SAMN14343513	SRR11295304	30141	27584	91.5165	27494	91.2179	RNA	IMQ= West Lagoon
ALD_NL_K01_01_RNA_Bac	SAMN14343529	SRR11295042	60346	51985	86.1449	51973	86.125	RNA
ALD_NL_K01_02_a_RNA_Bac	SAMN14343530	SRR11295040	79947	40201	50.2846	40105	50.1645	RNA
ALD_NL_K01_02_b_RNA_Bac	SAMN14343530	SRR11295037	171708	78943	45.9751	78265	45.5803	RNA
ALD_NL_K01_03_RNA_Bac	SAMN14343531	SRR11295035	80040	59932	74.8776	59803	74.7164	RNA
ALD_NL_K01_04_RNA_Bac	SAMN14343532	SRR11295032	37946	32807	86.4571	32799	86.436	RNA
ALD_NL_K01_05_RNA_Bac	SAMN14343533	SRR11295030	98526	72125	73.204	72108	73.1868	RNA
ALD_NL_K01_06_a_RNA_Bac	SAMN14343534	SRR11295028	39633	31248	78.8434	31232	78.803	RNA
ALD_NL_K01_06_b_RNA_Bac	SAMN14343534	SRR11295039	66686	56711	85.0418	56699	85.0238	RNA
ALD_NL_K02_01_RNA_Bac	SAMN14343535	SRR11295025	49890	44232	88.659	44202	88.5989	RNA
ALD_NL_K02_02_RNA_Bac	SAMN14343536	SRR11295022	100033	72815	72.791	72803	72.779	RNA
ALD_NL_K02_03_RNA_Bac	SAMN14343537	SRR11295020	130282	98319	75.4663	98121	75.3143	RNA
ALD_NL_K02_04_RNA_Bac	SAMN14343538	SRR11295018	131377	103806	79.0138	103786	78.9986	RNA
ALD_NL_K02_05_RNA_Bac	SAMN14343539	SRR11295016	186735	124832	66.8498	124677	66.7668	RNA
ALD_NL_K02_06_RNA_Bac	SAMN14343540	SRR11295014	128347	96937	75.5273	96892	75.4922	RNA
ALD_NL_K02_07_RNA_Bac	SAMN14343541	SRR11295011	188582	132001	69.9966	131955	69.9722	RNA
ALD_NL_K03_01_RNA_Bac	SAMN14343542	SRR11295008	74109	50514	68.1618	50504	68.1483	RNA
ALD_NL_K03_02_RNA_Bac	SAMN14343543	SRR11295302	76869	33461	43.5299	33375	43.418	RNA
ALD_NL_K03_03_RNA_Bac	SAMN14343544	SRR11295300	99048	51717	52.2141	51695	52.1919	RNA
ALD_NL_K03_04_RNA_Bac	SAMN14343545	SRR11295298	82243	47451	57.6961	47449	57.6937	RNA
ALD_NL_K03_05_RNA_Bac	SAMN14343546	SRR11295295	139860	85464	61.1068	85444	61.0925	RNA
ALD_NL_K03_06_RNA_Bac	SAMN14343547	SRR11295293	135027	78831	58.3817	78824	58.3765	RNA
ALD_NL_K03_07_RNA_Bac	SAMN14343548	SRR11295291	108945	81228	74.5587	81210	74.5422	RNA
ALD_NL_W_01_RNA_Bac	SAMN14343549	SRR11295289	80109	69376	86.602	69318	86.5296	RNA
ALD_NL_W_02_RNA_Bac	SAMN14343550	SRR11295287	164081	88659	54.0337	88056	53.6662	RNA
ALD_NL_W_03_RNA_Bac	SAMN14343551	SRR11295284	112346	98948	88.0743	98861	87.9969	RNA
ALD_SL_K01_01_RNA_Bac	SAMN14343576	SRR11295462	103475	56036	54.1541	56020	54.1387	RNA
ALD_SL_K01_02_a_RNA_Bac	SAMN14343577	SRR11295460	112962	83002	73.4778	82898	73.3857	RNA
ALD_SL_K01_02_b_RNA_Bac	SAMN14343577	SRR11295458	67215	55340	82.3328	55196	82.1186	RNA
ALD_SL_K01_03_RNA_Bac	SAMN14343578	SRR11295456	112633	63110	56.0315	63049	55.9774	RNA
ALD_SL_K01_04_RNA_Bac	SAMN14343579	SRR11295454	117087	75929	64.8484	75888	64.8133	RNA
ALD_SL_K01_05_RNA_Bac	SAMN14343580	SRR11295451	116120	66939	57.6464	66927	57.6361	RNA
ALD_SL_K01_06_a_RNA_Bac	SAMN14343581	SRR11295449	96200	73304	76.1996	73297	76.1923	RNA
ALD_SL_K01_06_b_RNA_Bac	SAMN14343581	SRR11295447	47623	39698	83.3589	39663	83.2854	RNA
ALD_SL_K01_07_RNA_Bac	SAMN14343582	SRR11295444	99438	68483	68.87	68460	68.8469	RNA
ALD_SL_K01_08_RNA_Bac	SAMN14343583	SRR11295441	39381	20808	52.8377	20808	52.8377	RNA
ALD_SL_K01_09_RNA_Bac	SAMN14343584	SRR11295278	109500	66407	60.6457	66398	60.6374	RNA
ALD_SL_K01_10_RNA_Bac	SAMN14343585	SRR11295276	66135	47890	72.4125	47887	72.408	RNA
ALD_SL_K01_11_RNA_Bac	SAMN14343586	SRR11295274	70782	58133	82.1296	58132	82.1282	RNA
ALD_SL_K02_01_RNA_Bac	SAMN14343587	SRR11295272	102879	82980	80.6579	82975	80.653	RNA
ALD_SL_K02_02_RNA_Bac	SAMN14343588	SRR11295270	73809	60897	82.5062	60888	82.494	RNA
ALD_SL_K02_03_RNA_Bac	SAMN14343589	SRR11295267	107182	85019	79.3221	84943	79.2512	RNA
ALD_SL_K02_04_RNA_Bac	SAMN14343590	SRR11295265	122208	86858	71.0739	86848	71.0657	RNA
ALD_SL_K02_05_RNA_Bac	SAMN14343591	SRR11295263	87177	52317	60.0124	52288	59.9791	RNA
ALD_SL_K02_06_RNA_Bac	SAMN14343592	SRR11295261	113481	79079	69.6848	79069	69.676	RNA
ALD_SL_K02_07_RNA_Bac	SAMN14343593	SRR11295259	37222	26919	72.3201	26917	72.3148	RNA
ALD_SL_K02_08_RNA_Bac	SAMN14343594	SRR11295256	42131	34097	80.9309	34096	80.9285	RNA
ALD_SL_K02_09_RNA_Bac	SAMN14343595	SRR11295254	97510	78973	80.9896	78942	80.9579	RNA
ALD_SL_K02_10_RNA_Bac	SAMN14343596	SRR11295252	110483	80634	72.9832	80626	72.9759	RNA
ALD_SL_K03_01_a_RNA_Bac	SAMN14343597	SRR11295250	137940	88056	63.8365	88045	63.8285	RNA
ALD_SL_K03_02_RNA_Bac	SAMN14343598	SRR11295247	162015	89101	54.9955	89035	54.9548	RNA
ALD_SL_K03_03_RNA_Bac	SAMN14343599	SRR11295244	104475	67632	64.7351	67617	64.7207	RNA
ALD_SL_K03_04_RNA_Bac	SAMN14343600	SRR11295242	90773	57342	63.1708	57330	63.1575	RNA
ALD_SL_K03_05_RNA_Bac	SAMN14343601	SRR11295240	62236	34248	55.0292	34235	55.0084	RNA
ALD_SL_K03_06_RNA_Bac	SAMN14343602	SRR11295238	57169	40374	70.6222	40344	70.5697	RNA
ALD_SL_K03_07_RNA_Bac	SAMN14343603	SRR11295236	56409	43883	77.7943	43878	77.7855	RNA
ALD_SL_K03_08_RNA_Bac	SAMN14343604	SRR11295499	139928	113797	81.3254	113767	81.304	RNA
ALD_SL_K03_09_RNA_Bac	SAMN14343605	SRR11295140	108751	91080	83.751	91059	83.7316	RNA
ALD_SL_K03_10_RNA_Bac	SAMN14343606	SRR11295138	62245	44272	71.1254	44268	71.119	RNA
ALD_SL_W_01_RNA_Bac	SAMN14343610	SRR11295128	89157	77555	86.987	77114	86.4924	RNA
ALD_SL_W_02_RNA_Bac	SAMN14343611	SRR11295126	49380	42981	87.0413	42608	86.2859	RNA
ALD_SL_W_03_RNA_Bac	SAMN14343612	SRR11295124	69416	58947	84.9185	58264	83.9345	RNA
			Raw_reads x2 (paired-end reads)	After QF (fastp) and vsearch	% passed	After taxonomy filter	% passed (from total)	Amplicon template
TOTAL READS			23709759	18414457		18343238
MEAN reads/%			69326.8	53843.4	79.4532	53635.2	79.1191
Mean reads and % reads passed per sampling site and amplicon type
CC			68990.2	57293.2	84.4678	56897.3	83.8184	DNA
IMQ (WL)			62468.3	52225.8	83.8433	51937.8	83.417	DNA
NL			54961	43411.1	78.5542	43170.8	78.1239	DNA
SL			59381.3	48388.2	82.1301	48032.7	81.5083	DNA
CC			61755.8	45086.2	74.6799	45000.5	74.5329	RNA
IMQ (WL)			66243.1	55985.3	85.718	55879.7	85.563	RNA
NL			104909	71301.7	70.1397	71206.2	70.0645	RNA
SL			90070.2	63670	71.6877	63605	71.5998	RNA
