# Supplementary material for: DNA- and RNA-based bacterial communities and geochemical zonation under changing sediment porewater dynamics on the Aldabra Atoll
Source: Sci Rep. 2022 Mar 11;12:4257. doi: 10.1038/s41598-022-07980-0 (PMC8917147; doi:10.1038/s41598-022-07980-0)
Supplement: Supplementary file 9 — Supplementary Table 4. [file 41598_2022_7980_MOESM9_ESM.xlsx]

## Sheet: ASV_table_paper_93_95
DNA- and RNA-based bacterial communities and geochemical zonation under changing sediment porewater dynamics on the Aldabra Atoll
Supplementary Table S4. Unnormalized ASV count table with taxonomic assignments and BLAST results. All hits with an identity <95% and hit quality < 93% are indicated as “No blast hit”.
ASV	ALD_CC_K01_01_DNA_Bac	ALD_CC_K01_01_RNA_Bac	ALD_CC_K01_02_a_RNA_Bac	ALD_CC_K01_02_b_DNA_Bac	ALD_CC_K01_02_b_RNA_Bac	ALD_CC_K01_02_c_DNA_Bac	ALD_CC_K01_02_c_RNA_Bac	ALD_CC_K01_02_d_DNA_Bac	ALD_CC_K01_03_a_DNA_Bac	ALD_CC_K01_03_a_RNA_Bac	ALD_CC_K01_03_b_DNA_Bac	ALD_CC_K01_03_b_RNA_Bac	ALD_CC_K01_03_c_DNA_Bac	ALD_CC_K01_03_c_RNA_Bac	ALD_CC_K01_04_a_DNA_Bac	ALD_CC_K01_04_a_RNA_Bac	ALD_CC_K01_04_b_DNA_Bac	ALD_CC_K01_04_b_RNA_Bac	ALD_CC_K01_04_c_DNA_Bac	ALD_CC_K01_04_c_RNA_Bac	ALD_CC_K01_05_a_DNA_Bac	ALD_CC_K01_05_a_RNA_Bac	ALD_CC_K01_05_b_DNA_Bac	ALD_CC_K01_05_b_RNA_Bac	ALD_CC_K01_05_c_DNA_Bac	ALD_CC_K01_05_c_RNA_Bac	ALD_CC_K01_06_a_RNA_Bac	ALD_CC_K01_06_b_DNA_Bac	ALD_CC_K01_06_b_RNA_Bac	ALD_CC_K01_06_c_DNA_Bac	ALD_CC_K01_06_c_RNA_Bac	ALD_CC_K01_06_d_DNA_Bac	ALD_CC_K01_06_d_RNA_Bac	ALD_CC_K01_07_a_DNA_Bac	ALD_CC_K01_07_a_RNA_Bac	ALD_CC_K01_07_b_DNA_Bac	ALD_CC_K01_07_b_RNA_Bac	ALD_CC_K01_07_c_DNA_Bac	ALD_CC_K01_07_c_RNA_Bac	ALD_CC_K01_08_a_DNA_Bac	ALD_CC_K01_08_a_RNA_Bac	ALD_CC_K01_08_b_DNA_Bac	ALD_CC_K01_08_b_RNA_Bac	ALD_CC_K01_08_c_DNA_Bac	ALD_CC_K01_08_c_RNA_Bac	ALD_CC_K01_09_a_DNA_Bac	ALD_CC_K01_09_a_RNA_Bac	ALD_CC_K01_09_b_DNA_Bac	ALD_CC_K01_09_b_RNA_Bac
ASV_000011	1	5	0	0	1	0	1	0	2	4	4	2	0	5	0	1	3	0	2	11	2857	1706	2336	9680	488	17754	49	1	6	2	2	0	4	16954	17658	26609	26719	89266	21972	0	24	3	5	1	4	13964	6711	17302	59173
ASV_000016	0	0	6	0	0	0	0	0	0	0	1	0	0	1	0	0	0	0	0	0	0	0	0	0	1	0	0	0	0	3	0	2	1	0	0	0	0	6	0	0	0	0	0	0	0	0	0	0	0
ASV_000015	0	0	0	0	0	0	0	0	0	0	0	0	0	0	0	0	0	0	1	0	1	0	0	0	1	0	0	0	0	1	0	0	8	0	0	0	0	6	0	1	0	0	0	0	0	0	0	0	1
ASV_000006	5	0	0	0	0	0	0	0	0	0	0	0	0	0	0	0	0	0	0	0	0	0	0	0	0	0	1	0	0	1	0	0	2	0	1	0	0	0	0	0	0	0	0	0	0	0	0	0	3
ASV_000005	0	0	1	1	0	0	0	1	1	0	2	0	0	1	0	0	0	0	0	0	0	0	0	0	0	0	2	0	1	0	0	1	4	0	0	0	0	0	0	0	0	0	0	0	0	0	0	0	1
ASV_000017	3	1	2	0	0	0	0	0	7	7	14	1	0	3	0	0	0	0	0	0	0	0	0	0	0	0	0	0	0	0	0	1	0	0	1	0	0	0	0	1	9	0	3	0	3	0	0	0	2
ASV_000014	6	8	11	35	1	9	1	12	286	127	283	86	17	4	1642	1045	2259	366	2589	689	14227	280	20806	2698	10648	8252	5419	11805	6760	6517	3837	7131	1266	5681	1437	8100	1005	25704	881	4180	3166	9647	6394	10240	2820	3783	237	4029	1677
ASV_000003	16	15	0	0	0	0	0	0	0	0	0	0	0	0	0	0	0	0	0	0	0	0	0	0	0	0	0	1	0	0	0	0	0	0	3	0	0	0	0	0	1	0	0	0	0	0	1	0	0
ASV_000024	14	19	0	0	0	0	0	0	0	0	0	2	0	0	0	0	0	0	0	0	0	0	0	0	0	0	0	0	1	0	0	0	0	0	24	1	10	9	13	0	2	0	0	0	3	1	20	0	209
ASV_000004	0	0	0	0	1	0	0	0	0	0	0	0	0	2	0	0	0	0	0	1	0	0	0	0	0	0	2	0	0	0	0	0	0	0	0	0	0	0	0	0	0	0	0	0	0	0	0	0	0
ASV_000008	63	40	0	0	0	0	0	0	3679	2227	3278	1047	281	244	0	0	1	0	0	0	0	0	0	13	0	0	587	344	602	205	348	223	65	0	2	2	2	10	0	0	0	1	0	0	0	0	0	0	0
ASV_000009	37	126	0	0	0	0	0	0	646	715	582	365	56	92	0	1	0	0	0	0	0	0	0	1	0	0	175	47	188	36	119	52	10	0	0	0	1	1	0	0	0	0	0	0	0	0	0	0	1
ASV_000020	150	86	0	0	0	0	0	0	0	0	0	0	0	1	0	0	0	0	0	0	0	0	0	0	0	0	1	0	0	0	0	0	3	2	1	0	0	0	0	0	0	0	0	0	0	0	0	0	1
ASV_000021	22	254	0	0	0	0	0	1	0	0	0	0	1	0	0	0	1	0	5	0	0	0	0	1	0	2	0	0	1	0	1	0	1	3	41	8	17	190	364	0	0	0	0	0	4	0	1	0	7
ASV_000026	0	0	1	0	0	0	0	0	0	0	0	0	0	0	0	0	0	0	0	0	0	0	0	0	0	0	0	0	0	0	1	0	0	0	0	0	0	0	0	0	0	0	0	0	0	0	0	0	2
ASV_000029	1	2	3281	3137	1814	1028	2318	2328	1296	3261	1607	961	3686	15275	0	1	0	1	0	2	1	0	0	348	1	0	20	0	2	3	1	1	1	0	0	0	0	0	2	0	0	0	0	0	3	0	0	0	0
ASV_000030	0	0	3545	2815	1495	788	1840	1442	1553	2932	1821	842	4624	14802	0	0	1	0	4	2	0	0	1	358	0	0	24	0	1	1	3	1	3	0	0	0	0	0	0	0	0	0	1	0	3	0	0	1	0
ASV_000019	0	0	5	2	1	0	0	0	0	0	0	0	0	0	0	0	0	0	2	0	0	0	7	0	0	0	35	12	1	3	4	0	2948	0	0	1	0	0	0	0	5	4	6	23	6	0	0	7	2
ASV_000023	76	33	52	427	8	90	14	152	3980	1528	4239	932	430	36	3914	1609	6586	490	8151	892	5368	82	8386	707	3904	2100	1019	2857	1042	1774	673	1814	345	1159	199	1169	238	5256	180	848	759	1300	1081	1332	604	216	17	220	52
ASV_000002	0	5	0	0	0	0	0	0	3	25	3	13	0	2	0	0	0	0	1	1	0	0	0	0	0	0	8	0	10	0	3	1	0	0	0	0	5	0	2	0	0	0	0	0	0	0	0	0	1
ASV_000022	608	56	14	2381	0	564	1	532	6358	11	7031	4	964	0	7622	2	10880	0	15932	0	5460	0	9772	0	4998	0	0	2834	0	3028	0	3680	96	56	0	96	0	338	0	71	0	190	0	150	0	8	0	10	0
ASV_000044	0	1	0	0	3	0	12	0	112	446	71	144	7	115	889	11316	504	1567	1314	7183	4	6	1	63	1	169	8665	41	5498	53	5671	38	1015	96	4101	31	2351	319	2594	28	5534	18	6369	15	2583	4	29	0	276
ASV_000033	0	0	38	106	21	40	39	67	145	57	239	57	157	1684	3	1	22	24	6	8	0	0	1	15	3	0	0	0	0	0	0	0	0	24	8	9	6	187	10	0	0	0	0	0	0	16	6	24	87
ASV_000049	0	1	0	0	2	0	0	0	17	76	8	18	0	4	0	1	0	0	0	1	0	0	0	1	0	0	0	1	3	0	0	1	3	0	76	8	174	21	151	0	0	0	0	0	0	104	402	149	2770
ASV_000041	0	0	37	16	3	0	1	6	97	125	136	58	36	10	0	8	3	12	11	3	0	0	0	0	0	1	10	2	3	0	10	1	3	0	0	0	0	4	2	0	15	0	13	0	27	9	14	28	32
ASV_000034	0	0	0	0	0	0	3	0	0	31	2	30	1	8	0	0	0	2	0	1	0	0	4	3	0	1	0	0	0	2	1	2	1	0	0	3	0	0	0	0	0	0	0	0	0	0	0	0	0
ASV_000051	1	0	0	0	2	0	0	0	0	0	0	0	0	0	0	0	0	0	0	0	0	0	0	0	0	0	2	0	0	0	0	0	0	0	0	0	0	0	0	0	0	0	0	0	0	0	0	0	0
ASV_000043	0	0	0	0	0	0	0	0	0	0	0	0	0	0	0	0	0	0	0	0	0	0	0	0	0	0	1	0	0	0	0	0	0	0	0	0	0	0	0	0	0	0	0	0	0	0	0	0	0
ASV_000048	1	0	1	8	0	0	0	3	0	0	0	1	0	3	0	0	0	1	0	0	0	0	0	0	0	1	1	0	0	0	0	0	10	0	5	1	3	4	8	0	0	0	0	0	0	111	101	129	776
ASV_000047	50	35	0	0	0	0	0	0	0	0	0	0	0	0	0	0	0	0	0	0	0	0	0	0	0	0	3	0	0	0	0	0	2	0	0	0	0	0	0	0	0	0	0	0	0	0	0	0	0
ASV_000012	0	0	0	0	0	0	0	0	0	0	0	0	0	3	0	0	0	0	0	0	0	0	0	0	0	0	0	0	0	0	0	0	0	0	61	0	0	0	0	0	0	0	0	0	0	0	0	0	322
ASV_000039	0	0	0	0	0	0	0	0	0	0	0	0	0	0	0	0	0	0	0	0	0	0	0	0	0	0	0	0	0	0	0	0	0	0	0	0	0	0	0	0	0	0	0	0	0	0	0	0	0
ASV_000056	0	0	0	0	0	0	0	0	0	0	0	0	0	0	0	0	0	0	0	0	0	0	0	0	0	0	0	0	0	0	0	0	0	0	0	0	0	0	1	0	0	0	0	0	0	0	0	0	0
ASV_000068	0	0	0	0	0	0	0	0	0	0	0	0	0	0	0	0	0	0	0	0	0	0	0	0	0	0	0	0	0	0	0	0	0	0	0	0	0	0	0	0	0	0	0	0	0	0	0	0	1
ASV_000074	0	0	0	0	0	0	0	0	0	0	0	0	0	0	0	0	0	0	0	0	0	0	0	0	0	0	0	0	0	0	0	0	0	0	0	0	0	0	0	0	0	0	0	0	0	0	0	0	1
ASV_000087	0	0	0	0	0	0	0	0	0	0	0	0	0	1	0	1	0	0	0	0	0	0	0	0	0	0	0	0	0	0	0	1	0	0	7	0	2	0	1	0	0	0	0	0	0	2485	3404	3120	41576
ASV_000007	0	28	2	0	0	0	0	0	0	1	0	0	0	1	0	6	0	0	0	0	0	1	0	4	0	11	0	0	4	0	0	0	34	0	12	0	8	0	11	1	81	0	3	0	2	0	7	0	6
ASV_000091	0	0	0	0	0	0	0	0	0	0	0	0	0	1	0	0	0	0	0	0	0	0	0	0	0	0	0	0	0	0	0	0	0	0	0	0	0	0	0	0	0	0	0	0	0	0	0	0	0
ASV_000063	0	1	1	0	0	0	0	0	0	0	0	0	0	0	0	0	0	0	0	0	0	0	0	0	0	1	0	0	0	0	0	0	0	1	1	0	0	0	0	0	0	0	0	0	0	0	0	0	0
ASV_000072	0	0	0	0	0	0	0	0	0	0	0	0	0	0	0	0	0	0	0	0	0	0	0	0	0	0	0	0	0	0	0	0	0	0	0	0	0	0	0	0	0	0	0	0	0	0	0	0	0
ASV_000059	0	0	3	54	3	4	0	36	2516	692	1424	219	426	353	2	1	19	8	23	16	0	0	0	6	1	0	0	0	0	1	0	0	0	0	2	1	2	15	8	0	0	0	0	0	0	0	0	0	0
ASV_000067	0	0	0	0	0	0	2	0	451	274	272	59	13	14	97	47	744	423	312	218	2	0	3	0	3	0	2545	157	2531	127	2058	223	966	3	14	2	32	19	15	25	173	82	489	82	414	62	6	95	142
ASV_000079	0	0	0	0	1	0	0	0	214	259	106	52	322	315	5	12	254	191	104	107	0	0	0	10	0	0	0	0	0	0	0	0	0	0	0	0	0	0	0	0	0	0	0	1	0	19	8	32	39
ASV_000071	0	0	0	0	0	0	0	0	464	246	276	37	9	10	82	41	666	275	262	221	0	0	0	0	0	0	2605	130	2466	94	1871	164	896	3	15	14	26	17	10	25	127	78	412	89	336	68	12	76	148
ASV_000060	0	0	0	0	0	0	0	0	2	0	0	0	0	0	0	0	0	0	1	0	0	0	0	0	0	0	0	0	0	0	0	0	0	0	0	1	0	1	0	0	0	0	0	0	0	166	20	371	646
ASV_000046	2	0	0	0	0	0	0	0	7	18	9	13	0	0	0	0	0	0	0	0	0	0	0	0	0	0	9	0	5	2	1	0	0	0	0	0	0	0	0	0	0	0	0	0	0	0	1	0	0
ASV_000061	0	1	42	32	6	6	4	17	68	28	81	21	14	10	3	3	20	21	5	7	0	0	0	0	0	0	0	0	0	0	1	1	0	2	3	0	5	3	9	0	0	0	0	1	0	412	4	761	138
ASV_000062	0	0	2	3	1	1	0	12	148	51	130	22	53	33	0	0	0	0	0	0	0	0	0	1	0	1	0	0	0	0	0	0	0	46	17	23	5	745	48	0	0	0	0	0	0	0	0	0	0
ASV_000086	0	0	0	0	0	0	0	0	0	0	0	0	0	0	0	0	0	0	0	0	0	0	0	0	0	0	0	0	0	0	0	1	0	0	0	0	0	0	0	0	0	0	0	0	0	0	0	0	0
ASV_000103	0	0	0	0	0	0	0	0	0	0	0	0	0	0	0	0	0	0	0	0	0	1	0	0	0	0	0	0	0	0	0	2	0	0	4	0	0	0	0	0	0	0	1	0	1	2511	2431	3272	29099
ASV_000040	0	0	0	0	0	1	0	0	5	3	3	2	0	0	0	0	0	0	0	0	0	0	0	0	0	0	0	0	0	0	0	0	0	0	0	0	0	0	0	0	0	0	0	0	0	0	0	0	1
ASV_000025	0	0	0	0	0	0	0	1	0	0	0	0	0	0	0	0	0	0	0	0	0	0	0	0	0	0	1	0	1	0	0	0	0	0	0	0	0	0	0	0	0	0	0	0	0	0	0	0	0
ASV_000064	540	1742	97	1770	15	311	21	369	687	91	598	40	55	2	44	0	62	0	93	0	6	1	3	0	7	0	1	2	0	4	0	4	1	7	0	2	0	21	0	1	0	3	4	5	4	0	0	0	0
ASV_000032	0	2	0	0	0	0	0	0	0	1	0	0	0	0	0	0	0	0	0	0	0	0	0	8	0	9	7	0	3	0	2	0	787	0	0	0	1	0	0	0	12	0	18	0	11	0	0	0	0
ASV_000095	0	0	0	0	0	0	0	0	0	0	0	0	0	0	0	0	0	0	0	0	0	0	0	0	0	0	0	0	0	0	0	0	0	0	0	0	0	0	0	0	0	0	0	0	0	0	0	0	0
ASV_000111	0	0	0	0	0	0	0	0	0	0	0	0	0	0	0	0	0	0	0	0	0	0	0	0	0	0	0	0	0	0	0	0	0	0	1	0	0	0	0	0	0	0	0	0	0	0	0	0	0
ASV_000131	0	0	0	0	0	1	0	0	142	149	93	44	1899	17060	0	0	0	0	0	0	0	0	0	282	0	0	0	0	1	0	1	0	0	0	0	0	0	0	0	0	0	0	0	0	0	0	0	0	1
ASV_000085	0	0	0	2	0	0	0	6	60	46	54	21	30	15	0	0	2	0	0	0	0	0	0	0	0	0	0	0	0	0	0	0	0	41	6	27	0	910	16	0	0	0	0	0	0	0	0	0	0
ASV_000069	0	0	1	0	0	0	0	0	0	0	0	0	0	1	1	5	0	0	0	0	53	136	74	1216	8	1794	4	2	31	0	0	0	0	1604	3543	2251	4582	8630	3619	2	0	0	1	0	2	150	246	167	2304
ASV_000116	0	0	0	0	0	0	0	0	0	0	0	0	0	0	0	0	0	0	0	0	0	0	0	0	0	0	1	0	0	0	0	0	0	0	0	0	0	0	0	0	0	0	0	0	0	0	0	0	0
ASV_000093	0	0	0	0	0	0	0	0	0	0	0	0	0	0	0	0	1	0	0	0	0	0	0	0	0	0	0	0	0	0	0	0	0	11	13	6	2	315	50	0	0	0	0	1	0	2037	157	3760	2383
ASV_000130	0	0	0	0	0	0	0	0	0	0	0	0	0	0	0	0	0	0	0	0	0	0	0	2	0	0	3	0	13	0	0	0	0	1	2	6	3	1	0	0	0	0	0	0	0	12	26	23	205
ASV_000098	0	0	0	0	0	0	0	1	0	0	0	0	0	0	0	0	0	0	0	1	0	0	0	0	0	0	0	0	1	0	0	0	0	0	0	0	0	0	0	0	0	0	0	0	0	0	0	0	0
ASV_000149	0	0	9154	412	6608	175	9078	157	0	0	0	1	0	0	0	0	0	1	0	0	0	0	0	1	0	4	52	0	15	0	3	0	9	0	0	0	0	0	0	0	0	0	0	0	8	0	0	0	1
ASV_000090	4	12	3	3	0	0	0	0	67	48	37	18	1	3	114	79	115	27	141	25	17	0	5	14	3	29	9	3	12	3	2	4	1	2	11	2	9	9	0	0	0	1	1	0	2	0	0	0	0
ASV_000140	0	0	0	0	0	0	0	0	0	0	0	0	0	0	0	0	0	0	0	0	0	0	0	0	0	0	0	0	0	0	0	0	0	0	0	0	0	0	0	0	0	0	0	0	0	0	0	0	0
ASV_000088	0	0	0	0	0	0	0	0	0	0	0	0	0	0	0	0	0	0	0	0	0	0	0	0	0	0	0	0	0	0	0	0	0	0	0	0	0	2	0	0	0	0	0	0	1	0	0	0	0
ASV_000083	32	25	16	80	2	35	6	26	2044	290	1742	122	146	13	3100	907	3607	223	6540	456	568	1	739	17	433	73	87	408	143	353	116	423	55	13	0	12	0	53	0	21	4	45	16	66	17	0	0	0	0
ASV_000122	0	0	0	0	0	0	0	0	0	0	0	0	0	0	0	0	0	0	0	0	0	0	0	0	0	0	0	0	0	0	0	0	0	0	0	0	0	0	0	0	0	0	0	0	0	0	0	0	1
ASV_000092	0	1	0	1	0	1	0	0	8	5	2	6	1	0	75	80	118	49	137	81	1306	74	1979	670	1068	1805	712	771	1013	332	575	476	262	266	140	333	92	1166	68	224	256	436	593	474	283	331	32	335	250
ASV_000129	7	244	130	27	33	18	51	20	96	821	93	358	16	131	319	4093	278	1349	342	1486	823	172	724	1218	412	3852	2580	101	1073	86	797	106	320	43	14	32	8	221	6	55	20	47	18	63	13	6	0	8	0
ASV_000112	6	2	1	1	0	1	1	0	28	3	17	4	2	0	112	28	112	9	126	8	3269	36	4018	143	2169	496	665	1426	240	1017	186	903	42	434	53	401	25	1338	17	158	307	155	161	85	167	63	5	60	21
ASV_000045	630	395	134	257	33	69	14	139	2598	890	2219	475	229	100	1149	700	1315	406	1949	717	442	5	758	78	338	279	209	150	141	115	99	98	48	13	1	35	1	140	4	5	0	18	0	10	0	2	0	2	2
ASV_000104	0	0	0	0	0	0	0	0	0	0	0	0	0	0	0	0	0	0	0	0	0	0	0	0	0	0	0	0	0	0	0	0	0	4	0	0	0	3	0	44	42	54	21	81	28	123	2	89	10
ASV_000118	52	102	24	92	2	12	1	23	1016	624	960	400	64	32	1631	1232	2373	556	2694	841	865	24	1105	179	579	525	194	258	198	175	119	141	37	72	8	74	5	331	3	15	3	35	5	18	8	4	0	15	2
ASV_000105	0	0	1	0	0	0	0	0	1	1	4	0	0	2	0	1	0	0	0	0	0	0	0	0	0	0	0	2	0	0	0	0	0	2	1	0	0	2	0	0	0	0	0	0	0	1	0	0	0
ASV_000150	0	0	0	0	0	1	0	0	22	10	21	6	4	0	0	3	3	6	5	2	0	0	0	0	0	0	0	0	1	0	0	0	0	0	0	0	0	0	0	0	0	0	0	0	0	0	0	1	7
ASV_000114	0	0	0	0	0	0	0	0	4	0	1	0	0	0	67	0	148	3	293	3	634	0	892	7	477	14	0	192	0	102	0	249	8	348	0	340	0	1500	0	959	1	2995	1	3478	0	83	0	164	0
ASV_000099	0	0	0	0	0	0	0	0	0	0	0	0	0	0	0	0	0	0	0	0	0	0	0	0	0	0	1	0	0	0	0	0	0	0	0	0	0	0	0	0	0	0	0	0	0	0	0	0	0
ASV_000110	0	0	0	0	0	0	0	0	0	0	0	0	0	0	0	0	0	0	0	0	0	0	0	0	0	0	0	0	0	0	0	0	0	0	0	0	0	0	0	0	0	0	0	0	0	0	0	0	0
ASV_000108	929	4950	841	1064	130	264	48	484	584	470	571	185	40	9	114	12	171	6	244	0	76	3	194	3	70	13	6	131	7	104	0	131	0	23	0	14	0	72	0	8	0	7	0	14	0	2	0	2	1
ASV_000128	2	0	0	0	1	0	0	2	205	59	107	15	61	14	310	353	208	65	410	164	0	0	0	0	0	0	343	257	281	160	208	210	120	0	1	0	0	3	1	12	804	35	1075	49	1028	1	9	0	22
ASV_000135	0	0	0	0	0	0	0	0	0	0	0	0	0	1	0	0	0	1	0	0	0	0	0	0	0	0	0	0	1	0	0	0	0	0	0	0	1	0	0	0	0	0	0	0	0	65	172	77	1626
ASV_000190	0	0	0	0	0	0	0	0	0	0	0	0	0	0	0	0	0	0	0	0	0	0	0	0	0	0	1	1	0	0	3	0	0	0	0	0	0	2	0	0	3	0	0	0	0	0	0	0	0
ASV_000133	0	0	0	0	0	0	0	0	0	0	0	0	0	0	0	0	0	0	0	0	0	0	0	0	0	0	0	2	0	0	0	0	0	36	11	86	9	238	14	116	159	205	148	236	131	317	11	396	73
ASV_000201	0	0	0	0	0	0	0	0	0	0	0	0	0	0	0	0	0	0	0	0	0	0	0	0	0	0	3	0	0	0	0	1	0	0	0	0	0	0	0	0	0	0	0	0	0	0	0	0	1
ASV_000143	0	0	0	0	0	0	0	0	0	0	0	0	0	0	0	0	0	0	0	0	0	0	0	0	0	0	0	0	0	0	0	0	0	0	0	0	0	0	0	0	0	0	0	0	0	0	0	0	0
ASV_000155	353	8839	1433	89	107	15	38	31	373	2552	335	923	28	49	105	386	107	153	119	161	42	8	38	2	20	28	50	23	27	13	22	15	11	2	1	0	0	15	1	1	2	0	0	0	0	0	0	0	0
ASV_000136	0	0	0	0	0	0	1	0	0	0	0	0	0	0	2	0	3	0	3	1	398	1	337	41	208	74	93	77	115	51	80	36	331	370	37	383	49	782	14	613	627	855	513	636	1346	676	24	791	176
ASV_000138	1	0	0	0	0	1	0	0	3	0	7	0	1	0	61	7	51	1	62	6	3662	5	4994	19	2928	123	271	2166	205	1231	105	1649	60	56	0	54	0	133	0	0	0	12	5	0	0	0	0	0	0
ASV_000224	0	0	0	0	0	0	0	0	0	0	0	0	0	0	0	0	0	0	0	0	0	0	0	0	0	0	2	0	1	0	0	0	0	0	0	0	0	0	0	0	0	0	0	0	0	0	0	0	0
ASV_000218	0	0	0	0	0	0	0	0	0	0	0	0	0	0	0	0	0	0	0	0	0	0	0	0	0	0	0	0	0	0	0	0	0	0	0	0	0	0	0	0	0	0	0	0	0	0	0	0	0
ASV_000123	0	0	0	0	0	0	0	0	0	0	0	0	0	0	0	0	0	0	0	0	0	0	0	0	0	0	0	0	0	0	0	0	0	0	0	0	0	0	0	1	0	0	0	0	0	24	0	13	0
ASV_000202	0	0	0	0	0	0	0	0	0	0	0	0	0	1	0	0	0	0	0	0	0	0	0	0	0	0	0	0	0	0	0	0	0	0	0	0	0	0	0	0	0	0	0	0	0	0	0	0	0
ASV_000152	0	0	0	0	0	0	0	0	0	0	0	0	0	0	0	0	0	0	0	0	0	0	0	0	0	0	0	0	0	0	1	0	0	0	0	0	0	0	0	0	0	0	0	0	0	0	0	0	0
ASV_000151	0	0	0	0	0	0	0	0	0	0	0	1	0	0	0	0	0	0	0	0	0	0	0	0	0	0	1	0	0	0	0	0	0	0	0	0	0	0	0	0	0	0	0	0	0	0	0	0	0
ASV_000165	1	0	0	2	0	0	0	0	32	10	25	6	0	0	11	3	15	0	9	1	40	0	33	0	17	0	1	29	1	17	0	31	2	2	0	0	0	6	0	0	0	0	0	0	0	0	0	0	0
ASV_000175	0	0	0	0	0	0	0	0	0	0	0	0	0	0	0	0	0	0	0	1	0	0	0	0	0	3	1	1	4	1	0	2	0	10	5	16	1	51	2	0	8	0	8	1	1	2	2	16	9
ASV_000167	0	0	0	0	0	0	0	0	0	0	0	0	0	0	0	0	1	0	1	0	9	0	14	2	14	2	10	86	8	31	11	36	1	9	7	12	2	41	0	41	31	76	32	112	22	224	2	218	65
ASV_000188	0	0	0	0	0	0	0	0	0	0	0	0	0	0	0	0	0	0	0	0	5	1	3	10	2	34	109	44	128	28	58	61	20	10	4	19	6	34	9	0	30	0	36	1	13	18	11	11	49
ASV_000248	0	0	0	0	0	0	0	0	0	0	1	0	0	0	0	0	0	0	0	0	0	0	0	0	0	0	3	0	15	4	147	4	101	0	0	0	0	0	0	0	0	0	0	0	0	0	0	0	0
ASV_000162	0	0	0	0	0	0	0	0	0	0	0	0	0	0	0	0	0	0	0	0	38	0	35	4	30	3	1	4	0	2	4	1	14	790	85	907	93	3003	15	1034	263	1713	171	1977	589	496	6	555	66
ASV_034245	0	0	0	0	0	0	0	0	0	0	0	0	0	0	0	0	0	0	0	0	0	0	0	0	0	0	0	0	0	0	0	0	9247	0	0	0	0	0	0	0	0	0	0	0	0	0	0	0	0
ASV_000180	0	0	0	0	0	0	0	0	0	0	0	0	0	0	0	0	0	0	0	0	0	0	0	0	0	0	0	0	0	0	0	0	0	0	0	0	0	0	0	0	0	0	0	0	0	0	0	0	0
ASV_000172	0	0	0	0	0	0	0	0	0	0	1	0	0	1	1	0	3	0	4	0	42	2	75	17	34	31	71	46	56	44	33	30	18	18	6	10	1	187	13	4	6	0	14	7	6	4	0	7	0
ASV_000139	1	0	0	0	0	0	0	0	68	14	72	3	3	1	1513	241	1124	76	1393	68	1756	15	2136	130	1118	383	96	758	59	623	37	694	10	144	4	164	2	574	2	39	5	45	5	75	2	3	0	6	0
ASV_000194	0	0	0	0	0	0	0	0	165	76	102	20	5	5	67	14	281	70	219	67	0	0	0	0	0	0	658	100	648	82	505	126	286	2	5	4	14	8	6	7	21	22	65	26	32	26	1	32	20
ASV_000212	0	0	0	0	0	0	0	0	62	38	50	14	3	11	17	5	89	43	70	68	0	0	0	0	0	0	784	34	782	36	622	44	342	0	6	2	14	4	0	5	53	15	162	15	70	15	6	17	51
ASV_000184	4	0	0	0	0	0	0	0	0	0	0	0	0	0	0	0	0	0	0	0	0	0	0	0	0	0	0	0	0	0	0	0	0	0	0	0	0	0	0	0	0	0	0	0	0	0	0	0	0
ASV_000235	1	34	47	0	4	0	2	0	17	246	22	104	5	21	53	1596	64	603	58	651	48	31	60	184	26	574	3294	51	1995	43	1349	57	496	28	112	18	52	131	44	29	390	30	472	41	239	4	0	3	6
ASV_000176	24	23	0	0	0	0	0	0	1	0	0	0	0	0	0	0	0	0	0	0	0	0	0	0	0	0	0	0	0	0	0	0	0	0	0	0	0	0	0	0	0	0	0	0	0	0	1	0	6
ASV_000258	0	0	0	0	0	0	0	0	0	0	0	0	0	0	0	0	0	0	0	0	0	0	0	0	0	0	0	0	0	0	0	1	0	0	0	0	0	0	0	0	0	0	0	0	0	0	0	0	0
ASV_000145	7	0	0	4	0	0	0	1	17	0	18	0	2	1	4	0	0	0	5	0	20	0	59	0	23	0	0	60	0	33	0	33	0	0	0	0	0	0	0	0	0	0	0	0	0	0	0	0	0
ASV_000117	0	0	0	0	0	0	0	0	94	124	58	30	23	39	63	136	40	17	81	71	0	0	0	1	0	0	2	0	1	0	1	0	2	0	0	0	0	0	0	0	5	0	4	1	4	0	0	0	0
ASV_000181	0	0	0	0	1	2	0	0	2	0	1	0	1	0	0	1	2	0	0	5	12	0	29	0	21	7	6	7	7	5	8	6	0	12	1	9	4	153	16	1	2	0	1	3	3	0	1	1	0
ASV_000196	0	0	0	0	0	0	0	0	124	58	60	23	23	8	0	4	1	0	6	1	0	0	0	0	0	0	750	290	687	180	529	268	284	0	0	0	2	4	5	3	267	18	333	20	339	2	13	1	25
ASV_000066	823	279	45	1009	5	195	11	300	481	17	511	5	38	1	58	5	106	3	111	3	13	0	30	0	19	1	0	7	0	11	0	2	0	3	0	5	0	6	0	6	0	3	0	5	0	2	0	3	0
ASV_000144	0	0	0	0	0	0	0	0	0	0	0	1	0	0	0	0	0	0	0	0	0	0	0	0	0	0	1	2	0	0	0	3	0	0	0	0	5	1	4	0	0	0	0	0	0	0	1	0	0
ASV_000270	0	0	0	0	0	0	0	0	0	0	0	0	0	0	0	0	0	0	0	0	0	0	0	0	0	0	0	0	3	0	13	0	2	0	0	1	0	0	0	0	0	0	0	0	0	0	0	0	0
ASV_000124	0	0	0	2	0	0	0	0	17	0	14	0	1	0	10	0	9	0	4	0	9	0	16	0	8	0	0	21	0	8	0	20	0	15	0	8	0	43	0	2	1	2	0	0	0	1	0	1	0
ASV_000183	0	0	0	1	0	0	0	0	8	0	8	0	4	0	54	4	43	0	80	6	1322	8	1774	82	913	253	157	550	167	363	145	187	181	80	18	88	19	334	11	200	171	286	136	225	249	211	5	264	41
ASV_000232	0	0	0	0	0	0	0	0	0	0	0	0	0	0	0	0	0	0	0	0	0	0	0	0	0	0	1	0	0	0	0	0	0	0	0	0	0	0	0	0	0	0	0	0	0	0	0	0	0
ASV_000215	1	1	0	0	1	0	2	0	0	0	0	0	0	0	0	0	0	0	0	0	0	0	0	0	0	0	0	0	0	0	0	0	0	0	0	0	0	0	0	2	2	0	8	1	1	0	0	4	1
ASV_000035	0	0	0	0	0	0	0	0	1	0	0	0	0	0	0	0	0	0	0	0	0	0	0	0	0	0	0	0	0	0	0	0	0	0	0	0	0	0	0	0	0	0	0	0	0	0	0	0	0
ASV_000244	0	0	0	0	0	0	0	4	0	0	0	0	0	0	0	0	0	0	0	0	0	0	0	0	0	0	0	0	0	0	0	2	2	0	0	0	0	0	0	0	0	0	0	0	0	0	0	0	0
ASV_000292	0	0	0	0	0	0	0	0	0	0	0	0	0	1	0	0	0	0	0	0	0	0	0	0	0	0	0	0	0	0	0	0	0	0	0	0	0	0	0	0	0	0	0	0	0	0	1	0	0
ASV_000226	0	0	0	0	0	1	0	0	58	40	55	3	900	4550	1	0	0	0	0	0	0	0	0	94	1	0	0	0	0	0	0	0	0	0	1	0	0	0	0	0	0	0	0	0	0	0	0	0	0
ASV_000259	0	0	0	0	0	0	0	0	0	0	0	0	0	0	0	0	0	0	0	0	0	1	0	0	0	0	0	0	1	0	0	0	0	0	0	0	0	0	0	0	0	0	0	0	1	0	0	0	0
ASV_000204	0	0	3	2	0	0	0	2	0	0	0	0	0	0	0	0	0	0	0	0	0	0	0	1	0	0	0	0	0	0	0	0	8	0	1	0	6	1	13	0	0	0	0	0	0	62	43	78	299
ASV_000279	0	0	108	53	54	27	71	22	20	27	15	21	51	203	0	11	4	190	3	50	0	0	0	3	0	0	2	0	2	0	0	0	0	0	0	0	0	0	0	0	0	0	0	0	0	0	0	0	2
ASV_000334	0	0	0	0	0	0	0	0	0	0	0	0	0	1	0	0	0	0	0	0	0	0	0	0	0	0	0	0	0	0	0	0	0	0	0	0	0	0	0	0	0	0	0	0	0	0	0	0	0
ASV_000267	0	0	0	0	0	0	0	0	3	0	0	0	0	0	2	50	18	61	23	123	0	0	0	0	0	0	5773	48	4747	7	2537	11	818	0	0	0	0	2	0	0	0	0	0	0	0	0	0	0	0
ASV_000206	0	0	0	0	0	0	0	0	0	0	0	0	0	0	1	0	1	0	1	0	0	0	0	0	0	0	0	0	0	3	0	0	0	0	0	0	0	0	0	0	0	0	0	0	0	0	0	0	0
ASV_000219	0	0	0	0	0	0	0	0	0	0	0	0	0	0	1	1	1	0	2	0	0	0	1	0	0	0	0	0	0	0	0	0	0	0	0	0	0	0	0	0	0	0	0	0	0	0	0	0	0
ASV_000252	0	0	0	0	0	0	0	0	0	0	0	0	0	0	2	0	1	2	0	0	18	0	34	0	20	12	18	18	16	14	6	10	4	11	33	20	21	58	7	7	76	28	39	22	46	12	2	9	63
ASV_000216	0	0	0	2	0	2	0	0	20	1	12	0	6	0	84	18	78	4	130	28	657	2	658	15	412	64	21	32	17	26	12	15	68	317	31	304	15	785	7	359	69	553	55	423	98	190	1	215	28
ASV_042186	0	0	0	0	0	0	0	0	0	0	0	0	0	0	0	0	0	0	0	0	0	0	0	0	0	0	0	0	0	0	0	0	0	0	0	0	0	0	0	0	0	0	0	0	0	0	0	0	0
ASV_000290	0	2	0	0	0	0	0	0	127	753	69	653	198	1327	0	2	2	22	0	0	0	0	0	29	0	0	0	0	0	0	1	0	0	0	0	0	0	0	0	0	0	0	0	0	2	0	0	0	0
ASV_000217	0	0	0	0	0	0	0	0	0	0	0	0	0	1	0	0	0	0	0	0	0	0	0	0	0	0	0	0	0	0	0	0	0	0	0	0	0	0	0	0	0	0	0	0	0	31	1	25	6
ASV_000304	0	1	1	0	0	0	0	0	0	3	0	3	0	0	19	199	26	84	39	70	141	87	235	622	114	1992	2148	157	1963	91	1355	155	487	7	35	10	35	47	30	2	8	3	50	6	10	0	0	1	4
ASV_000289	0	0	0	0	0	0	0	0	0	0	0	0	0	0	0	0	0	0	0	0	0	0	0	0	0	0	0	0	0	0	0	0	0	0	0	0	0	0	0	0	0	0	0	0	0	0	0	0	0
ASV_000264	0	0	0	0	0	0	0	0	0	0	0	0	0	0	0	0	0	0	0	0	0	0	0	0	0	0	0	0	0	0	0	0	0	0	0	0	0	0	0	0	0	0	0	0	0	0	0	0	0
ASV_000174	627	1	1	637	0	93	0	87	2888	5	2505	1	130	1	15	0	18	0	15	0	13	0	10	0	10	0	0	4	1	3	0	7	0	2	0	2	0	1	0	0	0	0	0	0	0	0	0	0	0
ASV_026890	0	0	0	0	0	0	0	0	0	0	0	0	0	0	0	0	0	0	0	0	0	0	0	0	0	0	0	0	0	0	0	0	0	0	0	0	0	0	0	0	0	0	0	0	0	0	0	0	0
ASV_000263	0	0	0	0	1	0	0	0	0	0	0	0	0	1	0	0	0	0	0	0	0	0	1	0	0	1	0	1	2	1	1	0	0	0	0	0	0	0	2	0	0	0	0	0	0	0	6	3	96
ASV_000265	0	0	1	0	0	0	0	0	0	0	0	0	0	1	0	0	0	0	0	0	0	0	0	0	0	0	0	0	0	0	0	0	0	0	1	0	0	0	0	0	0	0	0	0	0	0	9	3	87
ASV_000241	2	20	8	4	0	3	3	0	78	44	56	18	4	4	18	18	20	10	25	22	25	0	26	0	11	0	0	7	0	15	0	11	3	2	0	1	0	3	0	0	0	0	0	0	0	0	0	0	2
ASV_000284	0	0	0	0	0	0	0	0	0	0	0	0	0	0	0	0	0	0	0	0	0	0	0	0	0	0	0	0	0	0	0	0	0	0	0	0	0	0	0	0	0	0	0	0	0	0	0	0	0
ASV_000268	0	0	0	1	0	0	0	3	3	2	0	0	2	0	0	0	0	0	0	0	0	0	0	0	0	0	0	0	0	0	0	0	10	0	0	0	0	0	0	0	0	0	0	0	0	0	0	0	0
ASV_000277	0	0	0	0	1	0	0	0	0	0	0	0	0	1	0	0	0	0	0	0	0	0	0	0	0	0	0	0	0	0	0	0	0	0	0	0	0	0	1	0	0	0	0	0	0	0	0	0	0
ASV_000331	0	0	0	0	1	0	0	0	251	1439	235	357	13	73	64	90	286	1512	258	942	0	0	0	2	0	0	0	0	0	0	0	0	0	27	5	27	0	141	6	0	0	0	0	0	0	0	0	0	0
ASV_000296	0	0	0	0	0	0	0	0	0	0	0	0	0	0	0	0	0	0	0	0	0	0	0	0	0	0	0	0	0	0	0	0	0	0	0	0	0	0	0	0	0	0	0	0	0	0	0	0	0
ASV_000273	0	0	0	0	0	0	0	0	0	0	0	0	0	0	0	0	0	0	0	0	0	0	0	0	0	0	0	0	0	0	0	0	0	0	0	0	0	4	0	0	0	0	0	0	0	0	0	0	0
ASV_000317	0	1	1	0	0	0	0	0	0	0	0	0	0	0	0	0	0	0	0	0	0	0	0	2	0	0	1	0	0	0	1	0	0	2	0	0	0	0	0	0	0	0	0	0	0	0	0	0	0
ASV_000286	0	0	0	0	0	0	0	0	0	0	0	0	0	0	0	0	0	0	0	0	0	0	0	0	0	0	0	0	0	0	0	0	0	0	0	0	0	0	0	0	0	0	0	0	0	0	0	0	0
ASV_013099	0	0	0	0	0	0	0	0	0	0	0	0	0	0	0	0	0	0	0	0	0	30	0	129	0	169	0	0	0	0	0	0	0	240	767	90	1113	1041	840	0	0	0	0	0	0	6	97	14	726
ASV_000159	0	0	0	0	0	0	0	0	0	0	0	0	0	0	0	0	0	0	0	0	0	0	0	0	0	0	0	0	0	0	0	0	0	0	0	0	0	0	0	0	0	0	0	0	0	0	0	0	0
ASV_000038	0	0	0	0	0	0	0	1	0	0	0	0	0	0	0	0	0	0	0	0	0	1	0	2	0	2	0	0	0	0	0	0	0	3	9	4	4	16	5	0	0	0	0	0	0	3	10	5	130
ASV_004229	0	0	0	0	0	0	0	0	0	0	0	0	0	0	0	0	0	0	0	0	0	3	0	8	0	16	0	0	0	0	0	0	0	12	61	6	51	65	44	0	1	0	0	0	0	178	875	348	8038
ASV_000309	0	0	0	0	0	0	0	0	0	0	0	0	0	0	0	0	0	0	0	0	0	0	0	0	0	0	0	0	0	0	0	0	0	3	13	4	10	92	38	0	0	0	0	0	0	0	0	0	0
ASV_000294	0	0	0	0	0	0	0	0	0	0	0	0	0	0	0	0	0	0	0	0	0	0	0	0	0	0	0	0	0	0	0	0	0	0	0	0	0	0	0	0	0	0	0	0	0	0	0	0	0
ASV_000311	3	20	3	0	0	0	1	0	93	434	79	213	2	18	150	2757	138	430	305	896	97	13	104	198	59	469	686	52	346	53	193	53	29	2	2	6	5	24	3	2	3	2	10	13	0	1	0	3	3
ASV_000231	4	5	6	2	0	1	0	0	60	35	56	13	3	2	76	46	52	11	94	17	1225	39	1223	247	722	700	206	409	113	312	96	318	25	319	55	301	21	1122	35	96	22	132	29	144	20	14	0	22	2
ASV_000197	0	0	0	0	0	0	0	0	0	0	0	0	0	0	0	0	0	1	0	0	0	0	0	0	0	1	0	1	0	0	1	1	0	1	0	0	0	5	0	0	0	0	1	0	2	0	0	0	1
ASV_000001	0	0	0	0	0	0	0	0	0	0	0	0	0	0	0	0	0	0	0	0	0	0	0	0	0	0	0	0	0	0	0	0	0	0	0	0	0	1	0	0	0	0	0	0	0	0	0	0	0
ASV_000295	0	0	0	1	0	0	0	1	11	2	9	1	0	0	35	12	28	2	104	15	410	0	449	33	262	117	0	28	4	8	7	17	29	29	22	25	42	146	11	0	0	0	0	0	0	71	2	59	44
ASV_000274	0	0	0	0	0	0	2	0	0	0	0	0	0	0	0	0	0	0	0	0	0	0	0	0	0	0	0	0	0	0	0	0	0	0	0	0	0	0	0	0	0	0	0	0	0	977	76	2042	791
ASV_000315	0	0	1887	473	573	189	641	235	1	0	1	1	0	2	0	0	0	2	0	0	0	0	0	0	0	2	40	0	6	0	0	0	2	0	0	0	0	0	0	0	0	0	0	0	0	0	0	0	0
ASV_000070	0	0	2	0	0	0	0	0	0	0	0	0	0	0	2	3	0	0	0	0	1	0	0	2	0	1	3	0	1	1	0	0	313	0	0	0	0	0	0	0	2	4	9	0	5	0	0	0	0
ASV_000251	2	0	1	10	0	2	0	4	13	0	21	0	2	0	4	0	3	0	3	0	6	0	5	0	5	0	0	0	0	0	0	1	2	0	0	0	0	0	0	0	0	0	0	0	0	0	0	0	0
ASV_000299	5	6	5	12	0	1	0	2	186	80	189	43	12	4	313	246	512	127	624	147	383	4	920	46	410	74	239	488	178	283	122	209	48	150	85	202	88	650	38	85	165	140	134	185	126	23	1	19	2
ASV_000189	0	0	3	0	2	2	3	0	5	24	2	7	0	0	0	1	0	0	1	1	1	0	0	0	0	1	1	0	1	0	1	1	0	0	0	0	0	0	1	0	0	0	0	0	0	0	0	1	1
ASV_000332	0	0	0	0	0	0	0	0	0	0	0	0	0	0	0	0	0	0	0	0	0	0	0	0	0	0	0	0	0	0	0	0	0	0	0	0	0	0	0	0	0	0	0	0	0	0	0	0	0
ASV_000214	81	23	29	1332	24	226	17	525	817	36	845	33	89	2	83	0	115	0	146	0	1	0	1	0	1	0	1	1	0	0	0	2	2	2	0	3	0	4	0	0	0	0	0	0	0	0	0	0	0
ASV_000301	0	0	0	10	0	5	1	3	0	3	0	0	10	3	0	0	4	0	1	6	46	0	32	22	15	38	51	33	30	30	25	18	13	12	9	18	17	52	5	2	3	2	18	0	25	4	0	3	2
ASV_000411	0	0	0	0	0	0	0	0	0	0	0	0	0	0	0	0	0	0	0	0	0	0	0	0	0	0	0	0	0	0	0	0	0	0	0	0	0	0	0	0	0	0	0	0	0	0	0	0	0
ASV_000293	0	0	0	0	0	0	0	0	0	0	0	0	0	0	0	0	0	0	0	0	0	0	0	0	0	0	0	0	0	0	0	0	0	0	0	0	0	0	0	0	0	1	0	0	0	0	0	0	0
ASV_000238	5	15	4	7	0	0	0	0	47	37	49	22	2	4	97	50	100	9	114	13	11	0	8	8	3	18	11	3	2	5	3	3	1	10	8	5	6	22	3	0	1	0	2	2	0	0	0	0	0
ASV_000329	92	4317	5	0	1	0	0	0	1	9	1	0	0	0	1	4	0	0	2	0	0	0	0	1	0	0	0	0	1	0	0	0	0	0	0	0	1	0	0	0	0	0	0	0	1	0	1	0	1
ASV_000195	71	20	18	532	4	155	4	150	653	45	682	19	76	0	380	3	621	0	770	4	93	0	169	0	89	0	0	38	0	40	0	39	4	2	0	6	0	13	1	1	0	0	0	1	1	3	0	1	0
ASV_000297	0	0	0	0	0	0	0	0	2	0	0	0	0	0	6	3	1	1	11	0	12	1	12	2	5	8	2	5	2	9	5	6	14	1	0	0	0	3	2	2	3	2	1	4	2	1	0	1	0
ASV_000305	0	0	0	0	0	0	0	0	25	6	12	3	0	0	11	1	18	0	13	0	17	0	14	0	4	0	0	8	0	4	0	7	0	1	0	0	0	0	0	0	0	0	0	0	0	0	0	0	0
ASV_000342	0	0	0	0	0	0	0	0	0	0	0	0	0	0	1	0	3	0	3	0	266	0	341	3	200	5	2	61	2	39	2	51	0	90	0	141	0	452	1	813	30	1774	29	1978	14	546	0	631	1
ASV_000308	790	27	45	236	15	60	46	68	306	11	228	5	21	6	92	0	79	1	102	0	626	0	1165	0	599	0	0	615	0	489	0	466	0	105	0	98	0	446	0	37	0	40	0	30	0	11	0	13	0
ASV_000282	0	0	0	0	0	0	0	0	0	0	0	1	0	0	0	0	0	0	0	0	1	0	4	0	3	0	0	0	0	1	0	0	0	1	3	0	0	2	0	0	1	1	0	0	3	0	0	0	0
ASV_000084	114	137	121	1181	28	210	23	285	973	170	774	58	63	9	82	1	99	0	121	2	1	1	0	0	0	0	1	0	3	1	0	5	287	1	0	0	0	8	1	2	0	0	0	4	0	0	0	0	0
ASV_000310	0	0	0	0	0	0	0	0	0	0	0	0	0	0	0	0	0	0	0	0	0	0	0	0	0	0	0	0	0	0	0	0	0	0	0	0	0	0	0	0	0	0	0	0	0	0	0	0	0
ASV_000330	0	0	0	0	0	1	0	0	0	0	0	0	0	0	0	0	0	0	0	0	5	2	0	0	3	8	18	4	8	2	5	7	5	2	5	2	0	48	1	0	0	1	6	0	1	2	0	1	1
ASV_000242	0	0	0	0	0	0	0	0	0	0	0	0	0	0	0	0	0	0	0	0	0	0	0	0	0	0	0	0	0	0	0	0	0	0	0	0	0	0	0	0	0	0	0	1	0	0	0	0	0
ASV_000255	0	0	0	0	0	0	0	0	0	0	0	0	0	1	0	0	1	0	1	0	0	0	0	0	0	0	1	0	0	0	0	0	0	0	0	0	0	0	0	0	0	0	0	0	0	0	0	0	0
ASV_000253	0	0	0	0	0	0	0	0	0	0	0	0	0	0	0	0	0	0	0	0	0	0	0	0	0	0	0	0	0	0	0	0	0	0	0	0	0	0	0	0	0	0	0	0	0	0	0	0	0
ASV_000269	15	38	31	32	8	5	10	12	551	241	532	104	41	45	529	198	633	125	1086	318	421	3	570	39	271	123	247	178	191	137	137	190	42	14	0	17	1	111	0	14	1	26	2	33	8	0	0	3	0
ASV_000382	0	0	0	0	0	0	0	0	0	0	0	0	0	0	0	0	0	0	0	0	0	0	0	0	0	0	2	0	0	0	0	0	0	0	0	0	0	0	0	0	0	0	0	0	0	0	0	0	0
ASV_000335	74	436	210	38	29	8	50	20	358	249	312	186	21	80	280	274	213	174	294	258	444	32	408	232	289	702	227	63	69	54	56	47	27	77	21	64	10	300	8	116	27	105	19	168	6	20	0	9	1
ASV_000417	0	0	0	0	0	0	0	0	0	0	0	0	0	0	0	0	0	0	0	0	0	0	0	0	0	0	0	0	0	0	0	0	2	0	0	0	0	0	0	0	0	0	0	0	0	0	0	0	0
ASV_000260	0	2	0	0	2	0	0	0	0	0	0	0	0	0	0	0	0	1	0	0	0	0	0	0	0	19	0	0	0	0	0	0	0	0	5	0	0	0	2	0	0	0	15	0	8	0	2	0	2
ASV_002547	0	0	0	0	0	0	0	0	0	0	0	0	0	0	0	0	0	0	0	0	0	0	0	0	0	0	0	0	0	0	0	0	0	0	1	0	0	4	0	0	0	0	0	0	0	0	3	0	24
ASV_000306	0	0	0	0	0	0	0	0	0	0	0	0	0	0	0	0	0	0	0	0	0	0	0	0	0	0	0	0	0	0	0	0	0	0	0	0	0	0	0	0	0	0	0	0	0	0	0	0	0
ASV_000387	0	0	0	0	0	0	0	0	0	0	0	0	0	0	0	0	0	0	0	0	0	0	0	0	0	0	0	0	0	0	0	0	0	0	0	0	0	0	0	0	0	0	0	0	0	0	0	0	0
ASV_000357	0	0	0	0	0	0	0	0	0	0	0	0	0	0	0	0	0	0	4	1	45	4	91	34	36	55	281	245	284	170	156	201	61	77	57	89	44	330	11	285	396	382	354	538	453	204	11	194	270
ASV_000349	0	2	2	3	1	0	0	1	5	6	1	0	0	2	32	29	63	18	84	26	196	4	374	52	200	100	221	288	153	170	107	252	59	111	59	153	68	545	19	181	520	400	735	541	504	117	24	125	184
ASV_000302	0	0	0	0	0	0	0	0	0	0	1	0	0	0	0	0	0	0	1	0	0	0	0	0	0	0	0	0	0	0	0	0	0	0	0	0	0	0	0	0	0	0	0	0	0	0	0	0	0
ASV_000314	13	12	12	3	7	0	20	3	38	27	31	14	4	4	47	105	35	86	71	226	940	53	1174	817	733	2106	348	67	133	47	75	85	46	54	14	52	7	194	6	91	40	126	21	159	27	14	0	9	1
ASV_000307	0	0	0	0	0	0	0	0	0	0	0	0	0	0	0	0	0	0	0	0	0	0	1	0	0	0	0	1	0	0	0	0	0	0	0	0	0	0	0	1	0	0	0	0	0	0	0	0	0
ASV_000326	0	0	0	1	0	1	0	0	3	0	1	0	0	0	22	1	8	0	9	1	314	0	319	6	225	29	10	146	2	115	2	108	2	734	26	476	2	2712	11	302	37	297	14	564	21	170	0	157	2
ASV_000320	0	0	0	0	0	0	0	0	0	0	0	0	0	0	0	0	0	0	0	0	0	0	0	0	0	0	0	0	0	0	0	0	0	0	0	0	0	0	0	0	0	0	0	0	0	0	0	0	0
ASV_000377	0	0	0	0	0	0	0	0	0	0	0	0	0	0	0	0	0	0	0	0	0	0	0	0	0	0	0	0	0	0	0	0	0	0	0	0	0	0	0	0	0	0	0	0	0	0	0	0	0
ASV_000380	0	0	0	1	1	0	0	0	3	18	4	6	0	1	44	122	44	32	75	67	522	30	624	301	351	1184	418	443	401	299	266	345	64	51	7	50	8	211	3	55	23	100	34	178	12	6	0	8	1
ASV_000185	0	92	299	15	43	1	30	0	15	844	7	245	2	33	0	244	0	142	1	206	0	0	0	1	0	0	1	0	0	0	0	0	2	0	0	0	0	0	0	0	0	0	0	0	0	0	0	0	0
ASV_012348	0	0	0	0	0	0	0	0	0	0	0	0	0	0	0	0	0	0	0	0	0	0	0	0	0	0	0	0	0	2	0	0	0	0	0	0	0	0	0	0	0	0	0	0	0	0	0	0	0
ASV_000283	0	0	0	0	0	0	0	0	0	0	0	0	0	0	0	0	0	0	0	0	0	0	0	0	0	0	0	0	0	0	0	0	0	0	0	0	0	0	0	0	0	0	0	0	0	0	0	0	0
ASV_000359	10	5	40	193	21	45	16	121	403	217	335	171	60	64	287	253	590	464	860	1019	10	0	7	3	3	0	18	12	1	9	29	38	19	5	0	3	0	17	0	2	0	9	0	7	0	3	0	1	0
ASV_000280	0	0	0	3	0	0	0	1	16	1	13	0	0	0	3	0	4	0	10	0	7	0	4	0	3	0	0	0	0	3	0	3	0	0	0	0	0	0	0	0	0	0	0	0	0	0	0	0	0
ASV_000337	0	0	0	0	0	0	0	0	2	1	1	0	0	0	1	0	1	0	0	0	2	0	0	0	0	0	1	0	0	0	0	1	0	0	0	0	0	0	0	0	0	0	0	0	0	0	0	0	0
ASV_000272	0	0	20	78	3	15	2	33	16	14	12	7	6	2	0	0	0	0	0	0	0	0	0	0	0	0	0	0	0	0	0	0	1	0	0	0	0	0	2	0	0	0	0	0	0	0	0	0	0
ASV_000245	0	0	0	0	0	0	0	0	2	0	0	0	0	0	0	0	0	0	0	0	0	0	0	0	0	0	0	0	0	1	0	0	0	0	0	0	0	0	0	0	0	0	0	0	0	0	0	0	0
ASV_000428	0	0	0	0	0	0	0	0	0	0	0	0	0	0	0	0	0	0	0	0	0	0	0	0	0	0	0	0	0	0	0	0	0	0	0	0	0	0	0	0	0	0	0	0	0	0	0	0	0
ASV_000221	4	12	1	6	0	1	1	2	105	68	98	22	11	16	160	178	185	87	248	134	580	4	481	16	284	86	1131	429	348	197	130	248	69	28	0	24	3	98	0	88	6	89	1	282	317	29	0	17	0
ASV_000323	0	0	0	0	0	0	0	0	0	0	0	0	0	0	0	0	0	0	0	0	0	0	0	0	0	0	0	0	0	0	0	0	0	0	0	0	0	0	0	0	0	0	0	0	0	0	0	0	0
ASV_000402	0	0	0	0	0	0	0	0	0	0	0	0	0	0	0	0	0	0	0	0	0	0	0	0	0	0	0	0	0	0	0	0	0	0	0	0	0	0	0	0	0	0	0	0	0	0	0	0	0
ASV_000350	0	1	5	19	3	3	6	2	147	2	88	0	7	0	0	0	14	0	9	0	0	0	0	0	0	0	0	0	0	0	0	0	0	0	0	0	0	0	0	0	0	0	0	0	0	0	0	0	0
ASV_000364	0	0	0	0	0	0	0	0	0	0	0	0	0	0	1	0	0	0	0	1	0	0	0	1	0	0	0	0	1	1	0	0	0	0	0	0	0	0	0	82	1627	626	5012	321	1351	0	0	0	0
ASV_000229	0	0	0	0	0	0	0	0	0	0	0	0	0	0	0	0	0	0	0	0	0	0	0	0	0	0	0	0	0	0	0	0	0	0	0	0	0	0	0	0	0	0	0	0	0	0	0	0	0
ASV_000171	29	83	223	234	34	126	15	177	212	781	194	345	85	65	186	341	349	143	596	162	168	0	364	1	164	6	6	169	3	112	1	106	0	23	0	22	1	89	0	6	0	21	0	4	0	4	0	5	0
ASV_000278	0	0	0	17	0	4	1	0	49	0	27	0	11	0	16	0	12	0	15	0	0	0	1	0	0	0	0	0	0	0	0	0	0	23	0	25	0	194	0	30	0	63	0	109	0	0	0	1	0
ASV_000388	0	0	0	0	0	0	0	0	53	35	38	8	2	1	9	3	70	28	60	31	0	0	0	0	0	0	306	38	328	26	276	46	178	2	3	1	3	7	3	8	15	22	51	14	43	12	3	15	34
ASV_000368	5	17	13	8	4	2	4	0	260	284	131	70	9	16	179	527	352	577	221	649	0	0	2	0	0	0	0	0	0	0	0	0	0	0	0	0	0	0	0	0	1	0	0	0	0	0	0	0	0
ASV_000420	0	0	0	0	0	0	0	0	0	0	0	0	0	0	0	0	0	0	0	0	0	0	0	0	0	0	0	0	0	1	0	0	0	0	0	0	0	0	0	0	1	0	0	0	0	0	0	0	0
ASV_000355	0	0	0	0	0	0	0	0	0	0	0	0	0	0	0	0	0	0	0	0	0	0	0	0	0	0	0	0	0	0	0	0	0	15	38	2	6	491	134	0	0	0	0	0	0	336	4	595	71
ASV_000400	0	0	5	0	0	0	0	1	0	0	0	0	0	3	0	2	0	1	0	0	0	0	0	1	0	0	4	0	1	0	0	0	0	0	0	0	0	0	0	0	0	0	0	0	0	0	0	0	0
ASV_042349	0	0	0	0	0	0	0	0	0	0	0	0	0	0	0	0	0	0	0	0	0	0	0	0	0	0	0	0	0	0	0	0	0	0	0	0	0	0	1	0	0	0	0	0	0	0	1	0	0
ASV_000351	0	0	0	0	0	0	0	0	0	0	0	0	0	0	2	0	0	0	2	0	0	0	0	0	0	0	0	0	0	0	0	0	0	0	0	0	0	0	0	0	0	0	0	0	0	0	0	0	0
ASV_000381	0	1	0	0	0	0	0	0	3	0	1	0	1	0	60	7	68	2	87	9	1677	2	2136	20	1535	90	52	168	19	104	8	92	9	94	2	64	1	332	1	29	1	39	0	48	2	6	0	3	0
ASV_000101	0	0	0	0	0	0	0	0	1	0	0	0	0	0	0	0	0	0	5	0	13	0	1	3	0	1	1	2	0	2	0	0	228	0	2	2	0	2	0	7	3	7	2	10	6	7	0	0	2
ASV_000584	0	0	29	9	5	0	2	5	1090	626	630	86	72	21	0	0	0	0	0	0	0	0	0	0	0	0	0	0	0	0	0	0	0	0	0	1	0	0	0	0	0	0	0	0	0	0	0	0	0
ASV_000352	0	0	1	1	0	0	0	0	3	6	8	0	0	0	0	0	1	2	1	5	0	0	1	3	0	0	0	0	0	0	1	0	1	0	0	0	0	1	0	0	0	0	0	0	0	0	0	0	0
ASV_000564	0	0	137	108	58	35	76	17	391	339	251	108	1147	2407	0	0	0	0	0	0	0	0	0	35	0	0	0	0	0	0	0	0	0	0	0	0	0	0	2	0	0	0	0	0	0	0	0	0	0
ASV_000324	0	0	0	0	0	0	0	0	0	0	0	0	0	0	0	0	0	0	0	0	0	0	0	0	0	0	0	0	0	0	0	0	0	0	0	0	0	0	0	0	0	0	0	0	0	0	0	0	0
ASV_000374	0	0	0	0	0	0	0	0	0	0	0	0	0	0	0	0	0	0	0	0	0	0	0	0	0	3	0	0	2	0	0	0	3	0	0	0	0	0	0	0	5	0	2	0	0	0	0	0	1
ASV_000089	0	0	0	0	0	0	0	0	0	0	0	0	0	0	0	0	1	1	0	0	0	0	0	0	0	2	0	0	4	0	0	0	47	0	4	0	0	0	0	0	1	0	0	0	2	0	0	0	23
ASV_000493	0	0	0	0	0	0	0	0	0	0	0	0	0	0	0	0	0	0	0	0	0	0	0	0	0	0	0	0	0	0	0	0	0	0	0	0	0	0	0	0	0	0	0	0	0	0	0	0	0
ASV_000488	0	0	0	0	0	0	0	0	0	0	0	0	0	0	0	0	0	0	0	0	0	0	0	0	0	0	0	0	0	0	0	0	0	0	0	0	0	0	0	0	0	0	0	0	0	0	0	0	0
ASV_000453	310	4228	512	179	70	11	16	14	169	255	123	94	3	7	2	10	2	1	3	7	0	1	0	0	0	0	1	0	2	0	0	1	0	0	0	0	0	0	0	0	0	0	0	0	0	0	0	0	0
ASV_000182	140	305	58	196	7	28	0	75	106	57	98	21	11	0	66	3	91	2	139	3	82	0	280	0	119	1	5	58	1	64	0	76	0	5	0	2	3	9	0	0	0	4	0	1	0	0	0	0	0
ASV_000462	0	0	0	0	0	0	0	0	0	0	0	0	0	0	0	0	0	0	0	0	0	0	0	0	0	0	0	0	0	0	0	0	0	0	0	0	0	0	0	0	0	0	0	0	0	0	0	0	0
ASV_000236	0	0	0	0	0	0	0	0	4	3	5	1	0	0	6	9	12	5	12	2	581	30	884	149	421	428	514	486	302	335	283	336	100	71	47	91	27	375	14	2	5	10	11	5	11	4	1	2	5
ASV_000688	0	0	0	0	0	0	0	0	0	0	0	0	0	0	0	0	0	0	0	0	0	2	0	6	0	6	0	0	0	0	0	0	0	9	30	5	34	51	33	0	0	0	0	0	0	1	16	2	121
ASV_000396	0	0	0	0	0	0	0	0	0	0	0	0	0	0	0	0	0	0	0	0	0	0	0	0	0	0	2	0	0	0	0	0	0	0	0	0	0	0	0	0	0	0	0	0	0	0	0	0	0
ASV_000432	0	0	0	0	0	0	0	0	0	0	0	0	0	0	0	0	0	0	0	0	0	0	0	5	0	10	14	9	18	0	2	1	5	9	6	5	4	28	1	0	10	1	16	0	5	9	1	16	42
ASV_003859	0	0	0	0	0	0	0	0	0	0	0	0	0	0	0	0	0	0	0	0	0	0	0	0	0	0	0	0	0	0	0	0	0	0	0	0	0	0	0	0	0	0	0	0	0	0	0	0	0
ASV_000237	3	2	0	6	1	1	0	1	112	42	76	20	8	4	60	29	118	14	119	22	251	2	441	19	235	59	37	252	38	145	26	116	9	13	1	22	0	90	0	20	4	32	7	29	0	4	0	7	2
ASV_000439	0	0	0	0	0	0	0	0	0	0	0	0	0	0	0	0	0	0	0	0	0	0	0	0	0	0	0	0	0	1	0	0	0	0	0	0	0	0	0	0	0	0	0	0	0	0	0	0	0
ASV_000571	0	0	917	5	563	4	1077	7	0	111	0	43	0	248	0	0	0	0	0	0	0	0	0	8	0	0	11	1	5	0	0	0	3	0	0	0	0	0	0	0	0	0	0	0	2	0	0	0	0
ASV_000720	0	0	0	0	0	0	0	0	0	1	0	0	0	0	0	0	0	0	0	0	0	0	0	0	0	0	0	0	0	0	0	0	0	0	0	0	0	0	0	0	0	0	0	0	0	0	0	0	0
ASV_000148	0	0	0	0	0	0	0	0	0	0	0	0	0	0	0	0	0	0	0	0	4	0	4	3	1	0	0	0	0	0	0	0	0	0	0	0	0	0	0	0	0	0	0	0	0	0	0	0	0
ASV_000500	0	0	0	0	0	0	0	0	0	0	1	0	0	0	0	0	0	0	0	0	0	0	0	0	0	0	0	0	0	0	0	0	28	0	0	0	0	0	0	0	0	0	0	0	0	0	0	0	0
ASV_000393	0	0	0	0	0	0	0	0	0	0	0	0	0	1	0	0	0	0	0	0	0	0	0	0	0	0	0	0	0	0	0	0	0	0	0	0	0	0	0	0	0	0	0	0	0	0	0	0	0
ASV_000446	0	0	0	0	0	0	0	0	0	4	1	1	0	0	0	0	3	0	4	2	0	0	0	0	0	0	0	0	0	0	1	0	0	2	2	2	1	16	5	0	0	0	4	0	0	0	1	0	0
ASV_013105	0	0	0	0	0	0	0	0	0	0	0	0	0	1	0	0	0	0	0	0	2	2	0	7	0	9	0	0	0	0	0	0	0	5	40	5	42	37	31	0	0	0	0	0	0	4	2	12	104
ASV_000291	12	17	1	1	0	1	0	0	47	6	31	4	3	2	163	45	120	11	140	13	56	0	36	7	23	33	28	4	17	8	7	11	4	20	1	16	0	29	0	2	8	0	13	3	6	0	0	0	0
ASV_000599	0	0	0	0	0	0	0	0	0	0	0	0	0	0	0	0	0	0	0	0	0	0	0	0	0	0	0	0	0	0	0	0	0	0	0	0	0	0	0	0	0	0	0	0	0	0	0	0	0
ASV_003787	0	0	0	0	0	0	0	0	0	0	0	0	0	0	0	0	0	0	0	0	0	0	0	0	0	0	0	0	0	0	0	0	0	2	2	0	0	0	0	0	0	0	0	0	0	0	1	0	15
ASV_000456	0	2	26	13	4	3	5	2	5	8	7	1	2	0	13	36	6	24	9	11	0	0	0	0	0	0	0	0	0	0	0	0	0	0	0	0	0	0	0	0	0	0	0	0	0	0	0	0	0
ASV_000018	40	7	0	167	0	27	0	46	532	13	546	1	50	0	268	3	384	0	505	0	63	0	95	0	48	0	0	43	0	52	0	52	590	1	0	2	0	9	0	3	0	1	0	2	0	0	0	0	0
ASV_000394	0	0	0	0	0	0	0	0	0	5	0	3	0	0	154	112	61	14	27	20	445	27	362	249	187	548	1091	182	333	127	209	185	55	112	24	72	25	230	21	92	196	69	112	101	107	29	9	20	36
ASV_000415	0	0	0	0	0	0	0	0	0	0	0	0	0	0	0	0	0	0	0	0	0	0	0	0	0	0	0	0	0	0	0	0	0	0	0	0	0	0	0	0	0	0	0	0	0	0	0	0	0
ASV_000426	0	0	0	0	0	0	0	0	0	0	0	0	0	0	0	0	0	0	0	0	0	0	0	0	0	0	0	0	0	0	0	0	0	0	0	0	0	0	0	0	0	0	0	0	0	0	0	0	0
ASV_000491	0	0	1	0	0	0	0	1	18	5	12	6	0	0	49	45	44	19	50	21	107	13	175	46	63	112	210	124	122	66	92	80	38	89	130	115	89	352	55	177	538	218	592	328	502	110	37	138	190
ASV_000412	0	0	0	0	0	0	0	0	0	0	0	0	0	0	0	0	0	0	0	0	0	0	0	0	0	0	0	0	0	0	0	0	0	0	0	0	0	0	0	0	0	0	0	0	0	0	0	0	0
ASV_000353	1	5	0	3	0	0	0	2	2	1	2	0	0	0	0	0	1	0	2	0	3	0	10	0	3	0	0	3	0	4	0	1	0	0	0	0	0	0	0	0	0	0	0	0	0	0	0	0	0
ASV_000424	0	0	0	0	0	0	0	0	0	0	0	0	0	1	0	0	0	0	0	0	0	0	0	0	0	0	0	2	0	0	0	1	0	0	0	0	1	0	2	1	0	0	0	0	0	0	1	0	3
ASV_000548	0	0	1	0	0	0	1	0	0	0	0	0	0	0	0	0	0	0	0	0	0	0	0	0	0	0	0	0	0	0	0	0	0	0	0	0	0	0	0	0	0	0	0	0	0	0	0	0	0
ASV_000383	1	0	0	0	0	0	0	0	0	0	0	0	0	0	0	1	0	0	2	0	826	0	1351	1	607	12	21	952	15	674	8	616	0	14	0	10	2	67	0	6	0	0	0	8	4	15	0	32	0
ASV_000497	0	0	0	0	0	0	0	0	6	0	1	0	3	0	0	0	0	0	0	0	0	0	0	0	0	0	0	0	0	0	0	0	0	0	0	0	0	0	0	0	0	0	0	0	0	4	1	4	11
ASV_000416	0	0	0	0	0	0	0	0	0	0	0	0	0	0	0	0	0	0	0	0	0	0	0	0	0	0	0	0	0	0	0	0	0	0	0	0	0	2	0	13	7	30	7	47	4	118	2	167	35
ASV_000572	695	26	0	0	0	0	0	0	0	4	0	0	0	0	0	0	0	0	0	1	0	1	0	0	0	0	0	2	0	0	0	0	0	0	0	0	0	0	0	0	0	0	0	0	1	0	0	0	0
ASV_000391	0	0	0	0	0	0	0	0	0	0	0	0	0	0	0	0	0	0	0	0	0	0	1	0	0	0	0	0	0	0	0	0	0	0	0	0	0	0	0	0	0	0	0	0	0	0	0	0	0
ASV_000560	0	0	0	0	0	0	0	0	608	936	365	277	921	1974	0	0	0	0	1	0	0	0	0	43	0	0	0	0	0	0	0	0	0	0	0	0	0	0	0	0	0	0	0	0	0	0	0	0	0
ASV_000413	0	0	0	0	0	0	0	0	0	0	0	0	0	0	2	0	2	0	0	0	67	0	73	0	40	0	3	180	6	113	3	264	46	168	0	186	0	749	0	169	1	420	0	416	0	75	0	87	0
ASV_000407	0	0	0	0	0	0	0	1	2	0	3	0	0	0	80	3	133	1	275	5	475	0	803	1	320	6	1	158	0	104	0	227	15	83	0	100	0	395	0	173	0	275	0	338	0	48	0	52	0
ASV_000435	0	0	0	10	0	4	2	4	313	5	245	5	31	3	337	11	669	3	810	4	396	0	538	2	302	15	13	130	8	76	13	81	4	21	1	13	0	100	0	3	0	7	0	15	0	0	0	1	0
ASV_000373	0	0	3	43	0	15	3	4	15	1	5	1	2	0	0	0	0	0	0	0	0	0	0	0	0	0	0	0	0	0	0	0	0	0	0	0	0	0	0	0	0	0	0	0	0	0	0	0	0
ASV_000469	14	15	2	12	0	3	0	5	51	32	62	32	5	2	250	145	437	87	733	166	260	6	416	34	203	94	137	129	92	71	68	99	28	29	7	39	5	188	6	114	185	237	197	293	186	19	0	37	19
ASV_000369	3	8	158	1031	33	225	17	270	284	43	311	8	38	3	39	0	77	0	149	0	2	0	2	0	1	0	0	2	0	4	0	1	0	1	0	3	0	10	0	1	0	1	0	4	0	0	0	0	0
ASV_000036	0	1	0	0	0	0	0	0	0	0	0	0	0	0	0	0	0	0	0	0	0	0	0	0	0	0	0	0	0	0	0	0	4	0	0	0	0	0	0	0	0	0	0	0	0	0	0	0	0
ASV_000586	0	0	0	0	0	0	0	0	0	0	0	0	0	0	0	0	0	0	0	0	0	0	0	0	0	0	0	0	0	0	0	0	0	0	0	0	0	0	0	0	0	0	0	0	0	0	0	0	0
ASV_000436	0	0	0	0	0	0	0	0	0	0	0	0	0	0	0	0	0	0	0	0	18	0	32	1	19	7	6	2	6	1	7	3	0	66	32	75	30	233	6	208	375	345	264	463	572	76	4	56	28
ASV_000463	0	0	4	0	0	0	1	0	1	13	1	11	0	0	0	0	0	3	0	0	0	0	1	0	0	1	0	0	0	0	0	0	0	0	0	0	0	0	0	0	0	0	0	0	0	0	0	0	2
ASV_000421	0	0	0	0	0	0	0	0	0	0	0	0	0	0	0	0	0	0	0	0	0	0	0	0	0	0	0	0	0	0	0	0	0	0	0	0	0	0	0	0	0	0	0	0	0	0	0	0	0
ASV_000510	0	0	0	0	0	0	0	0	0	0	0	0	0	0	0	0	0	0	0	0	0	0	0	0	0	0	0	0	0	0	0	0	0	0	0	0	0	0	0	0	0	0	0	0	0	0	0	0	0
ASV_000409	1	0	0	0	0	0	0	0	11	0	4	0	0	0	235	0	294	0	452	0	495	0	504	4	240	4	0	346	1	251	0	237	2	32	0	73	0	196	0	138	5	347	3	447	2	13	0	29	0
ASV_000492	0	0	0	0	0	1	0	0	4	0	2	1	0	0	2	2	4	3	4	1	13	2	22	17	14	30	13	10	21	15	11	9	2	90	64	112	62	483	40	134	325	235	646	264	372	123	22	117	152
ASV_000461	0	0	1	1	0	0	0	0	75	21	71	5	3	0	7	7	4	0	24	2	699	8	788	74	382	298	7	27	7	19	9	33	4	4	1	1	2	8	0	3	16	40	59	47	25	125	15	138	122
ASV_000670	0	0	0	0	0	0	0	0	0	0	0	0	0	0	0	0	0	0	0	0	0	0	0	0	0	0	0	0	0	0	0	0	0	0	0	0	0	0	0	0	0	0	0	0	0	0	0	0	0
ASV_000398	0	0	0	0	0	0	0	0	3	0	0	0	0	0	0	0	1	0	0	0	4	0	11	0	5	0	0	14	0	6	0	7	0	0	0	0	0	0	0	0	0	0	0	0	0	0	0	0	0
ASV_000504	0	0	0	0	0	0	0	0	0	0	0	0	0	0	0	0	0	0	0	0	0	0	0	0	0	2	2	0	0	0	0	1	0	1	3	2	2	6	2	0	0	0	0	0	0	0	0	0	0
ASV_000502	1	1	0	4	0	0	0	0	39	8	34	6	5	2	154	99	209	46	364	73	119	4	296	76	179	90	95	146	68	91	51	78	16	78	67	101	32	441	36	193	237	424	196	441	192	48	1	69	23
ASV_000481	0	0	0	0	0	0	0	0	0	0	0	0	0	0	0	0	0	0	0	0	0	0	0	0	0	0	0	0	0	0	0	0	0	0	0	0	0	0	0	0	0	0	0	0	0	0	0	0	0
ASV_000191	55	391	158	603	23	113	19	268	341	195	208	53	64	11	35	18	64	7	38	2	7	0	1	0	1	2	2	5	0	1	0	1	0	4	0	3	0	10	0	0	0	0	0	0	0	1	0	0	0
ASV_000107	9	8	4	0	0	0	0	1	79	10	69	8	3	1	109	4	86	0	106	0	23	0	17	0	7	3	0	6	2	1	2	6	6	5	0	8	0	21	0	1	81	2	61	19	56	0	0	0	0
ASV_000440	0	0	0	0	0	0	0	0	0	0	0	0	0	0	0	0	0	0	0	0	2	0	7	1	4	2	2	4	2	1	0	2	0	13	1	22	2	82	2	2	4	7	6	4	4	2	1	8	1
ASV_000570	0	54	219	0	52	0	35	0	0	922	0	332	0	148	0	11	0	38	0	19	0	0	0	2	0	0	2	0	2	0	1	0	0	0	0	0	0	0	0	0	0	0	0	0	1	0	0	0	0
ASV_000327	340	51	7	161	0	25	0	19	1182	85	713	27	72	6	327	68	296	24	473	65	45	0	69	0	41	2	14	71	8	60	1	34	3	12	0	4	1	15	0	3	0	4	0	4	1	3	0	5	0
ASV_012805	0	0	0	0	0	0	0	0	0	0	0	0	0	0	0	0	0	0	0	0	0	0	0	0	0	0	0	0	0	0	0	0	0	0	2	0	1	0	0	0	0	0	1	0	0	4	2	7	40
ASV_000506	2	1	0	0	0	0	0	2	83	12	82	3	4	3	133	56	202	23	196	31	51	1	98	13	25	13	59	48	36	43	17	46	21	20	4	23	2	67	2	57	58	99	139	113	56	15	0	5	3
ASV_000501	0	0	0	0	0	0	0	0	0	0	0	0	0	0	0	0	0	0	0	0	0	0	0	0	0	0	0	0	0	2	0	0	4	0	0	0	0	0	0	0	0	0	0	0	0	0	0	0	0
ASV_000447	0	0	7	10	4	7	3	4	11	0	7	2	56	33	0	0	0	0	0	0	0	0	0	2	0	0	0	0	0	0	0	0	1	0	0	0	0	0	0	0	0	0	0	0	0	0	0	0	0
ASV_000507	2	0	0	0	0	0	0	1	4	3	8	2	1	0	40	30	32	8	37	11	98	5	109	37	43	95	171	92	119	74	69	48	34	98	126	119	86	344	34	151	552	213	627	354	436	96	32	106	164
ASV_000322	11	43	2	0	0	1	0	1	2	19	2	4	0	2	3	16	2	2	3	13	0	0	2	11	3	50	13	0	30	1	3	0	2	3	13	1	9	22	4	5	17	2	42	3	16	1	0	1	0
ASV_042374	0	0	0	0	0	0	0	0	0	0	0	0	0	0	0	0	0	0	0	0	0	0	0	0	0	0	0	0	0	0	0	0	0	0	0	0	0	0	0	0	0	0	0	0	0	0	0	0	0
ASV_000468	0	0	1	2	0	0	0	0	0	1	1	0	0	0	1	3	0	0	2	0	2	0	2	1	2	2	0	0	9	0	0	0	0	0	0	0	0	3	0	0	0	0	0	0	0	0	0	0	1
ASV_000552	0	0	0	0	0	0	0	0	0	0	0	0	0	2	0	0	0	0	0	0	0	0	0	0	0	0	0	0	0	0	0	0	0	7	0	15	0	35	5	0	8	3	12	2	6	8	0	11	21
ASV_000540	0	0	22	5	0	0	0	0	0	0	0	0	0	0	2	0	1	0	0	0	0	0	0	0	1	0	3	0	0	0	0	0	0	0	0	0	0	2	5	0	0	0	0	0	0	0	0	0	0
ASV_000579	0	0	0	56	12	15	5	13	33	22	24	3	87	410	5	0	13	8	4	0	0	0	0	1	0	0	0	0	0	0	0	0	0	0	1	0	0	0	0	0	0	0	0	1	0	1	0	0	0
ASV_000449	0	0	0	0	0	0	0	0	0	0	0	0	0	0	0	0	0	0	0	0	0	0	0	0	0	0	0	0	0	0	0	0	0	0	0	4	0	21	0	0	1	0	0	0	0	14	0	8	2
ASV_001018	305	761	26	363	11	88	10	64	131	38	80	4	2	2	6	0	15	0	19	0	0	0	1	0	0	0	1	0	0	1	0	1	27	0	0	0	0	1	0	0	0	0	0	0	0	0	0	0	0
ASV_001980	0	0	0	0	0	0	0	0	0	0	0	0	0	0	0	0	0	0	0	0	0	0	0	0	0	0	0	0	0	0	0	0	0	0	0	0	0	0	0	0	0	0	0	0	0	0	0	0	0
ASV_000154	0	911	323	4	23	0	10	0	9	1690	3	599	1	55	0	7	1	1	1	1	0	1	0	0	0	0	6	0	7	0	0	0	2	0	0	0	0	0	0	0	0	0	0	0	1	0	0	0	0
ASV_000731	0	0	0	0	0	0	0	0	0	0	0	0	0	0	0	0	0	0	0	0	0	0	0	0	0	0	0	0	0	0	0	0	0	0	0	0	0	0	0	0	0	0	0	0	0	0	0	0	0
ASV_000968	0	0	0	0	0	0	0	0	2	0	5	3	0	0	3	8	11	3	3	2	11	1	58	37	33	111	20	33	45	17	27	4	2	18	10	3	2	69	2	3	5	0	10	5	6	3	2	5	1
ASV_000477	0	0	0	1	0	0	0	0	0	0	0	0	0	0	0	0	0	0	0	0	0	0	0	0	0	0	0	0	1	0	0	0	0	0	0	0	0	0	0	0	0	0	0	0	0	0	0	0	0
ASV_000893	0	0	0	0	0	0	0	0	0	0	0	0	0	0	0	0	0	0	0	0	0	0	0	0	0	0	0	0	0	0	0	0	0	0	0	0	0	0	0	0	0	0	0	0	0	0	0	0	0
ASV_000730	0	0	0	0	0	0	0	0	0	0	0	0	0	0	0	0	0	0	0	0	0	0	0	0	0	0	0	0	0	0	0	0	2	0	0	0	0	0	0	0	0	0	0	0	0	0	0	0	0
ASV_000372	0	2	0	1	0	0	0	0	6	0	3	0	0	0	9	5	4	0	8	0	316	12	258	75	171	265	198	134	78	70	67	91	20	176	27	166	9	526	4	144	235	133	124	135	150	65	2	62	33
ASV_000404	0	4	139	931	139	424	141	630	33	3	62	4	31	0	0	0	1	0	2	0	1	0	2	0	1	2	0	0	0	0	0	1	109	0	0	1	0	2	0	0	0	0	0	1	0	0	0	0	0
ASV_001142	0	0	0	0	0	0	0	0	6	12	4	1	0	0	0	0	0	0	0	0	0	0	0	0	0	0	0	0	0	0	0	0	0	0	0	0	2	1	0	43	823	149	1701	162	1028	46	1	50	14
ASV_000583	0	0	475	20	133	4	148	12	0	0	0	0	0	0	0	0	0	0	0	0	0	0	0	0	0	0	5	0	4	0	0	0	0	0	0	0	0	0	0	0	0	0	0	0	0	0	0	0	0
ASV_000588	0	0	0	0	0	0	0	0	0	0	0	0	0	1	0	0	0	0	0	0	0	0	0	0	0	0	0	0	0	0	0	0	0	0	1	0	1	0	0	0	0	0	0	0	0	33	293	36	2467
ASV_000594	0	0	75	9	32	5	25	26	0	4	1	11	0	2	0	0	0	0	0	0	0	0	0	0	0	0	5	0	1	0	2	0	0	0	0	0	0	0	0	0	0	0	0	0	0	0	0	0	0
ASV_000574	0	0	0	0	0	0	0	0	0	0	0	0	0	0	0	1	0	0	0	0	4	3	9	36	10	131	66	17	67	7	36	10	23	11	1	6	1	17	3	0	7	0	5	0	8	2	0	2	6
ASV_000704	0	0	0	0	0	0	0	0	0	5	0	2	0	0	0	1	0	2	0	2	0	1	0	15	0	51	0	0	0	0	0	0	0	0	8	0	8	0	1	0	1358	3	2661	4	1508	0	9	0	26
ASV_000529	0	0	0	0	0	0	0	0	0	0	0	0	0	0	0	0	0	0	0	0	0	0	0	0	0	0	0	0	0	0	0	0	0	0	0	0	0	0	0	0	0	0	0	0	0	0	0	0	2
ASV_000437	1	3	0	1	0	0	0	0	16	7	6	2	0	0	34	13	26	2	33	2	4	0	2	2	3	9	3	0	1	0	0	1	2	0	0	1	0	5	0	0	0	0	0	2	0	0	0	0	0
ASV_000544	0	0	0	0	0	0	0	0	1	0	0	0	0	0	0	0	0	0	0	0	1	0	0	0	0	0	6	9	1	8	3	2	0	107	20	126	7	494	7	358	269	445	173	677	177	303	8	331	20
ASV_000451	0	0	0	0	0	0	0	0	0	0	0	0	0	0	0	0	0	0	0	0	0	0	0	0	0	0	0	0	0	0	0	0	0	0	0	0	0	0	0	0	0	0	0	0	0	0	0	0	0
ASV_000513	0	0	0	0	0	0	0	0	0	0	0	0	0	0	0	0	0	0	0	0	0	0	0	0	0	0	0	0	0	0	0	0	0	0	0	0	0	0	0	0	0	0	0	0	0	0	0	0	0
ASV_000392	0	0	0	0	0	0	0	0	0	0	0	0	0	0	0	0	0	0	0	0	0	0	0	0	0	0	0	0	0	0	0	0	0	0	0	0	0	0	0	0	0	0	0	0	0	0	0	0	0
ASV_000528	0	0	0	0	0	0	0	0	0	0	0	3	0	0	0	2	0	0	0	2	183	8	213	21	86	78	139	116	57	98	23	45	8	212	12	163	11	678	3	217	67	178	32	213	46	114	4	104	39
ASV_000340	0	0	0	0	0	0	0	0	0	0	0	0	0	0	0	0	0	0	0	0	0	0	2	0	0	0	0	2	0	0	0	1	0	0	0	0	0	0	0	0	0	0	0	0	0	0	0	0	0
ASV_000516	0	0	0	0	0	0	0	0	0	0	1	0	0	0	0	0	0	0	0	0	0	0	0	0	0	0	0	0	0	0	0	0	0	0	0	0	0	0	0	0	0	0	0	0	0	0	0	0	0
ASV_036607	0	0	0	0	0	0	0	0	1	4	11	7	1	2	0	1	126	84	15	16	0	0	0	0	0	0	0	0	0	0	0	0	0	0	0	0	0	0	0	0	0	0	0	0	0	0	0	0	0
ASV_000595	0	0	0	0	0	0	0	0	0	0	0	0	0	0	0	0	0	0	0	0	0	0	0	0	0	0	0	0	0	0	0	0	0	0	0	0	0	0	0	0	0	0	0	0	0	0	0	0	0
ASV_000587	0	0	0	0	0	0	0	0	0	0	0	0	0	0	0	0	0	0	0	0	0	0	0	0	0	0	0	0	0	0	0	0	0	0	0	0	0	0	0	0	0	0	0	0	0	0	0	0	0
ASV_000629	0	0	0	0	0	0	0	0	0	0	0	0	0	0	0	0	0	0	0	0	0	0	0	0	0	0	0	0	0	0	0	0	0	0	0	0	0	0	0	0	0	0	0	0	0	0	0	0	0
ASV_000521	2	0	2	4	2	2	5	2	57	44	55	21	4	4	352	190	354	37	799	66	512	17	638	145	352	406	32	96	16	65	7	96	5	1	0	6	0	5	0	0	0	3	0	3	0	0	0	0	0
ASV_000741	0	0	0	0	0	0	0	0	2	5	0	0	0	0	0	0	0	0	0	0	0	0	0	0	0	0	0	0	0	0	0	0	0	0	0	0	0	0	0	0	0	0	0	0	0	0	0	0	0
ASV_000514	0	0	0	0	0	0	0	0	0	0	0	0	0	0	0	0	0	0	0	0	0	0	0	0	0	0	0	0	0	0	0	0	0	0	0	0	0	0	0	0	0	0	0	0	2	0	0	0	0
ASV_000367	9	0	4	47	1	6	0	12	56	3	46	2	5	0	16	0	27	0	31	0	3	0	15	0	2	0	0	6	0	2	0	3	0	1	0	0	0	0	0	0	0	0	0	0	0	0	0	0	1
ASV_000475	0	0	0	0	0	0	0	0	0	0	0	0	0	0	0	0	0	0	0	0	0	0	0	0	0	0	0	0	0	0	0	0	0	0	0	0	0	0	0	0	0	0	0	0	0	0	0	0	0
ASV_000408	0	0	0	1	0	0	0	0	2	0	0	0	0	0	1	0	1	0	1	0	2	0	8	0	2	0	0	5	0	1	0	4	0	0	0	0	0	0	0	0	0	0	0	0	0	0	0	0	0
ASV_000593	0	0	1	0	0	0	0	0	0	0	3	0	0	0	0	0	1	0	0	0	0	0	0	0	0	0	0	0	0	0	0	0	0	0	0	0	0	0	0	0	0	0	0	0	0	0	0	0	0
ASV_000783	0	0	0	0	0	0	0	0	0	0	0	0	0	0	0	0	0	0	0	0	0	0	0	0	0	0	0	0	0	0	0	0	0	0	0	0	0	0	0	0	0	0	0	0	0	0	0	0	0
ASV_001074	6	2	0	0	0	0	0	0	0	0	1	0	0	0	0	0	0	0	0	0	0	0	0	0	0	0	0	0	0	0	0	0	0	0	0	0	0	0	0	0	0	0	0	0	0	0	0	0	0
ASV_000505	0	0	0	0	0	0	0	0	0	0	0	0	0	0	0	0	0	0	0	0	0	0	0	0	0	0	0	0	0	0	0	0	0	0	0	0	0	0	0	0	0	0	0	0	0	0	0	0	0
ASV_000484	0	0	0	0	0	0	0	0	0	0	0	0	0	0	0	0	0	0	0	0	0	0	0	0	0	0	0	0	3	0	0	0	1	0	0	0	0	0	0	0	0	0	2	0	2	0	0	0	3
ASV_000566	0	0	0	0	0	0	0	0	0	0	0	0	0	0	0	0	0	0	0	0	0	0	0	0	0	0	0	0	0	0	0	0	0	0	0	0	0	0	0	0	0	0	0	0	0	0	0	0	0
ASV_000419	0	0	0	0	0	0	0	0	0	0	0	0	0	0	0	0	0	0	0	0	0	0	0	0	0	0	0	0	0	0	0	0	0	0	0	0	0	0	0	0	0	0	0	0	0	0	0	0	0
ASV_018108	0	0	0	0	0	0	0	0	0	0	0	0	0	0	0	0	0	0	0	0	0	0	0	0	0	0	0	0	0	0	0	0	0	0	0	0	0	0	0	0	0	0	0	0	0	91	482	189	4241
ASV_000628	0	0	0	0	0	0	0	0	0	0	0	0	0	0	0	0	0	0	0	0	0	0	0	0	0	0	0	0	0	0	0	0	0	0	0	0	0	0	0	0	0	0	0	0	0	0	0	0	0
ASV_000427	0	0	0	0	0	0	0	0	0	0	0	0	0	0	0	0	0	0	0	0	0	0	0	0	0	0	0	0	0	0	0	0	0	0	0	0	0	0	0	0	0	0	0	0	0	0	0	0	0
ASV_000897	0	3	1	0	0	0	0	0	3	5	10	0	0	1	33	25	34	13	73	39	38	0	85	19	57	47	113	141	142	77	85	107	58	63	22	88	13	299	13	150	236	286	334	372	289	97	3	87	63
ASV_000784	0	0	0	0	0	0	0	0	0	2	0	0	0	1	0	0	0	0	0	0	0	0	1	0	0	0	0	1	0	0	0	0	0	0	0	0	0	0	0	3	6	4	1	11	0	4	0	0	4
ASV_000531	122	40	46	445	10	95	14	107	625	119	657	113	53	14	30	1	44	0	59	0	0	0	2	0	3	0	0	2	0	3	0	0	1	0	0	0	0	2	0	0	0	0	0	0	0	0	0	0	0
ASV_000533	24	20	0	0	0	0	0	0	0	0	0	0	0	0	0	0	0	0	0	1	0	0	0	0	0	0	0	0	0	0	0	0	0	0	0	0	0	0	0	0	0	0	0	0	0	0	0	0	0
ASV_000675	0	0	0	0	0	0	0	0	0	0	0	0	0	0	0	0	0	0	0	0	0	0	0	0	0	0	0	0	0	0	0	0	0	0	0	0	0	0	0	0	0	0	0	0	0	0	0	0	0
ASV_000589	0	0	0	1	0	0	0	0	11	5	10	1	6	6	0	0	0	0	0	0	0	0	0	0	0	0	0	0	0	0	0	0	0	0	0	0	0	0	0	0	0	0	0	0	0	0	0	0	0
ASV_000520	0	0	0	1	0	0	0	1	1	3	5	0	0	0	28	8	113	15	86	14	335	2	740	22	185	36	78	535	61	197	39	209	7	67	14	95	7	269	6	48	37	77	52	109	18	48	2	41	14
ASV_000729	0	0	0	0	0	0	0	0	8	29	36	28	8	7	0	0	0	1	0	0	0	0	0	0	0	0	0	0	0	0	0	0	0	0	0	0	0	0	0	0	0	0	0	0	0	0	0	0	0
ASV_000664	0	0	0	0	0	0	0	0	4	59	9	59	44	700	0	0	0	3	1	4	1	2	6	16	1	19	11	5	6	2	3	5	2	3	0	7	2	20	1	1	3	0	6	0	1	2	1	4	7
ASV_000640	0	0	0	0	0	0	0	0	0	0	0	0	0	0	0	0	0	1	0	4	4	0	5	0	0	2	8	6	6	7	11	9	0	27	231	43	152	280	153	4	40	3	31	9	50	15	6	15	85
ASV_000569	0	0	0	0	0	0	0	0	0	0	0	0	0	0	0	0	0	0	0	0	4	6	16	62	3	124	95	15	112	15	61	21	13	10	2	12	2	50	1	0	14	0	21	0	7	3	5	4	17
ASV_000590	0	0	0	0	0	0	0	0	0	0	0	0	0	0	0	0	0	0	0	0	0	0	0	0	0	0	0	0	0	0	0	0	0	0	0	0	0	0	0	0	0	0	0	0	0	0	0	0	0
ASV_000681	0	0	91	251	46	107	68	187	474	179	563	108	182	181	13	14	190	26	175	33	26	0	37	0	21	2	0	29	2	17	0	28	0	0	0	2	0	14	0	3	0	4	0	4	0	0	0	0	0
ASV_030362	1	4	0	0	0	0	0	0	0	1	0	0	0	0	0	0	0	0	0	0	0	0	0	0	0	0	0	0	0	0	0	0	3432	0	0	0	0	0	0	0	0	0	0	0	0	0	0	0	0
ASV_000348	17	35	7	15	3	6	4	1	313	96	284	34	11	20	347	93	419	56	591	116	240	2	302	17	173	26	68	81	37	81	34	114	27	22	2	18	1	75	0	16	0	27	1	34	7	6	0	2	0
ASV_000637	0	0	0	0	0	1	0	0	0	1	0	1	0	2	0	0	0	0	0	0	0	0	0	0	1	0	0	0	0	0	0	0	0	0	0	0	0	0	0	0	0	0	0	0	0	0	0	0	0
ASV_000568	0	0	0	0	0	0	0	0	0	0	0	0	0	0	0	0	0	0	0	0	3	2	6	9	4	12	13	24	14	20	6	17	5	3	0	5	0	20	0	0	0	0	0	1	0	4	0	7	2
ASV_000555	0	0	37	1085	42	1000	81	766	15	5	19	2	211	62	0	0	0	0	0	0	0	0	0	5	0	0	0	0	0	0	0	0	0	0	0	0	0	0	0	0	0	0	0	0	0	0	0	0	0
ASV_000660	0	0	0	0	0	0	0	0	0	0	0	0	0	0	0	0	0	0	0	0	0	0	0	0	0	0	0	0	0	0	0	0	0	0	0	0	0	0	0	0	0	0	0	0	0	0	0	0	0
ASV_000328	0	3	0	0	0	0	0	0	1	0	0	0	0	0	0	0	0	0	0	0	1	0	0	0	0	2	0	0	0	0	0	0	0	2	0	0	0	0	0	1	2	0	0	0	0	1	0	0	0
ASV_000433	21	0	0	13	0	1	0	7	47	0	42	0	2	0	6	0	6	0	11	0	2	0	1	0	1	0	0	2	0	1	0	0	0	0	0	0	0	0	0	0	0	0	0	0	0	0	0	0	0
ASV_000576	0	0	0	0	0	0	0	0	0	0	0	0	0	0	0	0	0	0	0	0	0	0	0	0	0	0	0	0	0	0	0	0	0	0	0	0	0	0	0	0	0	0	0	0	0	0	0	0	0
ASV_000900	0	0	0	0	0	0	0	0	0	0	0	0	0	0	0	0	0	0	0	0	0	0	0	0	0	0	0	0	0	0	0	0	0	0	0	0	0	0	0	0	0	0	0	0	0	0	0	0	0
ASV_000646	0	0	0	0	0	0	0	0	0	0	1	0	0	0	3	3	5	5	10	1	75	4	118	37	60	54	217	177	198	114	116	126	48	71	124	80	84	241	35	40	171	62	210	94	187	46	16	53	139
ASV_000758	0	2	57	3	39	2	16	2	0	141	1	29	0	28	6	69	10	476	22	358	0	0	0	0	0	0	2	0	0	0	0	0	0	0	0	0	0	0	0	0	0	0	0	0	0	0	0	0	0
ASV_000709	0	0	0	0	0	0	0	0	0	0	0	0	0	0	0	0	0	0	0	0	0	0	0	0	0	0	0	0	0	0	0	0	0	0	0	0	0	0	0	0	0	0	0	0	0	0	0	0	0
ASV_001222	57	392	40	113	8	20	8	23	115	38	70	10	8	1	13	1	16	1	11	0	0	0	3	0	0	0	4	0	0	1	0	0	15	0	0	0	0	0	0	0	0	0	0	0	0	0	0	0	0
ASV_000774	7	38	0	1	0	0	0	0	7	5	2	0	0	0	8	8	2	2	1	2	7	0	5	3	4	9	12	4	13	2	5	2	2	6	5	12	1	11	4	0	14	2	24	3	5	0	0	0	0
ASV_000772	0	0	0	0	1	0	0	0	2	13	6	0	0	0	0	0	0	0	0	0	0	0	1	0	0	0	0	0	0	0	0	0	0	0	0	0	0	0	0	0	0	0	0	0	0	0	0	0	0
ASV_000096	5	0	1	1	0	2	0	0	24	3	14	0	3	2	8	0	11	0	10	1	14	0	25	0	10	0	0	4	0	3	0	4	1	1	0	1	0	1	0	0	0	0	0	0	0	0	0	0	0
ASV_000524	0	0	0	0	0	0	0	0	0	0	0	0	0	0	0	0	0	3	0	0	1	0	0	0	0	0	2	1	2	0	0	0	2	0	2	0	0	0	1	0	7	0	5	0	1	0	0	0	5
ASV_000661	0	0	0	0	0	0	0	0	0	0	0	0	0	0	0	0	0	0	0	0	0	0	0	0	0	0	0	0	0	0	0	0	0	0	0	0	0	2	0	2	1	0	5	0	1	0	0	3	2
ASV_000375	0	0	0	0	0	0	0	0	2	0	0	0	0	0	0	0	0	0	0	0	0	0	2	0	0	0	0	0	0	0	0	0	0	0	0	0	0	0	0	0	0	0	0	0	0	0	0	0	0
ASV_000534	0	0	0	0	0	0	0	0	2	0	4	0	0	0	29	8	32	0	21	0	82	1	127	13	70	21	50	133	43	100	31	134	6	88	9	77	11	400	1	135	105	220	107	371	136	37	1	55	19
ASV_028766	0	0	0	0	0	0	0	0	0	0	0	0	0	0	0	0	0	0	0	0	0	0	0	0	0	0	0	0	0	0	0	0	0	0	1	0	0	0	0	0	0	0	0	0	0	91	362	188	3129
ASV_000659	0	0	0	0	0	0	0	0	0	0	0	0	0	0	0	0	0	0	0	0	0	0	0	0	0	1	5	10	10	10	0	4	0	17	0	18	0	42	2	0	2	0	1	0	1	8	1	14	2
ASV_002394	0	0	0	0	0	0	0	0	0	0	0	0	0	0	0	0	0	0	0	0	0	0	0	0	0	0	0	0	0	0	0	0	0	0	0	0	0	0	0	0	0	0	0	0	0	0	0	0	0
ASV_000601	0	0	326	358	188	109	328	101	6	18	0	5	20	133	0	0	0	2	0	0	0	0	0	0	0	0	3	1	0	0	0	0	0	0	0	0	0	0	0	0	0	0	0	0	0	0	0	0	0
ASV_000582	0	0	0	0	0	0	0	0	0	0	0	0	0	0	0	0	0	0	0	0	0	0	0	0	0	0	0	0	0	0	0	0	0	0	0	0	0	0	0	0	0	0	0	0	0	0	0	0	0
ASV_001021	0	9	13	0	0	0	0	6	0	8	0	4	0	4	0	13	1	3	0	2	0	0	1	4	0	5	12	0	2	0	0	0	0	2	20	0	3	3	2	0	1	0	2	0	1	0	1	0	23
ASV_000395	1	0	0	1	0	1	0	0	52	27	33	14	4	2	32	8	68	6	63	13	101	0	209	9	107	25	16	66	8	23	6	35	0	7	0	5	1	33	0	0	0	1	0	0	2	0	0	0	0
ASV_000793	0	0	0	0	0	0	0	0	0	0	0	0	0	0	0	0	0	0	0	0	0	0	0	0	0	0	0	0	0	0	0	0	0	0	0	0	0	0	0	0	0	0	0	0	0	0	0	0	0
ASV_000679	0	95	75	1	21	0	30	0	1	675	0	175	0	153	0	15	0	80	0	65	0	0	0	3	0	0	4	0	0	0	0	0	1	0	0	0	0	0	0	0	0	0	0	0	0	0	0	0	1
ASV_000542	1	0	0	0	0	0	0	0	0	0	0	0	0	0	0	0	0	0	0	0	0	0	0	0	0	0	0	0	0	0	0	0	0	0	0	0	0	0	0	0	0	0	0	0	0	0	0	0	0
ASV_000713	0	0	13	236	10	152	64	50	633	393	279	49	794	972	0	0	1	0	0	0	0	0	0	15	0	0	0	0	0	0	0	0	0	1	0	0	0	0	1	0	1	0	0	1	0	0	1	0	0
ASV_000618	0	0	0	0	0	0	0	0	0	0	0	0	0	0	0	0	0	0	0	0	0	0	0	0	0	0	0	0	0	0	0	0	0	0	0	0	0	0	0	0	0	0	0	0	0	0	0	0	0
ASV_000146	0	1544	19	0	4	0	1	0	0	100	3	77	0	3	26	82	24	73	42	154	3	2	5	0	3	2	3	1	1	0	2	0	0	2	0	0	0	2	0	0	0	0	0	0	5	0	0	0	1
ASV_000608	70	25	13	246	1	45	4	75	999	102	850	52	47	7	84	6	176	7	267	19	3	0	0	0	2	1	0	1	0	3	0	1	0	0	0	0	0	1	0	0	0	0	0	0	0	0	0	0	0
ASV_000390	1	2	28	588	7	99	1	181	419	25	322	13	32	1	19	2	55	2	82	4	1	0	0	0	0	0	1	0	0	0	0	0	0	1	0	0	0	0	0	0	0	0	0	1	0	0	0	0	0
ASV_000556	0	0	0	0	0	0	0	0	0	0	0	0	0	0	0	0	0	0	0	0	0	0	0	0	0	0	0	0	0	0	0	0	0	0	0	0	0	0	0	0	0	0	0	0	0	0	0	0	0
ASV_000621	1	0	12	436	5	141	9	270	453	26	195	8	49	7	0	0	0	0	0	0	0	0	0	0	0	0	0	0	0	0	0	0	0	2	0	0	0	18	1	0	0	0	0	0	0	0	0	0	0
ASV_000261	0	0	0	0	0	0	0	0	0	0	0	0	0	0	0	0	0	0	0	0	0	0	0	0	0	0	2	0	0	0	0	0	0	0	0	0	0	0	0	0	0	0	0	0	0	0	0	0	0
ASV_000650	0	0	0	0	0	0	0	1	3	0	3	0	4	0	2	0	32	0	33	0	7	0	18	0	5	0	0	31	0	17	0	29	0	18	1	14	0	145	0	0	2	0	1	0	1	20	0	21	2
ASV_000643	0	0	1	5	2	4	1	4	10	3	2	0	0	3	1	5	3	0	14	2	427	3	559	41	309	85	103	43	68	25	45	31	18	32	8	21	3	191	0	12	24	10	11	3	19	6	0	3	4
ASV_000754	0	0	0	0	0	0	0	0	0	0	0	0	0	0	0	0	0	0	0	0	0	0	0	0	0	0	0	0	0	0	0	0	0	0	0	0	0	0	0	0	0	0	0	0	0	0	0	0	0
ASV_000414	843	2	5	80	0	13	0	18	609	8	266	0	13	0	178	0	122	0	142	0	148	0	226	0	109	0	1	110	0	109	1	50	0	36	0	31	0	92	0	0	0	0	0	3	0	0	0	0	0
ASV_000778	0	0	0	0	0	0	0	0	0	0	0	0	0	0	0	0	0	0	0	0	0	0	0	0	0	0	0	0	0	0	0	0	0	0	0	0	0	0	0	0	0	0	0	0	0	0	0	0	0
ASV_000623	0	0	0	0	0	0	0	0	0	0	0	0	0	0	0	0	0	0	0	0	0	0	0	0	0	0	0	0	0	0	0	0	0	0	0	0	0	0	0	0	0	0	0	0	0	0	0	0	0
ASV_000767	0	0	0	0	0	0	0	0	0	0	0	0	0	0	0	0	0	0	0	0	0	0	0	0	0	0	0	0	0	0	0	0	0	0	0	0	0	0	0	0	0	0	0	0	0	0	0	0	0
ASV_000389	0	0	0	0	0	0	0	0	0	1	0	0	0	0	0	0	0	0	0	0	0	0	0	0	0	0	0	0	0	0	0	0	0	0	0	0	0	0	0	0	0	0	0	0	0	0	0	0	0
ASV_000635	0	0	0	0	0	0	0	0	0	0	0	0	0	0	0	0	0	0	0	0	0	0	0	0	0	0	0	0	0	0	0	0	0	0	0	0	0	0	0	0	0	0	0	0	0	0	0	0	0
ASV_000530	0	0	0	0	0	0	0	1	0	3	0	0	0	0	0	0	0	0	0	0	0	0	0	0	0	0	0	0	0	0	0	0	0	0	0	0	0	0	0	0	0	0	0	0	0	0	0	0	0
ASV_000901	0	0	0	0	0	0	0	0	0	0	2	0	0	0	0	0	0	0	0	0	0	0	0	0	0	0	0	0	0	0	0	0	0	0	0	0	0	0	0	0	0	0	0	0	0	0	0	0	0
ASV_000200	846	125	57	164	11	43	43	59	178	65	159	24	12	8	95	0	187	0	314	0	19	0	45	0	20	1	1	89	0	68	0	90	0	12	0	6	0	12	0	0	0	6	0	0	0	0	0	0	0
ASV_000602	0	0	0	0	0	0	0	0	0	0	0	0	0	0	0	0	0	0	0	0	0	0	0	0	0	0	0	0	0	0	0	0	0	0	0	0	0	0	0	0	0	1	0	0	0	0	0	0	0
ASV_001063	0	0	0	0	0	0	0	0	0	0	0	0	0	0	0	0	0	0	0	0	0	0	0	0	0	0	0	0	0	0	0	0	0	0	0	0	0	0	0	0	0	0	0	0	0	0	0	0	0
ASV_000627	0	0	0	0	0	0	0	0	0	0	0	0	0	0	0	0	0	0	0	0	0	0	0	0	0	0	0	0	0	0	0	0	0	26	0	23	0	100	0	349	9	553	13	579	3	51	0	36	0
ASV_000573	0	0	42	1638	27	824	37	932	0	0	0	0	0	0	0	0	0	0	0	0	0	0	0	0	0	0	1	1	0	0	0	0	1	0	0	0	0	0	0	0	0	0	0	0	0	0	0	0	0
ASV_000862	8	2	0	2	0	2	0	1	2	0	4	0	3	0	0	0	1	0	0	0	0	0	0	0	0	0	0	0	0	0	0	0	0	0	0	0	0	0	0	0	0	0	0	0	0	0	0	0	0
ASV_000558	0	0	0	0	0	0	0	0	0	0	0	0	0	0	0	0	1	0	0	0	40	0	54	0	36	5	4	169	0	151	2	82	0	29	0	22	0	99	0	23	0	65	0	100	6	5	0	3	0
ASV_000711	1	4	7	3	1	1	0	0	174	156	143	73	10	14	111	475	264	475	138	552	0	0	0	0	0	0	0	0	0	0	0	0	0	0	0	0	0	0	0	0	0	0	0	0	0	0	0	0	0
ASV_000887	0	0	41	43	56	44	416	21	12	12	6	6	53	3077	0	0	0	0	0	0	0	0	0	51	0	1	0	0	0	0	0	0	0	0	0	0	0	0	0	0	0	0	0	0	0	0	0	0	0
ASV_000809	0	0	0	0	0	0	0	0	0	0	0	0	0	0	0	0	0	0	0	0	0	0	0	0	0	0	0	0	0	0	0	0	0	0	0	0	0	0	0	0	0	0	0	0	0	0	0	0	0
ASV_000838	0	0	0	0	0	0	0	0	3	2	1	1	5	12	0	0	0	0	0	0	0	0	0	0	0	0	0	0	0	0	0	0	0	0	0	0	0	0	0	0	0	0	0	0	0	0	0	0	0
ASV_000361	0	0	0	0	0	0	0	0	0	0	0	0	0	0	0	0	0	0	0	0	0	0	0	0	0	17	20	0	2	0	1	0	40	0	0	0	0	0	0	0	8	0	0	0	1	0	0	0	0
ASV_000316	182	3741	1	0	1	5	0	0	0	8	0	2	0	0	0	0	0	0	0	0	0	0	0	0	0	0	0	0	0	2	0	0	0	0	0	0	0	0	0	0	0	0	0	0	0	0	0	0	0
ASV_000616	0	0	0	0	0	0	0	1	0	0	0	0	0	0	0	0	0	0	0	0	3	0	4	3	2	7	11	16	9	5	8	10	3	1	0	4	0	18	0	0	1	1	3	0	1	9	0	8	4
ASV_000656	4	22	2	1	0	0	0	0	10	17	3	3	0	3	30	41	32	9	31	25	181	16	255	243	127	564	251	201	169	91	128	127	85	48	54	58	32	207	19	29	32	45	24	46	19	4	0	3	0
ASV_000418	0	0	0	0	0	0	0	0	0	0	1	0	0	0	0	0	0	0	0	0	0	0	0	0	0	0	0	0	0	0	0	0	10	0	0	0	0	0	0	0	0	0	0	0	0	0	0	0	0
ASV_000575	11	76	56	4	5	2	8	2	37	29	14	8	0	7	3	2	5	0	0	0	3	0	3	0	5	0	0	2	0	2	0	2	0	0	0	0	0	1	0	0	0	0	0	0	0	0	0	0	0
ASV_009269	0	0	0	0	0	0	0	0	0	0	0	2	0	0	0	0	0	0	0	0	0	0	0	0	0	1	0	0	0	0	0	0	0	0	2	0	4	0	2	0	0	0	0	0	1	0	2	0	1
ASV_000788	0	0	0	0	0	0	0	0	0	0	0	0	0	0	0	26	1	12	0	12	95	3	153	63	91	266	1146	20	830	12	601	10	123	4	6	5	4	4	1	0	1	0	1	0	0	0	0	0	0
ASV_000541	0	0	0	0	0	0	0	0	0	0	1	0	0	0	0	0	0	0	0	0	0	0	0	0	0	0	0	0	0	0	0	0	0	0	0	0	0	0	0	0	0	0	0	0	0	0	0	0	0
ASV_000613	0	0	0	0	0	0	0	0	0	0	0	0	0	0	0	0	0	0	0	0	0	0	0	0	0	0	0	0	0	0	0	0	0	0	0	0	0	0	0	0	0	0	0	0	0	0	0	0	0
ASV_000668	0	0	26	46	11	16	19	57	55	66	56	37	19	125	0	0	0	0	0	0	0	0	0	0	0	0	2	0	4	0	0	1	0	0	0	0	0	3	0	0	0	0	0	0	0	0	0	0	0
ASV_000624	0	0	0	0	0	0	0	0	0	0	0	0	0	0	0	0	0	0	0	0	0	0	0	0	0	0	0	0	0	0	0	0	0	0	0	0	0	0	0	0	0	0	0	0	0	0	17	0	28
ASV_000464	3	0	4	330	0	117	2	82	873	13	673	12	199	16	67	12	113	6	223	25	9	1	16	5	3	9	1	0	0	1	1	0	1	0	0	0	0	11	0	0	0	0	0	0	0	0	0	0	0
ASV_000652	0	0	0	0	0	0	0	1	6	0	11	0	0	0	44	5	61	7	30	2	139	4	189	14	98	10	85	208	53	142	33	126	18	61	7	91	7	256	1	50	11	63	34	126	19	27	0	19	3
ASV_000796	0	0	0	2	0	1	1	0	0	0	0	1	1	6	1	0	13	2	0	0	0	0	0	0	0	0	0	0	0	0	0	0	0	0	0	0	0	2	0	0	0	0	0	0	0	0	0	0	0
ASV_000519	0	0	2	13	4	7	2	8	0	0	0	1	0	0	0	0	0	0	0	0	0	0	0	0	0	0	1	0	0	0	0	0	5	0	0	0	0	0	0	0	0	0	0	0	0	10	8	18	25
ASV_000208	0	0	0	0	0	0	0	0	12	10	9	4	3	0	17	39	12	12	35	22	0	0	0	4	0	3	0	2	0	0	0	0	0	7	7	9	19	13	13	0	1	0	0	0	0	32	2	33	15
ASV_000561	9	2	6	4	0	6	0	6	360	46	355	31	37	2	521	113	549	22	1074	45	80	0	110	1	57	6	6	25	4	26	3	38	0	0	0	3	0	7	0	3	2	19	0	18	2	0	0	0	0
ASV_000766	0	0	0	0	0	0	0	0	0	0	0	0	0	0	0	0	0	0	0	0	0	0	0	0	0	0	2	0	0	0	0	0	0	0	0	0	0	0	0	0	0	0	0	0	0	0	0	0	0
ASV_000662	0	0	0	0	0	0	0	0	0	0	0	0	0	0	0	0	0	0	0	0	0	0	2	0	0	0	0	3	0	4	1	0	0	92	13	140	5	708	6	19	20	57	14	74	7	95	2	148	13
ASV_000611	0	0	0	0	0	0	0	0	0	0	1	0	0	0	0	0	0	0	0	0	0	0	2	0	0	0	0	0	0	0	3	0	0	0	0	0	0	0	0	0	0	0	0	0	0	0	0	0	1
ASV_001251	0	0	0	0	1	0	0	0	0	0	0	0	0	0	0	0	0	0	0	0	0	0	0	0	0	0	0	0	0	0	0	0	5	11	11	2	4	234	49	0	0	0	0	0	0	0	0	0	0
ASV_000665	0	0	0	0	0	0	0	0	0	0	0	0	0	0	0	0	0	0	1	0	0	0	0	0	0	0	0	0	0	0	0	0	0	0	0	0	0	0	0	0	0	0	0	0	0	0	0	0	0
ASV_000703	0	0	0	0	0	0	0	0	0	0	0	0	0	0	0	0	0	0	0	0	0	0	0	0	0	0	0	0	0	0	0	1	0	25	2	37	5	97	1	0	3	4	4	0	5	15	1	16	3
ASV_000805	202	579	113	124	17	23	10	40	153	400	198	191	23	30	37	126	78	56	63	44	15	0	15	3	11	5	3	3	2	10	0	6	0	0	0	1	1	3	0	0	3	0	0	0	0	0	0	1	0
ASV_000910	0	0	0	0	0	0	0	0	0	0	0	0	0	0	0	0	0	0	0	0	0	0	0	0	0	0	0	0	0	0	0	0	0	0	0	0	0	0	0	0	0	0	0	0	0	0	0	0	0
ASV_000598	18	5	15	305	4	81	5	106	232	16	271	12	22	0	25	0	64	0	116	0	7	0	10	0	5	0	0	4	0	0	0	5	0	0	0	0	0	0	0	0	0	0	0	0	0	2	0	0	0
ASV_000702	0	0	0	0	0	0	0	0	0	0	0	0	0	0	0	0	0	0	0	0	0	0	0	0	0	0	1	0	0	0	0	0	0	0	0	1	0	0	0	0	0	0	0	0	0	0	0	0	1
ASV_000592	0	0	0	0	0	0	0	0	0	0	0	0	0	0	0	0	0	0	0	0	0	0	0	0	0	0	0	0	0	0	0	0	0	0	0	0	0	0	0	5	0	4	0	5	0	4	0	5	0
ASV_000808	0	0	0	0	0	0	0	0	0	0	0	0	0	0	0	0	0	0	0	0	0	0	0	0	0	0	0	0	0	0	0	0	0	0	0	0	0	0	0	0	0	0	0	0	0	0	0	0	0
ASV_000975	0	0	0	0	0	0	0	0	0	0	0	0	0	0	0	0	0	0	0	0	0	0	0	0	0	0	0	0	0	0	0	0	0	0	0	0	0	0	0	0	0	0	0	0	0	0	0	0	0
ASV_014343	0	0	0	0	0	0	0	0	0	0	0	0	0	0	0	0	0	0	0	0	0	1	0	0	0	2	0	0	0	0	0	0	0	0	11	0	2	4	6	0	0	0	0	0	0	59	274	96	2786
ASV_000614	0	0	0	0	0	0	0	0	24	1	16	0	0	0	28	2	21	2	26	0	62	0	78	0	40	11	4	61	6	41	2	43	50	21	0	10	0	78	0	59	0	95	0	102	1	3	0	4	0
ASV_000735	3	3	103	299	43	77	65	90	417	168	442	119	71	95	21	12	36	13	74	22	0	0	0	0	0	0	0	0	0	0	0	0	1	0	0	0	0	5	0	1	0	0	0	0	0	0	0	0	0
ASV_005378	0	0	0	0	0	0	0	0	0	0	0	0	0	0	0	0	0	0	0	0	0	0	0	0	0	0	0	0	0	0	0	0	0	0	0	0	0	0	0	0	0	0	0	0	0	0	0	0	0
ASV_000970	0	0	0	0	0	0	0	0	0	0	0	0	0	0	0	0	0	0	0	0	0	0	0	0	0	0	0	0	0	0	0	0	0	0	0	0	0	0	0	0	0	0	0	0	0	0	0	0	0
ASV_000857	0	0	1	0	0	0	0	0	1	17	0	8	0	0	0	39	0	24	4	64	8	7	10	53	5	260	4	0	13	1	10	0	16	0	55	0	107	3	64	0	0	0	1	0	1	0	27	1	136
ASV_000605	3	3	0	0	0	0	0	0	3	0	9	0	0	0	0	0	0	0	1	0	0	0	0	0	0	0	0	0	0	0	0	0	0	0	0	0	0	0	0	0	0	0	0	0	0	0	0	0	0
ASV_000228	0	0	0	0	0	0	0	0	0	0	0	0	0	0	0	0	0	0	0	0	0	0	0	0	0	0	0	0	0	0	0	0	0	0	0	0	0	0	0	0	0	0	0	0	0	0	0	0	0
ASV_000551	0	1	0	0	0	0	0	0	0	0	0	0	0	0	0	0	0	0	0	0	0	0	0	0	0	0	0	0	0	0	0	0	0	0	0	0	0	0	0	0	0	0	0	0	0	0	0	0	0
ASV_000749	0	0	0	0	0	0	0	0	0	0	0	0	0	0	0	0	0	0	0	0	0	0	0	0	0	0	0	0	0	0	0	0	0	0	0	0	0	0	0	0	0	0	0	0	0	0	0	0	0
ASV_000234	0	0	0	0	0	0	0	0	0	0	0	0	0	0	0	0	0	0	0	0	0	0	0	0	0	0	0	0	0	0	0	0	3971	0	0	0	0	0	0	0	0	0	0	0	0	0	0	0	0
ASV_000647	2	2	0	0	0	0	0	0	1	2	0	0	0	0	8	1	1	0	5	0	4	0	11	0	3	0	0	2	0	6	0	3	0	0	0	0	0	0	0	0	0	0	0	0	0	0	0	0	0
ASV_000585	1	0	0	1	0	0	0	0	3	0	4	0	0	0	0	0	0	0	0	0	1	0	1	0	0	0	0	0	0	0	0	0	0	0	0	0	0	0	0	0	0	0	0	0	0	0	0	0	0
ASV_000636	0	0	0	0	0	0	0	0	0	0	0	0	0	0	0	0	0	0	0	0	0	0	0	0	0	0	0	0	1	0	0	0	0	0	0	0	0	0	0	0	0	0	0	0	0	0	0	0	0
ASV_000160	0	1	0	0	0	0	0	0	0	0	0	0	0	0	0	0	0	0	0	0	0	0	0	0	0	0	0	0	0	0	0	0	0	0	0	0	0	0	0	0	0	0	0	0	0	0	0	0	0
ASV_001164	0	0	0	0	0	0	0	0	0	0	0	0	0	0	0	0	0	0	0	0	0	0	0	0	0	0	0	0	0	0	0	0	0	0	0	0	0	0	0	0	0	0	0	0	0	0	0	0	0
ASV_000677	0	0	0	0	0	0	0	0	0	0	0	0	0	0	0	0	0	0	0	0	0	0	0	0	0	0	0	0	0	0	0	0	0	0	0	0	0	0	0	0	0	0	0	0	0	0	0	0	0
ASV_000929	0	0	0	0	0	0	0	0	0	0	0	0	0	0	0	0	0	0	0	0	0	0	0	0	0	0	0	0	0	0	0	0	0	0	0	0	0	0	0	0	0	0	0	0	0	0	0	0	0
ASV_000836	0	0	0	0	0	0	0	0	8	36	3	9	0	11	0	0	1	0	1	0	0	0	0	0	0	0	16	1	20	1	16	1	1	0	0	0	0	0	0	0	1	0	1	0	1	0	0	0	0
ASV_000690	56	33	1	8	2	3	0	0	8	0	7	0	2	0	0	0	0	0	0	0	0	0	0	0	0	0	0	0	0	0	0	0	0	0	0	0	0	0	0	0	0	0	0	0	0	0	0	0	0
ASV_000441	0	0	0	0	0	0	0	0	0	0	0	0	0	0	0	0	0	0	0	0	0	0	0	0	0	0	0	0	0	0	0	0	0	0	0	0	0	0	0	0	0	0	0	0	0	0	0	0	0
ASV_000768	0	0	0	0	0	0	0	0	0	0	0	0	0	0	0	2	0	1	1	0	40	5	34	27	15	66	59	69	57	37	39	53	7	9	1	26	0	45	1	1	8	0	16	0	7	6	0	10	5
ASV_014794	0	0	0	0	0	0	0	0	0	0	0	0	0	1	0	0	0	0	0	0	0	0	0	0	0	0	0	0	0	0	0	0	0	0	0	0	0	0	0	0	0	0	0	0	0	0	0	0	1
ASV_000625	21	24	58	396	126	343	457	234	107	7	103	3	13	0	4	0	30	0	71	1	0	0	0	1	1	0	1	0	0	0	1	0	0	0	0	0	0	0	0	0	0	0	0	0	0	0	0	0	0
ASV_000445	0	0	0	0	0	0	0	0	0	0	0	0	0	0	0	0	0	0	0	0	0	0	0	0	0	0	0	0	0	0	0	0	0	0	0	0	0	0	0	0	0	0	0	0	0	0	0	0	0
ASV_000527	0	0	0	0	0	0	0	0	0	0	0	0	0	0	0	0	0	0	0	0	0	0	0	0	0	0	0	0	0	0	0	0	0	0	0	0	0	0	0	0	0	0	0	0	0	0	0	0	0
ASV_000682	0	0	0	0	0	0	0	0	0	0	0	0	0	0	0	0	0	0	0	0	76	0	181	3	106	2	1	115	5	64	4	105	6	202	5	448	5	1132	7	44	17	80	14	102	8	6	0	6	0
ASV_000763	0	0	0	0	0	0	0	0	12	130	2	8	0	2	0	0	0	0	0	0	0	0	0	0	0	0	0	0	0	0	0	0	0	0	0	0	0	0	0	0	0	0	0	0	0	0	0	0	0
ASV_000770	0	0	0	0	0	0	0	0	0	6	0	4	0	0	32	150	49	69	69	122	48	17	70	130	36	382	772	81	250	49	152	47	46	29	39	28	11	119	13	13	38	5	23	16	34	4	0	4	5
ASV_000714	0	0	0	0	0	0	0	0	0	0	0	0	0	0	0	0	0	0	0	0	0	0	0	0	0	0	0	0	0	0	0	0	0	0	0	0	0	0	0	0	0	0	0	0	0	0	0	0	0
ASV_006729	0	0	0	0	0	1	0	0	7	0	17	0	0	0	136	14	156	3	209	1	218	2	222	36	80	27	8	52	8	31	4	47	16	91	0	97	5	400	1	202	9	283	12	371	5	80	0	87	1
ASV_000882	0	0	0	0	0	0	0	0	0	3	2	0	2	0	2	25	19	42	8	30	0	0	0	0	0	0	1852	32	753	7	197	5	117	0	0	0	0	0	0	0	0	0	0	1	0	0	0	0	0
ASV_000645	0	0	0	0	0	0	0	0	0	0	0	0	0	0	2	0	3	0	4	0	364	0	505	0	281	3	3	209	1	132	1	159	0	93	0	110	2	355	0	9	0	6	0	6	0	2	0	1	0
ASV_000715	0	0	0	0	0	0	0	0	0	0	0	0	0	0	0	0	0	0	0	0	0	0	0	0	0	0	0	0	0	0	0	0	0	0	0	0	0	0	0	0	0	0	0	0	0	0	0	0	0
ASV_000786	0	0	0	0	0	0	0	0	0	0	0	0	0	0	0	0	0	0	0	0	0	0	0	0	0	0	0	0	0	0	0	0	0	0	0	0	0	10	0	0	0	0	0	0	1	4	0	7	0
ASV_000511	0	0	0	0	0	0	0	0	0	1	0	0	0	0	0	1	0	0	0	0	0	0	0	0	0	0	1	0	0	0	0	0	0	0	0	0	0	0	0	0	0	0	0	0	0	0	0	0	0
ASV_000695	0	0	0	0	0	0	0	0	0	0	0	0	0	1	0	0	0	0	0	0	0	0	0	0	0	0	0	0	0	0	0	0	0	0	0	0	0	0	0	0	0	0	0	0	0	5	0	2	0
ASV_000648	0	0	0	0	0	0	0	0	0	0	0	0	0	0	0	0	0	0	0	0	0	0	0	0	0	0	0	0	0	0	0	0	0	0	0	0	0	0	0	0	0	0	0	0	0	0	0	0	0
ASV_000597	2	0	0	0	0	0	0	0	0	0	0	0	0	0	6	1	3	0	5	0	175	2	227	6	110	17	106	104	31	34	22	45	2	18	2	16	0	47	1	3	2	0	0	2	1	7	0	10	0
ASV_000321	0	0	0	0	0	0	0	0	0	0	0	0	0	0	0	0	0	0	0	0	0	0	0	0	0	1	1	0	0	0	1	0	176	0	0	0	0	0	0	0	4	0	0	0	1	0	0	0	0
ASV_000672	0	0	0	0	0	0	0	0	0	0	0	0	0	0	0	0	0	0	0	0	3	0	0	0	5	3	0	23	0	5	0	10	0	79	0	72	0	229	1	204	0	331	0	310	0	42	0	46	0
ASV_000756	0	0	0	0	0	0	0	0	0	0	0	0	0	0	0	0	0	0	0	0	0	0	0	0	0	0	0	0	0	0	0	0	0	0	0	0	0	0	0	0	0	0	0	0	0	0	0	0	0
ASV_001311	12	0	0	0	0	0	0	0	0	0	0	0	0	0	0	0	0	0	0	0	0	0	0	0	0	0	0	0	0	0	0	0	0	0	0	0	0	0	0	0	0	0	0	0	0	0	0	0	0
ASV_000866	0	0	0	0	0	0	0	0	0	0	0	0	0	0	0	0	0	0	0	0	0	0	0	0	0	0	0	0	0	0	0	0	0	0	0	0	0	0	0	0	0	0	0	0	0	2	0	4	3
ASV_000454	0	0	1	0	0	0	1	0	0	1	0	1	0	0	0	0	0	0	0	1	0	0	0	0	0	0	2	0	0	0	1	0	0	0	0	0	0	0	0	6	130	6	163	23	150	0	4	2	20
ASV_000912	0	0	0	0	0	0	0	0	0	0	0	0	0	0	0	0	0	0	0	0	0	0	0	0	0	0	0	0	0	0	0	0	0	0	0	0	0	0	0	0	0	0	0	0	0	0	0	0	0
ASV_000205	488	230	71	214	11	33	9	60	151	57	129	25	7	5	42	2	50	0	80	0	38	0	81	0	35	0	2	28	0	17	1	26	0	13	0	12	0	42	0	6	0	7	0	8	0	1	0	5	2
ASV_000870	9	11	19	184	8	69	0	176	172	121	212	87	75	13	106	98	219	54	362	105	56	0	91	9	59	1	4	9	10	13	0	17	1	1	0	4	0	16	0	4	0	1	0	0	0	1	0	0	0
ASV_005222	35	41	88	175	7	16	6	19	649	201	368	63	18	17	169	38	238	6	237	18	5	0	2	0	3	4	4	2	0	1	2	0	0	3	1	3	0	3	0	0	2	0	0	2	0	0	0	0	1
ASV_000867	0	1	107	212	112	220	455	118	66	93	85	89	18	189	2	0	8	1	3	1	0	0	1	2	0	2	0	1	0	0	0	2	0	0	0	0	0	0	0	0	0	0	0	0	0	0	0	0	0
ASV_000522	72	170	50	385	8	62	8	72	202	13	147	7	12	0	47	0	71	0	108	0	5	0	4	0	5	0	0	2	0	1	0	5	0	0	0	0	0	1	0	0	0	0	0	1	0	0	0	0	0
ASV_001025	0	0	0	0	0	0	0	0	0	0	0	0	0	0	0	0	0	0	0	0	0	0	0	0	0	0	0	0	0	0	0	0	0	0	0	0	0	0	0	0	0	0	0	0	0	0	0	0	0
ASV_000825	0	0	0	0	0	0	0	0	0	0	0	0	0	0	0	0	0	0	0	0	4	0	3	10	3	15	24	3	14	0	11	7	2	4	0	3	5	6	3	0	3	1	4	0	2	5	0	4	4
ASV_000336	38	2	0	26	0	7	0	7	31	6	23	1	1	0	5	0	16	0	11	0	2	0	8	0	4	0	0	1	0	1	0	1	0	0	0	0	0	2	0	0	0	0	0	0	0	0	0	0	0
ASV_000724	0	0	0	0	0	0	0	0	0	0	0	0	0	0	0	0	0	0	0	0	1	1	2	0	0	1	3	18	5	4	1	13	0	7	2	6	0	47	0	2	2	6	4	0	4	22	0	18	8
ASV_000822	0	0	0	0	0	0	0	0	0	0	0	0	0	0	0	0	0	0	0	0	0	0	0	0	0	0	0	0	0	0	0	0	0	0	0	0	0	0	0	0	0	0	0	0	0	0	0	0	0
ASV_000686	1	0	9	971	2	244	2	437	110	0	114	1	138	0	1	0	0	0	0	0	3	0	0	0	0	0	0	1	0	0	0	0	0	0	0	2	0	0	0	0	0	0	0	0	0	0	0	0	0
ASV_000632	0	0	0	0	0	0	0	0	0	0	0	0	0	0	0	0	0	0	0	0	0	0	0	0	0	0	0	0	0	0	0	0	0	12	0	11	0	14	0	31	0	107	0	85	2	21	0	16	0
ASV_000765	0	0	0	0	0	0	0	0	0	0	0	0	0	0	0	0	0	0	0	0	0	0	0	0	0	0	0	0	0	0	0	0	0	0	0	0	0	0	0	0	0	0	0	0	0	0	0	0	0
ASV_003790	0	0	0	0	0	0	0	0	0	0	0	0	0	0	0	0	0	0	0	0	0	0	0	0	0	1	0	0	0	0	0	0	0	0	0	0	3	0	0	0	0	0	0	0	0	0	1	0	4
ASV_000752	0	0	0	0	0	0	0	0	0	0	0	0	0	0	0	0	0	0	0	0	0	0	0	0	0	0	0	0	0	0	0	0	0	0	0	0	0	0	0	0	0	0	0	0	0	0	0	0	0
ASV_000781	0	0	0	0	0	0	0	1	24	2	14	3	2	0	0	0	0	0	0	0	0	0	0	0	0	0	0	0	0	0	0	0	0	0	0	0	0	0	0	0	0	0	0	0	0	0	0	0	0
ASV_001618	8	0	34	77	14	10	17	9	220	116	149	45	15	134	125	107	643	304	177	152	0	0	0	5	0	0	1	0	0	0	0	0	0	0	0	0	0	0	0	0	0	0	0	0	0	0	0	0	0
ASV_000694	0	0	0	0	1	0	0	0	0	0	0	0	0	0	0	0	0	0	0	0	0	0	0	0	0	0	0	0	0	0	0	0	0	0	0	0	0	0	0	0	0	0	0	0	0	0	0	0	0
ASV_000890	0	0	0	0	0	0	0	0	0	0	0	0	0	0	0	0	0	0	0	0	0	0	0	0	0	0	0	0	0	0	0	0	0	0	0	0	0	0	0	0	0	0	0	0	0	0	0	0	0
ASV_000914	0	0	0	0	0	0	0	0	0	0	0	0	0	0	0	0	0	0	0	0	0	0	0	0	0	0	4	7	1	9	4	5	2	22	1	18	5	55	3	1	4	0	4	1	0	25	0	32	1
ASV_000998	0	0	103	93	86	25	60	27	138	161	68	37	178	383	0	0	0	1	0	0	0	0	0	9	0	0	1	0	0	0	0	0	0	0	0	0	0	0	0	0	0	0	0	0	0	0	0	0	0
ASV_000954	1	12	6	0	2	0	0	1	69	381	61	183	1	7	266	826	217	231	207	282	80	0	113	0	45	2	0	73	0	84	0	55	0	10	0	5	1	45	0	1	0	3	0	4	0	0	0	1	0
ASV_000721	2	0	0	0	0	0	0	0	0	0	0	0	0	0	3	0	0	0	2	0	84	0	93	0	44	4	0	209	1	173	2	71	0	21	0	24	0	89	0	59	2	153	0	322	0	24	0	14	0
ASV_001148	0	0	0	0	0	0	0	0	0	0	0	0	0	0	0	0	0	0	0	0	0	0	0	0	0	0	0	0	0	0	0	0	0	0	0	0	0	0	0	0	0	0	0	0	0	0	0	0	0
ASV_000689	0	0	0	0	0	0	0	0	0	0	0	0	0	0	0	0	0	0	0	0	0	0	0	0	0	0	0	0	0	0	0	0	0	0	0	0	0	0	0	0	0	0	0	0	0	0	0	0	0
ASV_000734	0	0	0	0	0	0	0	0	0	0	0	0	0	0	0	0	0	0	0	0	0	0	0	0	0	0	0	0	0	0	0	0	0	0	0	0	0	0	0	0	0	0	0	0	0	0	0	0	0
ASV_000967	0	0	0	0	0	0	0	0	1	0	1	0	0	0	0	0	0	0	0	0	0	0	0	0	0	0	0	0	0	0	0	0	0	0	0	0	0	0	0	0	0	0	0	0	0	0	0	0	0
ASV_000949	0	0	0	0	0	0	0	0	2	5	2	5	0	0	0	4	0	1	2	2	0	0	3	0	0	0	0	2	0	0	0	0	0	0	0	0	0	0	0	0	0	0	0	0	0	0	0	0	0
ASV_000658	0	0	0	0	0	0	0	0	0	0	1	0	0	0	1	0	2	0	2	0	18	0	22	0	22	2	0	2	0	11	0	6	2	0	0	0	0	2	0	0	0	0	0	0	0	0	0	0	0
ASV_000806	0	0	0	0	0	0	0	0	0	0	0	0	0	0	0	0	0	0	0	0	0	0	0	0	0	0	0	0	0	0	0	0	0	0	0	0	0	0	0	0	0	0	0	0	0	0	0	0	0
ASV_000760	1	1	193	274	14	100	23	82	280	71	228	15	47	9	1	1	0	0	0	2	0	0	0	1	0	0	1	1	0	0	0	0	0	0	0	0	0	0	0	0	0	0	0	0	0	0	0	0	0
ASV_000881	0	0	0	0	0	0	0	0	0	0	0	0	0	0	0	0	0	0	0	0	0	0	0	0	0	0	0	0	0	0	0	0	0	0	0	0	0	0	0	0	0	0	0	0	0	0	0	0	0
ASV_002132	0	0	0	0	0	0	0	0	0	0	0	0	0	0	0	0	0	0	0	0	1	0	0	11	0	24	0	0	0	0	0	0	0	11	25	3	23	51	51	0	0	0	0	0	0	7	48	23	530
ASV_000654	8	6	4	7	0	0	0	2	52	10	29	3	3	0	103	3	61	0	83	0	94	0	82	0	42	0	0	70	0	40	0	67	0	58	0	69	0	245	0	116	0	165	0	279	0	64	0	70	0
ASV_000854	0	0	0	0	0	0	0	0	0	0	0	0	0	0	0	0	0	0	0	0	0	0	0	0	0	0	1	0	0	0	0	0	0	0	0	0	0	0	0	0	0	0	0	0	0	0	0	0	0
ASV_000771	3	0	0	0	0	0	0	0	0	0	0	0	0	0	0	0	0	0	0	0	0	0	0	0	0	0	0	0	0	0	0	0	0	0	0	0	0	0	0	0	0	0	0	0	0	0	0	0	0
ASV_002142	0	0	11	6	5	0	2	2	292	184	202	35	28	5	0	0	0	0	0	0	0	0	0	0	0	0	0	0	0	0	0	0	0	0	0	0	0	1	0	0	1	0	0	0	0	0	0	0	0
ASV_000907	0	0	0	0	0	0	0	0	45	5	15	2	12	0	58	111	42	19	64	40	0	0	0	0	0	0	9	5	3	4	2	3	2	0	0	0	1	0	1	9	368	9	445	33	365	0	0	0	0
ASV_000787	196	495	127	76	30	20	26	15	323	257	307	140	16	8	58	46	67	16	86	32	0	0	0	0	0	0	0	0	0	1	1	0	0	0	0	0	0	0	0	0	0	0	0	0	0	0	0	0	0
ASV_001004	0	0	0	0	0	0	0	0	0	0	0	0	0	0	0	0	0	0	0	0	0	0	0	0	0	0	0	0	0	0	0	0	0	0	0	0	0	0	0	0	0	0	0	0	0	0	0	0	0
ASV_000791	674	527	39	98	9	35	11	60	152	63	138	24	17	8	3	6	12	0	15	2	6	0	11	0	4	2	3	6	4	6	0	7	0	4	0	0	0	12	0	0	0	0	0	0	0	0	0	0	0
ASV_000745	1	9	0	0	0	0	0	0	0	0	0	0	0	0	0	0	0	0	0	0	0	0	0	0	0	0	0	0	0	0	0	0	0	0	0	0	0	0	0	0	0	0	0	0	0	0	0	0	1
ASV_000812	0	0	0	0	0	0	0	0	0	0	0	0	0	0	0	0	0	0	0	0	0	0	0	0	0	0	0	0	0	0	0	0	0	2	1	3	0	9	0	1	17	2	11	0	20	19	2	12	32
ASV_000666	3	0	2	0	0	0	0	0	4	2	2	0	0	0	0	2	1	0	4	0	201	1	210	3	140	14	12	34	11	17	7	34	1	0	0	1	0	1	0	0	0	0	0	0	0	0	0	0	0
ASV_000926	0	1	0	0	0	0	0	0	0	0	0	0	0	0	0	0	0	0	0	0	0	0	0	0	0	0	1	0	0	0	0	0	0	0	0	0	0	4	0	0	1	0	0	0	0	0	0	1	1
ASV_000898	0	1	2	0	0	1	1	3	16	1	14	2	4	1	15	7	27	0	25	4	261	6	340	31	196	99	94	83	47	44	40	62	12	36	4	29	3	161	0	10	22	3	8	14	6	9	0	3	2
ASV_000916	8	5	12	153	3	59	1	107	282	134	351	70	47	16	118	66	163	32	330	72	31	0	52	3	19	2	2	11	3	4	1	9	1	1	0	1	0	3	0	0	0	1	0	0	0	0	0	0	0
ASV_000794	0	0	0	0	0	0	0	0	0	0	0	0	0	0	0	0	0	0	0	0	0	0	0	0	0	0	0	0	0	0	0	0	0	0	0	0	0	1	1	0	0	0	0	0	2	0	0	0	0
ASV_003336	0	0	0	0	0	0	0	0	0	0	0	0	0	0	0	0	0	0	0	0	0	0	0	0	0	0	0	0	0	0	0	0	0	0	0	0	0	0	0	0	0	0	0	0	0	0	0	0	0
ASV_001276	0	0	0	0	0	0	0	0	0	0	0	0	0	0	0	0	0	0	0	0	0	0	0	0	0	0	0	0	0	0	0	0	0	0	0	0	0	0	0	0	0	0	0	0	0	0	0	0	0
ASV_001495	0	0	0	0	0	0	0	0	0	0	0	0	0	0	0	0	0	0	0	0	0	0	0	1	0	0	5	0	2	0	0	0	2	0	0	0	0	0	0	0	2	0	0	0	2	0	1	0	1
ASV_000917	1	0	5	46	3	37	4	74	50	39	103	22	99	80	6	10	75	27	57	25	225	0	291	4	158	15	3	29	11	21	1	29	0	4	4	8	0	31	1	10	0	31	3	22	1	3	0	7	2
ASV_000922	0	0	0	0	0	0	0	0	0	0	0	0	0	0	0	0	0	0	0	0	0	0	0	0	0	0	0	0	0	0	0	0	0	0	0	0	0	0	0	0	0	0	0	0	0	0	0	0	0
ASV_000834	0	0	0	0	0	0	0	0	0	0	0	0	2	0	0	0	0	0	0	0	0	0	0	0	0	0	0	0	0	0	0	0	0	0	0	0	0	0	0	0	0	0	0	0	0	0	0	0	0
ASV_000939	0	0	0	0	0	0	0	0	3	1	0	0	1	0	0	0	0	0	0	0	0	0	0	0	0	0	0	0	0	0	0	0	0	0	0	0	0	0	0	0	0	0	0	0	0	0	0	0	0
ASV_000851	0	0	0	0	0	0	0	0	0	1	0	0	0	0	0	0	0	0	0	0	40	0	26	9	25	26	60	1	61	1	52	6	109	10	5	1	1	8	0	13	21	18	15	8	58	58	0	94	44
ASV_001028	0	0	0	0	0	0	0	0	0	0	0	0	0	0	0	0	0	0	0	0	0	0	0	0	0	0	0	0	0	0	0	0	0	0	0	0	0	0	0	0	0	0	0	0	0	0	0	0	0
ASV_001119	0	0	0	0	0	0	0	0	0	0	0	0	0	0	0	0	0	0	0	0	0	0	0	0	0	0	0	0	0	0	0	0	0	0	0	0	0	0	0	0	0	0	0	0	0	0	0	0	0
ASV_001033	0	0	0	0	0	0	0	0	0	0	0	0	0	0	0	0	0	0	0	0	0	0	0	0	0	0	0	0	0	0	0	0	0	0	0	0	0	0	0	0	0	0	0	0	0	0	0	0	0
ASV_000830	0	0	0	0	0	0	0	0	0	0	0	0	0	0	0	0	0	0	0	0	0	0	0	0	0	0	0	0	0	0	0	0	0	0	0	0	0	0	0	0	0	0	0	0	0	0	0	0	0
ASV_000591	0	0	0	0	0	0	0	0	0	0	0	0	0	0	0	0	0	0	1	0	1	0	2	1	0	1	5	11	8	7	12	8	5	2	1	0	0	7	1	12	10	16	30	16	20	87	10	118	68
ASV_000953	0	0	0	0	0	0	0	0	0	0	0	0	0	0	0	0	0	0	0	0	0	0	0	0	0	0	0	0	0	0	0	0	0	0	0	0	0	0	0	0	0	0	0	0	0	0	0	0	0
ASV_001894	0	0	0	0	0	0	0	0	0	0	0	0	0	0	0	0	0	0	0	0	0	0	0	0	0	0	0	0	0	0	0	0	0	0	0	0	0	0	0	0	0	0	0	0	0	0	0	0	0
ASV_000775	0	0	0	0	0	0	0	0	0	0	0	0	0	0	0	0	0	0	0	0	0	0	0	0	0	0	0	0	0	0	0	0	0	0	0	0	0	0	0	0	0	0	0	0	0	0	0	0	0
ASV_000127	0	1	0	0	0	0	0	0	0	0	0	0	0	0	0	0	0	0	0	0	0	0	0	0	0	0	0	0	0	0	0	0	4	0	0	0	1	0	0	0	0	0	0	0	0	0	0	0	0
ASV_000807	0	0	0	0	0	0	0	0	0	0	0	0	0	0	0	0	0	0	0	0	0	0	0	0	0	0	0	0	0	0	0	0	0	16	0	16	0	84	0	1	1	19	0	18	0	90	4	85	8
ASV_000831	0	0	0	0	0	0	0	0	0	0	0	0	0	0	0	0	0	0	0	0	0	0	0	0	0	0	0	0	0	0	0	0	0	0	0	0	0	0	0	0	0	0	0	0	0	0	0	0	0
ASV_000816	2	0	0	1	0	0	0	1	75	12	49	8	2	1	132	45	147	15	129	33	149	0	236	18	95	12	72	125	40	69	39	80	19	14	3	22	1	87	0	42	17	38	16	74	7	15	0	6	0
ASV_000856	0	0	0	0	0	0	0	0	0	0	0	0	0	0	0	0	0	0	0	1	0	0	0	0	0	0	0	0	1	0	0	0	0	0	0	0	0	0	0	0	0	0	0	0	0	0	0	0	0
ASV_000864	0	0	0	0	0	0	0	0	0	0	0	0	0	0	0	0	0	0	0	0	0	0	0	0	0	0	0	0	0	0	0	0	0	0	0	0	0	0	0	0	0	0	0	0	0	0	0	0	0
ASV_006794	0	0	0	0	0	0	0	0	0	1	0	0	0	0	0	0	0	0	0	0	0	0	0	0	0	0	0	0	0	0	0	0	0	0	0	0	0	0	0	0	0	0	0	0	0	0	0	0	0
ASV_000633	3	0	0	7	0	2	0	0	17	0	31	0	0	0	3	0	5	0	6	0	0	0	0	0	0	0	0	0	0	0	0	0	0	0	0	0	0	0	0	0	0	0	0	0	0	0	0	0	0
ASV_000956	0	0	0	0	0	0	0	0	0	0	0	0	0	0	0	0	0	0	0	0	8	0	2	3	12	1	20	4	5	6	9	11	1	3	17	10	5	54	4	8	60	29	18	46	13	13	2	21	12
ASV_000094	0	0	0	0	0	0	0	0	2	2	1	1	1	0	0	0	0	0	0	0	0	0	0	0	0	0	0	0	0	0	1	0	0	0	0	0	0	0	0	0	0	0	0	0	0	0	0	0	0
ASV_000823	0	0	0	0	0	0	0	0	0	0	0	0	0	0	0	0	0	0	0	0	0	0	0	0	0	0	0	0	0	0	0	0	0	0	0	0	0	0	0	0	0	0	0	0	0	0	0	0	0
ASV_000550	0	0	0	0	0	0	0	0	0	0	0	0	0	0	0	0	0	0	0	0	0	0	0	0	0	0	0	0	0	0	0	0	0	0	0	0	0	0	0	0	0	0	0	0	0	0	0	0	0
ASV_035955	10	9	45	24	5	6	6	9	218	122	167	31	4	12	98	163	193	413	128	394	1	0	6	0	2	0	0	3	0	5	81	11	56	0	0	0	0	3	0	4	0	2	0	1	0	0	0	1	0
ASV_000895	0	0	0	0	0	0	0	0	0	0	0	0	0	0	0	0	0	0	0	0	0	0	0	0	0	0	0	0	0	0	0	0	0	18	0	18	3	65	0	183	161	387	115	519	74	387	12	543	53
ASV_000874	0	0	0	0	0	0	0	0	0	0	0	0	0	0	0	0	0	0	0	0	2	0	1	0	0	0	0	3	0	0	0	0	0	2	0	0	0	0	0	0	0	0	0	0	0	0	0	0	0
ASV_000479	0	0	2	1	0	0	0	0	2	1	2	3	0	0	2	0	0	0	0	0	8	0	1	0	3	0	0	4	0	2	0	3	0	1	0	4	0	3	0	0	0	0	0	0	0	0	0	0	0
ASV_001071	0	1	0	0	0	0	0	0	0	1	0	0	0	0	1	0	1	0	0	0	0	0	3	0	0	0	0	0	0	0	0	0	0	0	0	0	1	0	0	0	2	0	0	0	0	0	0	0	0
ASV_000873	0	0	0	0	0	0	0	0	0	0	0	0	0	0	0	0	0	0	0	0	11	0	15	8	6	9	114	382	119	177	78	383	26	22	1	46	0	113	0	3	28	9	82	10	49	162	2	188	39
ASV_036893	0	0	0	0	0	0	0	0	0	0	0	0	0	0	0	0	0	0	0	0	0	0	0	0	0	0	0	0	0	0	0	0	0	0	0	0	0	0	0	0	0	0	0	0	0	0	0	0	0
ASV_009315	0	0	1	0	0	0	0	1	1	0	0	0	0	0	4	6	4	1	5	7	8	11	23	112	10	248	14	17	7	7	12	3	0	228	181	116	180	1020	131	0	9	3	22	14	10	49	36	95	217
ASV_001038	0	0	0	0	0	0	0	0	0	0	0	0	0	0	0	0	0	0	0	0	0	0	0	0	0	2	0	0	0	0	0	0	0	0	0	0	1	0	1	0	0	0	0	0	0	0	0	0	4
ASV_000978	0	0	0	0	0	0	0	0	1	0	0	0	2	3	0	0	0	0	0	0	0	0	0	0	0	0	0	0	0	0	0	0	0	0	0	0	0	0	0	0	0	0	0	0	0	0	0	0	0
ASV_001167	0	0	0	0	0	0	0	0	0	0	0	0	0	0	0	0	0	0	0	0	3	0	1	4	2	13	11	3	14	2	2	6	3	0	0	0	0	0	0	0	0	0	0	0	0	0	0	0	0
ASV_001031	0	0	0	1	1	1	3	3	8	0	0	0	4	8	0	0	0	0	0	0	0	0	0	0	0	0	0	0	0	0	0	0	0	0	0	0	0	0	0	0	0	0	0	0	0	0	0	0	0
ASV_001035	0	0	0	0	0	0	0	0	0	0	0	0	0	0	0	0	0	0	0	0	0	0	0	0	0	0	0	0	0	0	0	0	0	0	0	0	0	0	0	0	0	0	0	0	0	0	0	0	0
ASV_001214	0	0	0	0	0	0	0	0	0	0	0	0	0	0	0	0	0	0	0	0	0	0	0	0	0	0	0	0	0	0	0	0	0	0	0	0	0	0	0	0	0	0	0	0	0	0	0	0	0
ASV_001132	0	0	0	0	0	0	0	0	0	0	0	0	0	0	0	0	0	0	0	0	0	0	0	0	0	0	0	0	0	0	0	0	0	0	0	0	0	0	0	0	0	0	0	0	0	0	0	0	0
ASV_000911	0	0	0	0	0	0	0	0	0	0	0	0	0	0	0	0	0	0	0	0	0	0	0	0	0	0	0	0	0	0	0	0	0	0	0	0	0	0	1	0	0	0	0	0	0	0	0	0	0
ASV_001449	0	0	0	0	0	0	0	0	0	0	0	0	0	0	0	0	0	0	0	0	0	0	0	0	0	0	0	0	0	0	0	1	0	0	0	0	0	0	0	0	0	0	0	0	0	0	0	0	0
ASV_000841	0	0	42	36	8	9	19	10	0	0	0	0	0	0	0	1	0	0	1	3	1	0	2	0	0	0	2	0	0	0	0	0	0	0	0	0	0	0	0	0	0	0	0	0	0	0	0	0	0
ASV_001091	0	0	0	0	0	0	0	0	0	0	0	0	0	0	0	0	0	0	0	0	0	0	0	0	0	0	0	0	0	0	0	0	0	0	0	0	0	0	0	0	0	0	0	0	0	0	0	0	0
ASV_000933	0	1	12	224	13	94	24	211	196	68	210	46	109	94	6	9	317	143	157	60	0	0	0	0	0	0	0	0	0	1	0	2	0	0	0	4	0	0	0	0	0	0	0	0	0	0	0	0	0
ASV_000833	0	0	0	0	0	0	0	0	0	0	0	0	0	0	0	0	0	0	0	0	0	0	0	0	0	0	0	0	0	0	0	0	0	0	0	0	0	0	0	0	0	0	0	0	0	0	0	0	0
ASV_001099	0	0	0	0	0	5	0	2	0	0	0	0	0	0	0	0	0	0	1	0	4	0	18	1	6	1	2	11	3	0	2	7	0	68	12	66	19	254	10	13	42	13	29	12	12	6	1	6	2
ASV_001874	0	0	0	0	0	0	0	0	1	0	0	0	0	0	0	0	0	0	0	0	0	0	0	0	0	0	0	0	0	0	0	0	0	0	0	0	0	0	0	0	0	0	0	0	0	0	0	0	0
ASV_000678	0	0	0	0	0	0	0	0	1	0	0	0	0	0	0	0	0	0	0	0	0	0	0	0	0	0	0	0	0	0	0	0	0	0	0	0	0	0	0	0	0	0	0	0	0	0	0	0	0
ASV_000802	0	0	1	0	0	0	0	0	0	0	0	0	0	0	0	0	0	0	0	1	3	0	0	1	0	10	3	0	1	1	0	1	1	0	0	0	0	0	0	0	0	0	0	4	0	5	0	0	0
ASV_001141	1	0	0	0	0	0	0	0	0	1	0	0	1	0	0	0	0	0	0	0	0	0	0	0	0	0	0	0	0	0	0	0	0	0	0	0	0	0	0	0	0	0	0	0	0	0	0	0	0
ASV_000852	0	0	0	0	0	0	0	0	0	0	0	0	0	0	0	0	0	0	0	0	0	0	0	0	0	0	0	0	0	0	0	0	0	0	0	0	0	0	0	0	0	0	0	0	0	0	0	0	0
ASV_000992	0	0	0	0	0	0	0	0	2	5	45	12	4	3	0	2	1	3	0	0	0	0	0	0	0	0	0	0	0	0	0	0	0	0	0	1	0	0	0	1	0	0	0	1	0	0	0	1	0
ASV_001075	0	0	0	0	0	0	0	0	0	0	0	0	0	0	0	0	0	0	0	0	0	0	0	0	0	0	0	0	0	0	0	0	0	0	0	0	0	0	0	0	0	0	0	0	0	0	0	0	0
ASV_000924	0	0	0	0	0	0	0	0	0	0	0	0	0	0	0	0	0	0	0	0	3	0	4	6	1	0	204	48	160	15	85	45	47	3	2	15	1	30	2	0	0	0	0	1	1	0	0	0	0
ASV_000554	0	0	0	0	0	0	0	0	0	0	0	0	0	0	0	0	0	0	0	0	0	0	0	2	0	0	0	0	3	0	0	0	0	0	2	0	7	0	0	0	0	0	7	0	2	0	1	0	7
ASV_000920	0	0	0	0	0	0	0	0	1	0	0	0	0	1	0	1	0	0	0	0	3	0	6	0	1	0	0	2	0	0	0	1	0	0	0	0	0	3	0	0	0	0	1	0	0	0	0	0	0
ASV_001030	33	134	49	75	2	16	2	24	177	228	181	129	12	9	88	146	77	34	72	44	18	3	16	28	7	95	55	8	31	2	31	6	1	0	0	2	2	5	2	0	2	0	3	0	0	0	0	0	0
ASV_001250	0	0	0	0	0	0	0	0	0	0	0	0	0	0	0	0	0	0	0	0	0	0	0	0	0	0	0	0	0	0	0	0	0	0	0	0	0	0	0	0	0	0	0	0	0	0	0	0	0
ASV_000844	0	0	0	0	0	0	0	0	0	0	0	0	0	0	0	0	0	0	0	0	0	0	0	0	0	0	0	0	0	0	0	0	0	0	0	0	0	0	0	0	0	0	0	0	0	0	0	0	0
ASV_000925	0	0	0	0	0	0	0	0	0	0	0	0	0	0	0	0	1	0	3	0	1	0	1	1	3	2	14	3	0	1	3	6	0	0	1	2	0	16	4	0	5	0	0	0	3	0	0	0	1
ASV_000965	0	0	0	0	0	0	0	0	0	0	0	0	0	0	0	0	0	0	0	0	0	0	0	0	0	0	0	0	0	0	0	0	0	0	0	0	0	0	0	0	0	0	0	0	0	0	0	0	0
ASV_001215	0	0	86	123	15	72	10	75	54	129	31	71	46	9	62	313	36	65	78	121	121	2	160	24	90	97	42	30	36	32	34	29	9	3	1	1	0	2	0	0	0	0	0	0	2	0	0	0	0
ASV_000892	0	0	0	0	0	0	0	0	0	0	0	0	0	0	0	0	0	0	0	0	0	0	0	0	0	0	0	0	0	0	0	0	0	0	0	0	0	0	0	0	0	0	0	0	0	0	0	0	0
ASV_000896	0	0	0	0	0	0	0	0	2	0	8	0	0	0	17	4	27	0	35	1	237	1	277	4	132	20	6	58	3	30	0	24	0	58	24	38	5	350	5	59	1	58	0	91	1	36	1	40	3
ASV_001049	0	0	0	0	0	0	0	0	0	0	0	0	0	0	0	0	0	0	0	0	0	0	0	0	0	0	0	0	0	0	0	0	0	0	0	0	0	0	0	0	0	0	0	0	0	0	0	0	0
ASV_000868	0	0	0	0	0	0	0	0	0	0	0	0	0	0	0	0	0	0	0	0	0	0	0	0	0	0	0	0	0	0	0	0	0	0	0	0	0	0	0	0	0	0	0	0	0	0	0	0	0
ASV_007840	0	0	0	0	0	0	0	0	0	0	0	0	0	1	0	0	0	0	0	0	0	1	0	2	0	4	1	0	0	0	0	0	0	3	6	0	4	9	6	0	0	0	0	0	0	0	4	0	66
ASV_001283	0	2	1	0	0	0	0	0	3	60	2	9	0	2	0	7	0	11	0	17	5	16	10	165	9	729	21	1	48	1	41	0	24	0	2	0	2	0	4	0	170	0	304	0	182	2	35	2	335
ASV_001005	0	0	0	0	0	0	0	0	0	0	0	0	0	0	0	0	0	0	0	0	0	0	0	0	0	0	0	0	0	0	0	0	0	0	0	0	0	0	0	0	0	0	0	0	0	0	0	0	0
ASV_000209	0	0	0	0	0	0	0	0	0	0	0	0	0	0	0	0	0	0	0	0	0	0	0	0	0	0	0	0	0	0	0	0	557	0	0	0	0	0	0	0	0	0	0	0	0	0	0	0	0
ASV_000275	0	0	62	438	14	100	19	130	309	80	110	14	108	33	0	0	0	0	0	0	0	0	0	2	0	0	0	0	1	0	0	0	0	0	0	0	0	0	3	0	0	0	0	0	0	0	0	0	0
ASV_000680	669	479	5	109	0	12	1	32	97	6	45	4	4	2	12	0	7	0	11	0	1	0	3	0	0	0	0	3	0	0	0	2	0	0	0	0	0	0	0	0	0	0	0	1	0	0	0	0	0
ASV_000826	0	0	0	0	0	0	0	0	0	0	0	0	0	0	0	0	0	0	0	0	0	0	0	0	0	0	1	0	0	0	0	0	0	0	0	0	0	0	0	0	0	0	0	0	0	0	0	0	0
ASV_001057	0	0	0	0	0	0	0	0	0	0	0	0	0	0	0	0	0	0	0	0	0	0	0	0	0	0	0	0	0	0	0	0	0	0	0	0	0	0	0	0	0	0	0	0	0	0	0	0	0
ASV_001059	0	0	0	0	0	0	0	0	0	0	0	0	1	0	0	0	0	4	0	0	28	1	34	20	15	60	52	70	52	30	31	49	14	15	21	20	12	60	31	3	17	2	31	1	24	9	0	8	16
ASV_032572	168	170	22	253	4	41	2	37	193	13	124	5	9	0	35	0	33	0	63	1	0	0	0	0	2	0	0	0	0	0	0	1	0	0	0	0	0	1	0	0	0	0	0	0	0	0	0	0	0
ASV_000801	0	0	0	0	0	0	0	0	0	0	0	0	0	0	0	0	0	0	0	0	0	0	0	0	0	0	0	0	0	0	0	0	0	0	0	0	0	0	0	0	0	0	0	0	0	0	0	0	0
ASV_001165	0	0	0	0	0	0	0	0	0	0	0	0	0	0	0	0	0	0	0	0	2	0	2	3	0	4	62	7	69	3	25	7	6	0	0	0	1	4	0	0	0	1	0	0	4	0	0	1	5
ASV_000928	0	0	0	0	0	0	0	0	0	0	0	0	0	0	0	0	0	0	0	0	0	0	0	0	0	0	0	0	0	0	0	0	0	0	0	0	0	0	0	0	0	0	0	0	0	0	0	0	0
ASV_001012	0	0	0	0	0	0	0	0	0	0	0	0	0	0	0	0	0	0	0	0	0	0	0	0	0	0	0	0	0	0	0	0	0	0	0	0	0	0	0	0	0	0	0	0	0	11	5	16	40
ASV_001103	0	0	0	3	0	5	0	8	2	0	2	1	1	1	1	0	1	1	1	0	1	0	0	0	1	1	2	3	0	2	2	3	0	13	0	20	6	82	4	2	9	3	13	2	5	8	3	7	3
ASV_001048	0	0	0	0	0	0	0	0	0	0	0	0	0	0	0	0	0	0	1	0	0	0	0	0	0	0	0	0	0	0	0	0	0	0	0	0	0	0	0	0	0	0	0	0	0	0	0	0	0
ASV_001492	0	0	0	0	0	0	0	0	0	0	0	0	0	0	1	0	0	0	0	0	0	0	2	0	1	0	5	2	2	2	2	1	0	1	8	0	1	6	1	0	8	7	5	2	3	2	0	4	13
ASV_001047	0	0	1	3	1	0	5	1	3	20	1	5	3	19	0	0	8	19	1	3	6	0	9	16	4	20	11	27	24	9	8	18	4	1	1	6	1	14	4	0	1	1	6	0	1	9	1	6	5
ASV_001034	0	0	0	1	2	0	1	0	0	0	0	0	3	38	0	0	0	0	0	0	0	0	0	0	0	0	0	0	0	0	0	0	0	0	0	0	0	0	0	0	0	0	0	0	0	0	0	0	0
ASV_000986	38	161	27	47	2	16	1	24	235	180	199	66	16	8	85	129	108	43	170	57	27	2	42	30	20	103	71	23	67	17	31	11	14	3	1	0	1	6	0	0	0	0	2	0	0	0	0	0	0
ASV_000878	3	0	0	7	0	0	0	4	10	0	6	0	0	0	0	0	2	0	0	0	0	0	0	0	0	0	0	0	0	0	0	0	0	0	0	0	0	0	0	0	0	0	0	0	0	0	0	0	0
ASV_040206	0	0	1	0	0	0	0	0	1	0	0	0	0	0	2	12	5	2	8	5	40	3	71	30	26	118	500	89	420	104	390	98	155	14	1	10	3	59	0	6	1	10	5	12	2	2	0	2	0
ASV_001113	0	0	0	0	0	0	0	0	0	0	0	0	0	0	0	0	0	0	0	0	0	0	0	0	0	0	0	0	0	0	0	0	0	0	0	0	0	0	0	0	0	0	0	0	0	0	0	0	0
ASV_001212	40	179	18	3	3	0	0	1	1	3	0	0	0	3	0	0	0	0	0	1	0	0	0	0	0	0	0	1	0	0	0	0	0	0	0	0	0	0	0	0	0	0	0	0	0	0	0	0	0
ASV_001120	0	0	0	0	0	0	0	0	0	0	0	0	0	0	0	0	0	0	0	0	0	0	0	0	0	0	0	0	0	0	0	0	0	0	0	0	0	0	0	0	0	0	0	0	0	0	0	0	0
ASV_000930	0	0	0	0	0	0	0	0	3	0	4	0	1	0	0	0	1	0	0	0	0	0	0	0	0	0	0	0	0	0	0	0	0	0	0	0	0	0	0	0	0	0	0	0	0	5	0	12	2
ASV_000840	0	0	0	0	0	0	0	0	0	0	0	0	0	0	0	0	0	0	0	0	0	0	0	0	0	0	0	0	0	0	0	0	0	0	0	0	0	0	0	0	0	0	0	0	0	0	0	0	0
ASV_000915	0	0	0	0	0	1	0	0	0	0	0	0	0	0	4	0	4	2	4	5	3	0	13	2	10	7	4	5	5	3	3	0	0	3	1	1	0	10	0	0	1	1	0	1	1	0	0	0	0
ASV_001093	1	0	0	3	0	2	0	1	0	0	0	0	0	0	0	0	0	0	0	0	0	0	0	0	0	0	0	0	0	0	0	0	34	0	0	0	0	0	0	0	0	0	0	0	0	0	0	0	0
ASV_000918	0	0	0	0	0	0	0	1	6	0	4	0	0	0	38	6	27	0	46	0	450	6	424	36	243	126	14	105	4	103	4	83	3	42	1	79	2	188	0	10	0	10	0	17	0	9	0	3	0
ASV_001123	0	0	0	0	0	0	0	0	0	0	0	0	0	0	0	0	0	0	0	0	0	0	0	0	0	0	0	0	0	0	0	0	0	0	0	0	0	0	0	0	0	0	0	0	0	0	0	0	0
ASV_000178	0	0	0	0	0	0	0	0	1	0	0	0	0	0	0	0	0	0	0	0	1	0	6	0	2	4	18	7	1	5	4	5	6	3	0	0	3	1	0	0	0	0	0	0	0	0	0	0	0
ASV_000941	0	0	0	0	0	0	0	0	0	0	0	0	0	0	0	0	0	0	0	0	0	0	0	0	0	0	0	0	0	0	0	0	0	0	0	0	0	0	0	0	0	0	0	0	0	0	0	0	0
ASV_001017	0	0	0	0	0	0	0	0	2	0	2	0	0	0	25	2	15	0	28	1	98	3	62	3	57	14	10	54	1	47	6	43	2	167	6	115	3	738	0	82	5	99	3	166	2	42	0	27	0
ASV_001180	4	328	0	0	0	0	0	0	0	0	2	0	0	0	0	0	0	0	0	0	0	0	0	0	0	0	0	0	0	0	0	0	0	0	0	0	0	0	0	0	0	0	0	0	0	0	0	0	0
ASV_000961	0	0	0	0	0	0	0	0	0	0	0	0	0	0	0	0	0	0	0	0	0	0	0	0	0	0	0	0	0	0	0	0	0	0	0	0	0	0	0	1	0	2	0	3	0	1	0	4	0
ASV_036395	0	0	112	61	40	22	80	45	38	116	33	29	59	160	0	0	0	0	0	1	0	0	0	1	0	0	1	0	0	0	0	0	0	0	0	0	0	0	0	0	0	0	0	0	0	0	0	0	0
ASV_001046	0	0	0	0	0	0	0	0	0	0	0	0	0	0	0	0	0	0	0	0	0	0	0	0	0	0	0	0	0	0	0	0	0	0	0	0	0	0	0	0	0	0	0	0	0	0	0	0	0
ASV_001155	0	0	28	0	5	0	3	0	0	5	0	3	0	0	0	0	0	0	0	0	0	0	0	0	0	0	0	0	0	0	0	0	0	0	0	0	0	0	0	0	0	0	0	0	0	0	0	0	0
ASV_000431	34	15	4	20	0	3	3	12	50	10	51	2	1	0	66	0	44	0	72	0	161	0	182	0	96	0	0	57	0	71	0	62	0	31	0	19	0	104	0	0	0	2	0	1	0	0	0	0	0
ASV_000762	0	0	0	0	0	0	0	0	0	0	0	0	0	0	0	0	0	0	0	0	0	0	0	3	0	2	2	0	1	0	2	0	1	0	0	0	3	0	0	0	0	0	2	3	20	0	0	0	1
ASV_001399	0	0	0	0	0	0	0	0	0	0	0	0	0	0	0	0	0	0	0	0	0	0	0	0	0	0	0	0	0	0	0	0	0	0	0	0	0	0	0	0	0	0	0	0	0	0	0	0	0
ASV_000683	0	0	0	0	0	0	0	0	0	0	0	0	0	0	0	0	0	0	0	0	0	0	0	0	0	0	0	0	0	0	0	0	0	0	0	0	0	0	0	0	0	0	0	0	0	0	0	0	0
ASV_000478	1	0	0	0	0	0	0	0	0	0	0	0	0	0	0	0	0	0	0	0	0	0	0	0	0	0	0	0	0	0	0	0	0	0	0	0	0	0	0	0	0	0	0	0	0	0	0	0	0
ASV_001104	0	0	6	428	8	1000	78	568	8	3	4	3	286	152	0	0	0	0	0	0	0	0	0	0	0	0	0	0	0	0	0	0	3	0	0	0	0	0	0	0	0	0	0	0	0	0	0	0	0
ASV_000971	0	0	0	0	0	0	0	0	0	0	0	0	0	0	0	0	0	0	0	0	0	0	0	0	0	0	0	0	0	0	0	0	0	0	0	0	0	0	0	0	0	0	0	0	0	0	0	0	0
ASV_001016	0	0	0	0	0	0	0	0	0	0	0	0	0	0	0	0	0	0	0	0	0	0	0	0	1	0	0	0	0	0	0	0	0	27	12	39	7	117	9	0	9	1	11	0	19	14	0	24	10
ASV_001010	0	0	0	0	0	0	0	0	1	0	1	0	0	0	2	2	3	0	8	0	75	1	117	12	85	58	74	110	68	54	54	88	9	44	20	67	7	196	2	70	37	173	70	218	25	12	0	6	3
ASV_001447	0	0	0	0	0	0	0	0	0	0	0	0	0	0	0	0	0	0	0	0	0	0	0	0	0	0	0	0	0	0	0	0	0	0	0	0	0	0	0	0	0	0	0	0	0	0	0	0	0
ASV_001178	1	0	0	0	0	0	0	0	2	0	2	0	0	0	1	0	1	0	0	0	0	0	0	0	0	0	0	0	0	0	0	0	9	0	0	0	0	2	0	0	0	0	0	1	0	0	0	0	0
ASV_001079	0	0	0	0	0	0	0	0	0	0	0	0	0	0	0	0	0	0	0	0	0	0	0	0	0	0	0	0	0	0	0	0	0	0	0	0	0	0	0	0	0	0	0	0	0	0	0	0	0
ASV_001100	0	0	15	486	40	447	276	142	16	20	16	1	246	607	0	0	0	0	0	0	0	0	0	6	0	0	0	0	0	0	0	0	0	10	0	4	0	115	0	0	0	0	0	0	0	0	0	0	0
ASV_000494	0	0	0	0	0	0	0	0	0	0	0	0	0	0	0	0	0	0	0	0	0	0	0	0	0	0	0	0	0	0	0	0	0	0	0	0	0	0	0	0	0	0	0	0	0	0	2	0	2
ASV_000908	8	72	74	384	20	71	6	188	140	73	91	40	29	9	22	10	24	3	25	2	1	1	1	1	1	0	0	2	0	2	0	1	0	2	0	1	0	4	1	0	0	0	0	1	0	0	0	0	0
ASV_000403	3	5	5	240	5	47	7	86	331	8	291	3	28	0	96	0	163	0	319	0	2	0	0	0	0	3	0	0	0	0	0	0	39	0	0	1	0	0	0	0	0	0	0	0	0	1	0	0	0
ASV_000773	18	105	64	18	9	8	24	5	28	234	18	93	1	43	67	440	68	134	60	160	60	0	70	10	33	41	33	31	7	27	6	38	7	13	0	12	1	47	0	24	5	20	0	20	0	9	0	4	0
ASV_001231	0	0	0	0	0	0	0	0	0	0	0	0	0	0	0	0	0	0	0	0	0	0	0	0	0	0	0	0	0	0	0	0	0	0	0	0	0	0	0	0	0	0	0	0	0	0	0	0	0
ASV_000634	0	0	6	0	3	0	0	0	0	0	0	0	0	0	0	0	0	0	0	0	0	0	0	0	0	0	0	0	0	0	0	0	0	0	0	0	0	0	0	0	0	0	0	0	0	0	0	0	0
ASV_001077	0	0	0	0	0	0	0	0	0	0	0	0	0	0	0	0	0	0	0	0	0	0	0	0	0	0	0	0	0	0	0	0	0	0	0	0	0	0	0	0	0	0	0	0	0	96	45	103	391
ASV_000995	1	0	0	1	0	0	1	1	1	0	0	0	0	0	0	0	0	0	0	0	0	0	0	0	0	0	0	0	0	0	0	0	0	0	0	0	0	0	0	0	0	0	0	0	0	0	0	0	0
ASV_000996	0	0	0	39	1	14	1	9	161	2	164	3	11	0	213	4	445	0	531	6	106	3	302	0	147	12	1	33	1	44	0	41	0	4	0	8	0	22	0	9	0	19	0	16	0	1	0	0	0
ASV_000886	5	14	9	5	3	0	0	2	66	119	82	52	7	13	105	677	149	187	194	170	26	1	24	13	11	34	77	7	9	1	20	13	3	0	1	4	1	4	2	0	1	0	0	2	0	0	0	0	1
ASV_000536	0	0	0	0	0	0	0	0	0	0	0	0	0	0	0	0	0	0	0	0	14	0	10	1	5	1	46	31	19	13	9	26	5	5	0	8	0	23	0	0	2	1	2	2	0	24	1	30	7
ASV_001006	0	0	0	0	0	0	0	0	0	0	0	0	0	0	0	0	0	0	0	0	0	0	0	0	0	0	0	0	0	0	0	0	0	0	0	0	0	0	0	0	0	0	0	0	0	0	0	0	1
ASV_000972	23	263	82	15	1	1	3	0	52	331	20	110	0	22	0	0	0	0	0	5	0	0	1	0	0	0	0	0	0	0	0	0	0	0	0	0	0	0	0	0	0	0	0	0	0	0	0	0	0
ASV_001274	0	0	0	0	0	0	0	0	1	0	0	0	11	27	0	0	0	0	0	0	0	0	0	3	0	1	0	0	0	0	0	0	0	0	0	0	0	0	0	0	0	0	0	0	0	0	0	0	0
ASV_001066	0	0	0	0	0	1	0	0	0	0	0	0	0	0	0	0	0	0	0	0	0	0	0	0	0	0	0	0	0	0	0	0	0	0	0	0	0	0	0	0	0	0	0	0	0	0	0	0	0
ASV_001015	0	0	0	0	0	0	0	0	0	0	0	0	0	0	0	0	0	0	0	0	0	0	0	0	0	0	0	0	0	0	0	0	0	0	0	0	0	0	0	0	0	0	0	0	0	0	0	0	0
ASV_001157	0	0	0	0	0	0	0	0	0	0	0	0	0	0	0	0	0	2	0	0	4	2	16	21	11	79	155	13	81	4	26	6	14	11	46	7	25	42	5	44	570	54	402	58	373	9	9	11	88
ASV_000798	0	0	0	0	0	0	0	0	0	0	0	0	0	0	0	0	0	0	0	0	0	0	0	0	0	0	0	0	0	0	0	0	0	0	0	0	0	0	0	0	0	0	0	0	0	0	0	0	0
ASV_003583	0	0	0	0	0	0	0	1	0	0	0	0	0	0	0	0	0	0	0	0	0	0	0	0	0	0	0	0	0	0	0	0	0	0	0	0	0	0	0	0	0	0	0	0	0	0	0	0	0
ASV_025390	0	0	0	0	0	0	0	0	0	0	0	0	0	0	0	0	0	0	0	0	6	3	29	36	3	82	0	0	0	0	0	0	0	48	20	22	29	176	15	0	0	0	0	0	0	14	5	13	34
ASV_001122	2	9	0	0	0	0	0	0	2	1	1	0	0	0	0	0	0	0	0	0	0	0	0	0	0	5	1	0	2	0	0	0	1	0	2	1	3	1	0	0	4	0	9	0	4	0	0	1	0
ASV_010117	0	0	0	0	0	0	0	0	0	0	0	0	0	0	0	0	0	0	0	0	0	0	0	0	0	0	0	0	0	0	0	0	10	0	8	0	1	1	3	0	0	0	0	0	0	0	0	0	0
ASV_002266	0	0	0	0	0	0	0	0	1	0	2	0	0	0	0	0	1	0	2	0	0	0	1	0	1	0	1	0	0	3	0	1	0	0	0	0	0	0	0	0	0	0	0	0	0	0	0	0	0
ASV_000710	108	208	1	34	0	3	0	5	9	8	10	10	0	0	1	0	1	0	0	0	0	0	0	0	0	0	0	0	0	0	0	0	0	0	0	0	0	0	0	0	0	1	0	0	0	0	0	0	0
ASV_000156	0	0	0	0	0	0	0	0	0	0	0	0	0	0	0	0	0	0	0	0	0	0	0	0	0	0	0	0	0	0	0	0	0	0	0	0	0	0	0	0	0	0	0	0	0	0	0	0	0
ASV_001242	60	247	204	52	4	3	2	3	380	703	265	185	8	17	1	8	3	2	2	0	0	0	1	0	0	0	22	2	6	1	1	0	0	1	0	0	0	1	0	0	0	0	0	4	0	0	0	0	0
ASV_000448	0	0	0	0	0	0	0	0	2	28	0	7	0	2	1	0	0	0	1	0	0	0	0	0	0	0	1	0	1	1	2	0	0	0	0	0	0	0	0	0	2	0	4	0	3	0	0	0	0
ASV_001002	0	0	0	0	0	0	0	0	0	0	0	0	0	0	0	0	0	0	0	0	0	0	0	0	0	0	0	0	0	0	0	0	0	0	0	0	0	0	0	7	8	5	6	1	6	12	1	22	15
ASV_032787	0	0	0	0	0	0	0	0	0	0	0	0	0	0	0	0	0	0	0	0	0	1	0	16	0	6	0	0	0	0	0	0	0	18	64	6	88	102	85	0	0	0	0	0	0	22	142	54	1310
ASV_038993	0	0	112	94	74	57	125	73	17	43	22	10	79	478	0	0	0	0	0	0	0	0	0	0	0	0	0	0	1	0	0	0	0	0	0	0	0	0	0	0	0	0	0	0	0	0	0	0	0
ASV_001290	0	0	0	0	0	0	0	0	0	0	0	0	0	0	0	0	0	0	0	0	0	0	0	0	0	0	0	0	0	0	0	0	0	0	0	0	0	0	0	0	0	0	0	0	0	0	0	0	0
ASV_001354	0	0	1	9	2	9	6	6	7	2	2	0	1	0	0	0	0	0	0	0	0	0	0	0	0	0	0	0	2	0	0	0	0	0	0	0	0	0	0	0	0	0	0	0	0	0	0	0	0
ASV_001529	0	0	0	0	0	0	0	0	0	0	0	0	0	0	0	0	0	0	0	0	0	0	0	0	0	0	0	0	0	0	0	0	0	0	0	0	0	0	0	0	0	0	0	0	0	0	0	0	0
ASV_001024	0	0	0	0	0	0	0	0	0	0	0	0	0	0	0	0	0	0	1	0	34	0	69	1	33	1	1	98	1	43	0	47	5	96	0	171	3	458	0	33	6	101	11	108	6	8	0	16	0
ASV_001085	0	0	0	0	0	0	0	0	0	0	0	0	0	0	0	0	0	0	0	0	0	0	0	0	0	0	0	0	0	0	0	0	0	0	0	0	0	0	0	0	0	0	0	0	0	0	0	0	0
ASV_001097	0	0	0	0	0	0	0	0	0	0	0	0	0	0	0	0	0	0	0	0	0	0	0	0	0	0	0	0	0	0	0	0	0	0	0	0	0	0	0	0	0	0	0	0	0	0	0	0	0
ASV_001106	375	293	6	88	1	18	1	18	33	0	21	0	3	1	0	0	0	0	3	0	1	0	0	0	0	0	0	0	0	0	0	0	0	0	0	0	0	0	0	0	0	0	0	0	0	0	0	0	0
ASV_001003	0	0	0	0	0	0	0	0	1	0	0	0	0	0	13	6	16	9	10	4	164	6	193	170	76	299	243	304	201	220	135	283	56	4	0	3	0	16	0	0	0	1	0	0	0	0	0	0	0
ASV_000977	0	0	0	0	0	0	0	0	0	0	0	0	0	0	0	0	0	0	0	0	0	0	0	0	0	2	1	0	0	0	0	2	0	0	0	0	0	0	0	0	0	0	0	0	0	0	0	0	0
ASV_000957	0	0	0	0	0	0	0	0	0	0	0	0	0	0	0	0	0	0	0	0	0	0	0	0	0	0	0	0	0	0	0	0	0	0	0	0	0	2	0	0	0	0	0	2	0	42	0	24	0
ASV_001084	0	0	0	138	0	37	0	73	536	3	563	0	113	0	81	2	160	0	158	1	0	0	1	0	0	0	0	0	0	2	0	1	0	0	0	0	0	0	0	0	0	0	0	0	0	0	0	0	0
ASV_000879	7	11	41	294	12	65	8	62	312	77	280	44	33	4	14	0	19	0	34	0	0	0	0	0	1	0	0	2	0	0	0	1	0	0	0	0	0	2	0	0	0	0	0	0	0	0	0	0	0
ASV_000979	1	16	36	1	6	0	0	0	4	5	8	2	0	0	0	0	0	0	1	2	0	0	0	0	0	0	0	1	0	0	0	0	0	0	0	0	0	1	0	0	0	0	0	0	0	0	0	0	0
ASV_001787	0	0	0	0	0	0	0	0	0	0	0	0	0	0	0	0	0	0	0	0	0	0	0	0	0	0	0	0	0	0	0	0	0	0	0	0	0	0	0	0	0	0	0	0	0	0	0	0	0
ASV_001145	0	0	0	0	0	0	0	0	0	0	0	0	0	0	0	0	0	0	0	0	0	0	0	0	0	0	0	1	0	0	0	0	0	0	0	0	0	0	0	0	0	0	0	0	0	0	0	0	0
ASV_001170	0	0	0	0	0	0	0	0	0	0	0	0	0	0	0	0	0	0	0	0	0	0	0	0	0	0	0	0	0	0	0	0	0	0	0	0	0	0	0	0	0	0	0	0	0	0	0	0	0
ASV_001041	0	0	0	0	0	0	0	1	0	0	0	0	0	0	0	0	0	0	0	0	26	3	30	11	10	33	21	46	27	17	21	45	3	9	2	18	0	53	0	0	11	3	12	0	3	4	0	6	2
ASV_000876	1	0	0	0	0	0	0	0	3	0	0	0	0	1	31	8	16	4	23	2	243	1	245	2	108	4	42	98	11	106	3	115	3	41	1	28	0	120	0	20	14	17	7	47	4	16	0	11	0
ASV_001078	0	0	0	0	0	0	0	1	0	0	0	0	0	0	0	0	0	0	0	0	0	0	0	0	0	0	0	0	0	0	0	0	0	0	0	0	0	0	0	0	0	0	0	0	0	0	0	0	0
ASV_000913	0	0	0	0	0	0	0	0	0	2	2	0	0	0	0	0	2	0	0	0	3	0	7	0	1	0	0	0	0	0	0	1	0	0	0	0	0	0	0	0	0	0	0	0	0	0	0	0	0
ASV_001526	0	0	0	0	0	0	0	0	0	0	0	0	0	0	0	0	0	0	0	0	0	0	0	0	0	0	0	0	0	0	0	0	0	0	0	0	0	0	0	0	0	0	0	0	0	0	0	0	0
ASV_001228	24	127	21	37	2	6	0	13	116	121	109	40	7	2	74	108	77	32	104	28	56	6	67	44	51	197	127	42	154	23	71	20	19	1	0	0	1	11	2	0	0	0	0	0	0	0	0	0	0
ASV_000880	0	0	0	0	0	0	0	0	0	1	0	0	0	0	0	0	0	0	0	0	0	0	0	0	0	0	0	0	0	0	0	1	0	0	0	0	0	0	0	0	0	0	0	0	0	0	0	0	0
ASV_001068	0	0	0	0	0	0	0	0	3	0	3	0	1	0	0	0	0	0	0	0	0	0	0	0	0	0	0	0	0	0	0	0	0	0	0	0	0	0	0	0	0	0	0	0	0	8	0	23	5
ASV_001088	0	0	0	0	0	0	0	0	10	11	4	1	12	15	0	0	85	27	30	7	0	0	0	2	0	0	0	0	0	0	0	0	0	0	0	0	0	0	0	0	0	0	0	0	0	0	0	0	0
ASV_001147	0	0	0	0	0	0	0	0	0	0	0	0	0	0	0	0	0	0	0	0	0	0	0	0	0	0	0	0	0	0	0	0	0	0	0	0	0	0	0	0	0	0	0	0	0	0	0	0	0
ASV_000742	0	0	9	419	0	197	5	200	245	0	235	5	170	6	20	0	26	0	35	4	0	0	1	0	0	0	0	0	0	2	0	0	0	0	0	0	0	0	0	0	0	0	0	0	0	0	0	0	0
ASV_001128	0	0	0	0	0	0	0	0	0	0	0	0	0	0	0	0	0	0	0	0	0	0	0	0	0	0	0	0	0	0	0	0	0	0	0	0	0	0	0	0	0	0	0	0	0	0	0	0	0
ASV_007895	0	0	1	1	0	0	0	4	0	0	0	0	0	0	0	0	0	0	0	0	0	0	0	0	0	0	0	0	0	0	0	0	0	0	0	0	0	0	0	1	0	0	0	0	0	0	0	0	0
ASV_001039	0	0	0	0	0	0	0	0	0	0	0	0	0	0	0	0	0	0	0	0	0	0	0	0	0	0	0	0	0	0	0	0	0	0	0	0	0	0	0	0	0	0	0	0	0	0	0	0	0
ASV_001090	9	7	3	9	2	1	1	2	106	24	75	15	5	2	88	8	50	0	47	0	13	0	11	1	7	10	6	15	2	7	0	6	0	6	0	2	0	6	0	0	3	0	0	6	0	1	0	0	0
ASV_001201	0	0	0	0	0	0	0	0	0	0	0	0	0	0	0	0	0	1	0	7	0	0	0	0	0	0	0	0	0	0	0	0	0	0	4	0	8	0	6	0	0	0	0	0	0	0	0	0	2
ASV_033596	0	0	0	0	0	0	0	0	0	0	0	0	0	0	0	0	0	0	0	0	0	0	0	0	0	0	0	0	0	0	0	0	0	0	0	0	0	0	0	0	0	0	0	0	0	0	0	0	0
ASV_000950	0	0	0	1	0	0	0	0	0	0	0	0	0	0	1	0	0	0	1	0	9	0	1	0	0	2	0	1	0	0	0	0	0	1	0	1	0	5	0	38	0	58	0	73	0	0	0	1	0
ASV_001204	0	0	0	0	0	0	0	0	0	0	0	0	0	0	0	0	0	0	0	0	0	0	0	0	0	0	0	0	0	0	0	0	0	0	0	0	0	0	0	0	0	0	0	0	0	0	0	0	0
ASV_000620	0	0	0	0	0	0	0	0	0	1	0	1	0	0	0	0	0	1	1	0	0	0	0	0	0	0	0	0	0	0	0	0	0	0	0	0	0	0	0	0	0	0	0	0	0	0	0	0	0
ASV_002183	0	0	0	0	0	0	0	0	0	0	0	0	0	0	0	0	0	0	0	0	0	0	0	0	0	0	0	0	0	0	0	0	0	0	0	0	0	0	0	0	0	0	0	0	0	0	0	0	0
ASV_001116	708	15	36	106	8	44	31	37	112	8	93	1	5	4	18	0	17	0	17	0	25	0	43	0	14	0	0	15	0	12	0	11	0	1	0	1	0	14	0	1	0	1	0	0	0	0	0	0	0
ASV_001237	0	0	0	0	0	0	0	0	0	0	0	0	0	0	0	0	0	0	0	0	0	0	0	0	0	0	0	0	0	0	0	0	0	0	0	0	0	0	0	0	0	0	0	0	0	0	0	0	0
ASV_001054	0	0	0	0	0	0	0	0	0	0	0	0	0	0	0	0	7	0	0	0	0	0	0	0	1	0	0	1	0	0	0	0	0	0	0	0	0	0	0	0	0	0	0	0	0	24	0	42	0
ASV_000991	0	0	0	0	0	0	0	0	0	0	0	0	0	0	0	0	0	0	0	0	0	0	0	0	0	0	0	0	0	0	0	0	0	0	0	0	0	0	0	0	0	0	0	0	0	0	0	0	0
ASV_010360	0	0	0	0	0	0	0	0	0	0	0	0	0	0	0	0	0	0	0	0	0	0	0	0	0	0	0	0	0	0	0	0	0	0	0	0	0	0	0	0	0	0	0	0	0	36	203	73	1982
ASV_001343	0	0	0	0	0	0	0	0	0	0	0	0	0	0	0	0	0	0	0	0	0	0	0	0	0	0	0	0	0	0	0	0	0	0	0	1	0	1	0	0	0	0	0	0	1	3	0	0	1
ASV_000803	0	0	0	0	0	0	0	0	0	0	0	0	0	0	0	0	0	0	0	0	0	0	0	0	0	0	0	0	0	0	0	0	0	0	0	0	0	0	0	0	0	0	0	0	0	0	0	0	0
ASV_001138	0	0	0	0	0	0	0	0	0	0	0	0	0	0	0	0	0	0	0	0	0	0	0	0	0	0	0	0	0	0	0	0	0	0	0	0	0	0	0	0	0	0	0	0	0	1	0	3	0
ASV_000973	0	0	0	0	0	0	0	0	0	0	2	0	0	0	0	0	3	0	2	0	0	0	0	0	0	0	0	0	0	0	0	0	0	0	0	0	0	0	0	0	0	0	0	0	0	0	0	0	0
ASV_000984	0	0	0	0	0	0	0	0	0	0	0	0	0	0	0	0	0	0	0	0	0	0	0	0	0	0	0	0	0	0	0	0	0	0	0	0	0	0	0	0	0	0	0	0	0	0	0	0	0
ASV_001087	0	0	87	164	36	94	138	129	148	74	116	38	22	120	0	0	1	0	1	1	1	0	6	4	0	0	0	0	0	0	1	2	0	0	0	0	0	0	0	0	0	0	0	0	0	0	0	0	0
ASV_001109	0	0	0	0	0	0	0	0	0	0	0	0	0	0	0	0	0	0	0	0	0	0	0	0	0	0	0	0	0	0	0	0	0	0	0	0	0	0	0	0	0	0	0	0	0	0	0	0	0
ASV_001050	0	0	0	0	0	0	0	0	0	0	0	0	0	0	0	0	0	0	0	0	0	0	0	0	0	0	0	0	0	0	0	0	0	0	0	0	0	0	0	0	0	0	0	0	0	0	0	0	0
ASV_001027	0	0	0	0	0	0	0	0	0	0	0	0	0	0	0	0	0	0	0	0	0	0	0	0	0	0	0	0	0	0	0	0	0	6	0	17	0	58	1	0	1	1	0	0	0	5	0	7	4
ASV_001094	0	0	0	0	0	0	0	0	0	0	0	0	0	0	0	0	0	0	0	0	0	0	0	0	0	0	0	0	0	0	0	0	0	0	0	0	0	0	0	0	0	0	0	0	0	0	0	0	0
ASV_001331	0	0	94	1087	144	291	199	108	0	0	0	0	0	0	0	0	0	0	0	0	0	0	0	0	0	0	1	0	0	0	1	1	0	0	0	0	0	0	0	0	0	0	0	0	0	0	0	0	0
ASV_001139	0	0	0	1	0	0	0	0	19	4	25	0	0	1	117	21	176	28	199	44	9	0	18	1	3	7	25	42	29	13	21	11	1	10	4	19	1	56	2	83	88	129	218	193	145	23	0	14	15
ASV_000932	0	0	33	289	13	124	13	134	55	5	33	1	15	0	2	0	5	0	8	0	1	0	0	0	0	0	0	0	0	0	0	0	28	2	0	0	0	2	0	0	0	0	0	0	0	0	0	0	0
ASV_001316	0	0	1	0	0	1	1	0	6	1	7	2	1	0	0	0	2	2	0	0	0	0	0	0	0	0	0	0	0	0	0	0	0	0	0	0	0	0	0	0	0	0	0	0	0	0	0	0	0
ASV_006047	0	0	0	0	0	0	0	0	0	0	0	0	0	0	0	0	0	0	0	0	0	0	0	0	0	0	0	0	0	0	0	0	0	0	0	0	0	0	0	0	0	0	0	0	0	0	0	0	0
ASV_001131	0	0	0	0	0	0	0	0	0	0	0	0	0	0	1	0	0	0	0	0	0	0	1	0	5	1	31	16	26	4	11	16	7	8	9	15	10	51	4	58	352	93	373	167	383	25	6	19	31
ASV_008150	0	0	0	0	0	0	0	0	0	0	0	0	0	0	0	0	0	0	0	0	0	8	1	64	0	61	0	0	0	0	0	0	0	100	345	51	499	447	325	0	0	0	0	0	0	5	23	0	134
ASV_000951	0	0	0	0	0	0	0	0	0	0	0	0	0	0	0	0	0	0	0	0	0	0	5	0	1	0	0	5	0	2	0	0	0	0	0	0	0	2	0	0	0	0	0	0	0	0	0	0	0
ASV_001221	47	1091	30	6	4	2	0	0	10	32	9	17	1	0	0	0	0	3	0	5	0	0	0	0	0	0	0	0	0	0	0	0	0	0	0	0	0	0	0	0	0	0	0	0	0	0	0	0	0
ASV_000909	0	0	0	0	0	0	1	0	1	0	0	0	1	1	1	0	0	0	0	0	2	0	0	0	0	0	0	1	0	0	0	1	0	0	0	0	0	3	0	0	0	0	0	0	0	0	0	0	0
ASV_001339	0	2	0	0	0	0	0	0	0	1	0	0	0	0	11	31	7	6	11	24	127	21	200	203	97	692	144	32	74	25	63	23	10	3	1	9	0	21	2	2	4	15	4	9	8	3	0	5	6
ASV_001130	20	2	1	64	1	15	0	14	141	1	84	0	3	0	21	0	18	0	26	0	0	0	1	0	3	0	0	1	0	3	0	3	0	0	0	0	0	0	0	0	0	0	0	1	0	0	0	0	0
ASV_001563	0	0	0	0	0	0	0	0	0	0	0	0	0	0	0	0	0	0	0	0	0	0	0	0	0	0	0	0	0	0	0	0	0	0	0	0	0	0	0	0	0	0	0	0	0	0	0	0	0
ASV_001287	0	0	0	0	0	0	0	0	0	0	0	0	0	0	0	0	0	0	0	0	14	1	9	29	8	92	43	5	32	1	27	3	1	11	5	11	4	50	3	1	11	1	16	4	6	3	3	3	3
ASV_001020	0	0	0	0	0	0	0	0	0	0	1	0	4	0	0	0	0	0	0	0	2	0	0	0	0	0	0	0	0	0	0	0	0	0	0	0	0	0	0	0	0	0	0	0	0	0	0	0	0
ASV_001127	0	0	0	0	0	0	0	0	0	0	2	0	0	0	0	1	0	0	0	1	0	0	0	0	0	0	411	29	87	5	14	11	22	0	0	0	0	0	0	0	0	0	0	0	0	0	0	0	0
ASV_001382	0	0	0	0	0	0	0	0	0	0	0	0	0	0	0	0	0	0	0	0	0	0	0	0	0	0	0	0	0	0	0	0	0	0	0	0	0	0	0	0	0	0	0	0	0	0	0	0	0
ASV_003940	0	0	0	0	0	0	0	0	0	0	0	0	0	0	0	0	0	0	0	0	0	0	0	0	0	0	0	0	0	0	0	0	0	0	0	0	0	0	0	0	0	0	0	0	0	0	0	0	0
ASV_001067	0	0	0	0	0	0	0	0	0	0	0	0	0	0	0	0	0	0	0	0	9	0	5	1	2	1	7	19	9	12	4	26	1	12	0	23	0	49	0	1	4	2	0	2	0	7	1	16	0
ASV_001117	0	0	0	1	0	0	0	1	143	4	131	1	5	3	201	18	265	8	313	16	156	0	190	4	86	3	1	41	1	32	0	32	0	5	0	2	0	14	0	4	1	23	2	38	3	0	0	6	0
ASV_001065	0	1	0	0	0	0	0	0	0	0	0	0	0	0	0	0	0	0	0	0	0	0	0	0	0	0	0	0	0	0	0	0	0	0	0	0	0	0	0	0	0	0	0	0	0	0	0	0	0
ASV_001206	0	0	0	0	0	0	0	0	0	0	0	0	0	0	0	0	0	0	0	0	25	2	34	2	22	14	12	39	18	32	10	56	0	57	12	108	10	261	7	27	49	62	74	68	42	30	0	31	10
ASV_001282	0	0	0	0	0	0	0	0	0	0	0	0	0	0	0	0	0	0	0	0	0	0	0	0	0	0	0	0	0	0	0	0	0	0	0	0	0	0	0	0	0	0	0	0	0	0	0	0	0
ASV_001436	0	0	0	0	0	0	0	0	0	0	0	0	0	0	0	0	0	0	0	0	0	0	0	0	0	0	0	0	0	0	0	0	0	0	0	0	0	0	0	0	2	0	1	0	3	2	0	3	4
ASV_002219	0	0	0	0	0	0	0	0	0	0	0	0	0	0	0	0	0	0	0	0	0	0	0	0	0	0	0	0	0	0	0	0	0	0	0	0	0	0	0	0	0	0	0	0	0	0	0	0	0
ASV_001008	0	0	48	1285	59	190	19	327	2	5	2	0	5	0	0	0	0	0	0	0	0	0	0	0	0	0	0	0	1	0	0	0	0	0	1	0	0	0	0	0	0	0	0	0	0	0	0	0	0
ASV_000877	0	0	0	0	0	0	0	0	0	0	0	0	0	0	0	0	0	0	0	0	0	0	0	0	0	0	0	0	0	0	0	0	0	0	0	0	0	0	0	0	0	0	0	0	0	0	0	0	0
ASV_001163	0	0	0	0	0	0	0	0	0	0	0	0	0	0	0	0	0	0	0	0	0	0	0	0	0	0	0	0	0	0	0	0	0	0	0	0	0	0	0	0	1	0	0	0	0	0	0	0	0
ASV_001019	0	0	0	0	0	0	0	0	0	0	0	0	0	0	0	0	0	0	0	0	0	0	0	0	0	0	0	0	0	0	0	0	0	0	0	0	0	0	0	0	0	0	0	0	0	0	0	0	0
ASV_000687	19	0	0	148	0	12	0	19	412	0	312	0	24	0	21	0	27	0	36	0	1	0	0	0	1	0	0	3	0	0	0	1	0	0	0	0	0	1	0	0	0	0	0	0	0	0	0	0	0
ASV_001750	0	0	0	0	0	0	0	0	0	0	0	0	0	0	0	0	0	0	0	0	0	0	0	0	0	0	0	0	0	0	0	0	0	0	0	0	0	0	0	0	0	0	0	0	0	0	0	0	0
ASV_001224	0	0	0	0	0	0	0	0	0	0	0	0	0	0	0	0	0	0	0	0	0	0	0	0	0	0	0	0	0	0	0	0	0	0	0	0	0	0	0	0	0	0	0	0	0	0	0	0	0
ASV_001118	1	0	3	597	0	148	0	288	54	0	74	0	97	0	0	0	1	0	0	0	0	0	2	0	0	0	0	3	0	0	0	1	0	0	0	1	0	0	0	0	0	0	0	0	0	0	0	0	0
ASV_001092	0	0	0	1	0	0	0	0	0	0	0	0	0	0	0	0	0	0	0	0	0	0	0	0	0	0	0	0	0	0	0	0	3	0	0	0	0	0	0	0	0	0	0	0	0	0	0	0	0
ASV_001254	0	0	0	0	0	0	0	5	1	2	1	5	2	7	2	5	1	10	2	18	397	10	508	59	250	130	5	20	7	18	6	36	4	22	0	23	1	68	0	18	7	34	3	54	1	6	0	3	1
ASV_001115	9	9	0	1	0	0	0	0	3	7	8	0	0	0	1	0	3	0	0	0	0	0	1	0	0	1	0	0	0	0	0	2	0	0	0	0	0	0	0	0	0	0	0	0	0	0	0	0	0
ASV_000157	180	598	28	22	1	0	0	1	23	16	14	6	2	2	3	4	5	1	9	1	0	0	0	0	4	0	0	2	2	2	0	0	0	0	0	3	1	4	0	0	7	0	3	0	6	0	0	0	2
ASV_001102	10	0	0	23	0	2	0	6	142	3	156	22	21	5	191	0	232	0	366	8	23	0	14	1	10	0	0	17	0	16	0	16	0	8	0	5	0	12	0	0	0	1	0	0	0	0	0	1	0
ASV_000839	1	34	3	4	2	1	1	1	52	61	23	30	1	2	56	139	33	16	33	25	64	0	54	0	17	5	0	16	2	14	0	20	0	3	0	2	0	10	0	1	0	1	0	0	0	0	0	0	0
ASV_001200	0	0	0	0	0	0	0	0	0	0	0	0	0	0	0	0	0	0	0	0	0	0	0	0	0	0	0	0	0	0	0	0	0	0	0	0	0	0	0	0	0	0	0	0	0	0	0	0	0
ASV_009420	0	0	0	0	0	0	0	0	0	0	0	0	0	0	0	0	0	0	0	0	0	0	0	0	0	0	0	0	0	0	0	0	0	0	0	0	0	0	0	0	0	0	0	0	0	0	0	0	0
ASV_000966	1	0	27	323	10	105	8	183	81	8	93	4	16	6	0	0	5	0	6	0	0	0	0	0	0	0	1	1	0	0	0	0	0	0	0	0	0	2	0	0	0	0	0	0	0	0	0	0	0
ASV_043091	0	0	0	0	0	0	0	0	0	9	0	4	0	0	0	0	0	0	0	0	0	0	0	0	0	0	4	0	5	0	0	0	0	0	2	0	2	0	6	0	0	0	0	0	0	0	0	0	1
ASV_001208	0	0	37	208	67	306	98	172	26	50	22	30	2	112	15	5	14	4	31	7	0	0	0	1	0	0	1	0	2	2	2	0	0	0	0	0	0	1	0	0	0	0	0	3	0	0	0	0	0
ASV_001320	0	0	1	0	0	0	0	0	0	0	0	0	0	1	0	0	0	0	0	0	0	0	0	0	0	0	0	0	0	0	0	0	0	0	0	0	0	1	0	0	0	0	0	0	0	0	0	0	0
ASV_001252	0	0	0	0	0	0	0	0	57	47	40	10	16	5	173	215	498	106	449	138	80	0	188	0	86	16	0	19	2	7	1	26	0	0	0	0	0	0	0	0	1	0	1	0	0	0	0	0	0
ASV_042372	0	0	0	0	0	0	0	0	0	0	0	0	0	0	0	0	0	0	0	0	0	0	0	0	0	0	0	0	0	0	0	0	0	0	0	0	0	0	0	0	0	0	0	0	0	0	0	0	0
ASV_001152	0	0	0	0	0	0	0	0	0	0	0	0	0	0	0	0	3	0	0	0	59	0	51	1	32	1	14	94	5	64	1	59	0	41	6	55	1	166	5	22	8	22	0	22	2	35	0	27	10
ASV_001211	0	0	0	0	0	0	0	0	0	0	0	0	0	0	0	0	0	0	0	0	0	0	0	0	0	0	0	0	0	0	0	0	0	0	0	0	0	0	0	0	0	0	0	0	0	0	0	0	0
ASV_001359	0	0	0	0	0	0	0	0	0	0	0	0	0	0	0	0	0	0	0	0	0	0	0	0	0	0	0	0	0	0	0	0	0	0	0	0	0	0	0	0	0	0	0	0	0	0	0	0	0
ASV_001809	0	0	0	0	0	0	0	0	0	0	0	0	0	0	0	0	0	0	0	1	0	0	0	0	0	0	0	0	0	0	0	0	0	0	0	0	0	0	0	28	467	95	984	125	589	0	0	0	0
ASV_001284	0	0	0	0	0	0	0	0	0	0	0	0	0	0	0	0	0	0	0	0	0	0	0	0	0	0	0	0	0	0	0	0	0	0	0	0	0	0	0	0	0	0	0	0	0	0	0	0	0
ASV_001332	0	0	0	0	0	0	0	0	0	0	0	0	0	0	0	0	0	0	0	0	0	0	0	0	0	0	0	0	0	0	0	0	0	0	0	0	0	0	0	0	0	0	0	0	0	0	0	0	0
ASV_001241	0	0	0	0	0	0	0	0	0	0	0	0	0	0	0	0	0	0	0	0	0	0	0	0	0	0	0	0	0	0	0	0	0	0	0	0	0	0	0	0	0	0	0	0	0	0	0	0	0
ASV_001422	0	0	0	0	0	0	0	0	0	0	0	0	0	0	0	0	0	0	0	0	0	0	0	0	0	0	0	0	0	0	0	0	0	0	0	0	0	0	0	0	0	0	0	0	0	0	0	0	0
ASV_030004	0	0	0	0	2	0	0	0	2	22	2	2	41	109	0	0	0	0	0	0	0	0	0	0	0	0	0	0	0	0	0	0	0	0	0	0	0	0	0	0	0	0	0	0	0	0	0	0	0
ASV_000945	0	0	0	0	0	0	0	0	3	0	2	0	0	0	0	0	1	0	0	0	0	0	0	0	0	0	0	0	0	0	0	0	0	0	0	0	0	0	0	0	0	0	0	0	0	0	0	0	0
ASV_001040	0	0	0	0	0	0	0	0	0	0	0	0	0	0	39	4	39	2	48	2	195	0	278	2	145	5	3	206	10	234	1	507	54	5	0	10	0	46	0	19	2	39	0	53	0	43	0	40	0
ASV_000630	0	0	0	0	0	0	0	0	0	0	0	0	0	0	0	0	0	0	0	0	0	0	0	0	0	1	5	0	3	0	3	2	0	4	0	0	0	3	0	0	1	0	1	0	0	0	0	0	0
ASV_001185	0	0	0	0	0	0	0	0	0	0	0	0	0	0	30	1	10	0	32	0	351	0	472	0	266	11	4	118	0	58	1	105	0	20	0	31	0	88	0	5	0	4	0	8	0	3	0	15	0
ASV_001146	0	0	0	0	0	0	0	0	1	0	4	0	0	0	1	0	8	0	6	0	4	0	4	0	1	1	0	2	0	6	0	8	0	38	0	42	0	158	0	225	0	578	0	464	0	82	0	57	0
ASV_001218	0	0	0	0	0	0	0	0	0	0	0	0	0	1	0	0	0	0	0	0	0	0	0	0	0	0	0	0	0	0	0	0	0	0	0	0	0	4	0	0	0	0	0	0	0	0	0	0	0
ASV_001172	6	4	18	4	2	1	7	3	44	65	45	48	4	16	126	449	87	215	155	171	26	0	46	0	26	0	3	45	2	65	1	53	0	10	0	6	0	29	0	2	0	3	0	3	0	1	0	0	0
ASV_001323	0	0	0	0	0	0	0	0	11	0	14	0	0	0	0	0	0	0	0	0	1	0	0	0	0	0	0	0	0	0	0	0	0	0	0	0	0	0	0	68	165	248	354	256	212	13	1	9	0
ASV_001256	0	0	0	0	0	0	0	0	0	0	0	0	0	0	0	0	0	0	0	0	3	0	1	0	1	1	3	14	4	5	0	11	3	13	0	14	0	30	1	1	1	0	0	1	2	9	0	19	2
ASV_000312	1	0	0	0	0	0	0	1	8	1	5	0	1	0	1	0	5	0	2	0	10	0	20	0	3	0	0	3	0	0	0	0	0	0	0	0	0	0	0	0	0	0	0	0	0	0	0	0	0
ASV_001225	0	0	0	0	0	0	0	0	0	0	0	0	0	0	0	0	0	0	0	0	0	0	0	0	0	0	0	0	0	0	0	0	0	0	0	0	0	0	0	0	0	0	0	0	0	0	0	0	0
ASV_001105	0	2	0	0	0	1	0	0	4	5	5	0	0	0	0	0	0	0	2	0	0	0	0	0	0	0	0	0	0	0	0	0	0	0	0	0	0	0	0	0	0	0	0	0	0	0	0	0	0
ASV_001743	0	0	0	0	0	0	0	0	0	0	0	0	0	0	0	0	0	0	0	0	0	0	0	0	0	0	0	0	0	0	0	0	0	0	0	0	0	0	0	0	0	0	0	0	0	0	0	0	0
ASV_001620	0	0	0	0	0	0	0	0	0	0	0	0	3	0	0	0	0	0	0	0	0	0	0	0	0	0	0	0	0	0	0	0	0	0	0	0	0	0	0	0	0	0	0	0	0	0	0	0	0
ASV_001328	0	0	0	0	0	0	0	0	0	0	0	0	0	0	0	0	0	0	0	0	0	0	0	0	0	0	0	0	0	0	0	0	0	0	0	0	0	0	0	0	0	0	0	0	0	0	0	0	0
ASV_000347	4	15	60	6	1	1	2	1	16	10	2	7	0	0	9	30	6	2	34	41	2	0	0	0	3	0	0	0	0	0	0	0	0	0	0	0	0	2	0	0	0	0	0	0	0	0	0	0	0
ASV_001036	0	0	0	0	0	0	0	0	0	0	0	0	0	0	0	0	0	0	0	0	0	0	0	0	0	0	0	0	0	0	1	0	0	0	0	0	0	0	0	0	0	0	0	0	0	0	0	0	0
ASV_000298	17	3	1	45	0	17	0	14	110	2	105	3	11	0	5	0	17	0	17	0	6	0	9	0	3	0	0	3	0	2	0	2	0	0	0	0	0	0	0	1	0	0	0	0	0	0	0	0	0
ASV_001269	0	0	0	0	0	0	0	0	0	0	0	0	0	0	0	0	0	0	0	0	2	0	2	0	2	0	0	0	0	0	0	1	0	0	0	0	0	0	0	0	1	0	1	0	0	0	0	0	0
ASV_001186	0	0	0	0	0	0	0	0	0	0	2	0	0	0	0	0	0	0	0	0	0	0	2	0	0	0	0	0	0	0	0	0	0	0	0	0	0	0	0	0	0	0	0	0	0	0	0	0	0
ASV_001174	0	0	0	0	0	0	0	0	0	0	0	0	0	0	0	0	0	0	0	0	2	0	12	5	7	18	28	3	75	2	40	6	8	8	3	15	2	56	5	2	7	6	10	3	7	0	0	2	7
ASV_001360	0	0	0	0	0	0	0	0	0	0	0	0	0	0	0	0	0	0	0	0	0	0	0	0	0	0	0	0	0	0	0	0	0	0	0	0	0	0	0	0	0	0	0	0	0	0	0	0	0
ASV_001307	0	0	0	0	0	0	0	0	0	0	0	0	0	0	0	0	0	0	0	0	1	0	0	1	0	0	6	3	0	0	4	3	3	5	0	7	0	43	0	1	2	2	3	1	2	2	0	1	2
ASV_001488	0	0	0	0	0	0	6	0	0	0	0	0	0	0	0	8	0	1	0	3	28	10	29	94	13	368	218	38	242	28	131	38	64	6	7	11	1	42	3	0	23	0	28	0	17	3	1	2	8
ASV_001244	2	0	0	1	0	0	0	0	7	0	2	2	1	0	310	105	169	72	233	76	46	0	31	3	27	7	14	20	9	15	2	10	2	20	6	42	2	66	0	77	4	115	4	171	0	16	0	16	0
ASV_001401	0	0	0	0	0	0	0	0	0	0	0	0	0	0	0	0	0	0	0	0	0	0	0	0	0	0	1	0	0	0	0	0	0	14	0	30	0	42	1	0	23	0	26	2	19	7	0	17	11
ASV_001216	0	0	0	0	0	0	0	0	0	0	0	0	0	0	0	0	0	0	0	0	0	0	0	0	0	0	0	0	0	0	0	0	0	0	0	0	0	0	0	0	0	0	0	0	0	0	0	0	0
ASV_001542	0	0	0	0	0	0	0	0	0	4	0	1	0	0	6	158	7	37	13	70	18	7	12	53	9	270	368	25	477	13	225	33	111	0	1	0	1	4	1	0	0	0	6	0	0	0	0	0	0
ASV_001668	0	0	0	0	0	0	0	0	0	0	0	0	0	0	0	0	0	0	0	0	0	0	0	0	0	0	0	0	0	0	0	0	0	0	0	0	0	0	0	0	0	0	0	0	0	0	0	0	0
ASV_000626	0	0	0	2	0	0	1	0	0	0	0	0	1	0	0	0	0	0	0	0	0	0	0	0	0	1	0	0	0	0	0	0	96	0	0	0	0	0	0	0	0	0	0	0	0	0	0	0	0
ASV_001393	0	0	0	1	0	0	0	0	0	0	8	0	1	1	0	0	0	0	0	0	0	0	0	0	0	0	0	0	0	0	0	0	0	5	57	5	25	147	180	0	0	0	0	0	0	0	0	0	0
ASV_001367	0	0	0	0	0	0	0	0	0	0	0	0	0	0	0	0	0	0	0	0	0	0	0	0	0	0	0	0	0	0	0	1	0	1	0	0	0	0	0	0	5	0	5	0	1	2	1	2	10
ASV_000653	0	0	0	0	0	0	0	0	0	0	0	0	0	0	0	0	0	0	0	0	0	0	0	0	0	0	0	0	0	0	0	0	0	0	0	0	0	0	0	0	0	0	0	0	0	0	0	0	0
ASV_001192	0	0	0	3	0	1	0	0	3	2	6	1	0	0	0	0	2	0	1	0	0	0	0	0	0	0	0	0	0	1	0	2	0	0	0	0	0	0	0	2	0	0	0	0	1	24	0	9	5
ASV_001229	0	0	0	0	0	0	0	0	0	0	0	0	0	0	0	0	0	0	0	0	0	0	0	0	0	0	0	0	0	0	0	0	0	0	0	0	0	0	0	0	0	0	0	0	0	0	0	0	0
ASV_001353	0	0	0	0	0	0	0	0	0	0	0	0	0	0	0	0	0	0	0	0	0	0	0	0	0	0	0	10	0	2	0	2	0	20	0	12	0	45	0	61	0	139	1	142	0	15	0	16	0
ASV_001257	0	0	0	0	0	0	0	0	0	0	0	0	0	0	0	0	0	0	0	0	0	0	0	0	0	0	0	0	0	0	0	0	1	0	0	0	0	0	0	0	0	0	0	0	0	0	0	0	0
ASV_001227	0	0	0	0	0	0	0	0	0	0	0	0	0	0	0	0	0	0	0	0	0	0	0	0	0	0	0	0	0	0	0	0	0	0	0	0	0	0	0	0	0	0	0	0	0	0	0	0	0
ASV_001338	0	0	0	2	0	0	0	0	0	1	0	1	0	0	0	1	1	0	0	2	7	0	36	2	21	2	49	56	68	22	26	25	19	65	2	106	0	279	6	40	71	69	55	85	57	0	0	0	0
ASV_010412	0	0	0	0	0	0	0	0	1	0	0	0	0	0	5	0	10	4	6	0	15	0	16	1	13	8	36	88	35	60	21	84	16	29	5	25	4	82	4	39	40	129	113	120	59	1	0	1	1
ASV_001056	7	320	171	38	4	2	6	10	39	290	23	98	0	18	0	11	0	1	0	0	0	0	0	0	0	0	1	0	0	0	0	0	0	0	0	0	0	0	1	0	0	0	0	0	0	0	0	0	0
ASV_001064	8	46	17	171	11	23	11	37	31	1	23	3	0	0	3	0	2	0	1	0	0	0	0	0	0	0	0	0	0	0	0	0	0	0	0	0	0	0	0	0	0	0	0	0	0	0	0	0	0
ASV_001765	0	0	0	0	0	0	0	0	0	0	0	0	0	0	0	0	0	0	0	0	0	0	0	0	0	0	0	0	0	0	0	0	0	0	0	0	0	0	0	0	0	0	0	0	0	0	0	0	0
ASV_000168	0	0	0	0	0	0	0	0	0	0	0	0	0	0	0	0	0	0	0	0	0	0	0	0	0	0	0	0	0	0	0	0	0	0	0	0	0	0	0	0	0	0	0	0	0	0	0	0	0
ASV_001520	0	0	13	7	2	6	9	4	0	1	1	1	13	159	0	0	2	0	0	0	0	0	0	1	0	0	0	0	1	0	0	0	0	0	0	0	0	1	0	0	0	0	0	0	0	0	0	0	0
ASV_001317	0	0	0	0	0	0	0	0	0	0	0	0	0	0	0	0	0	0	0	0	0	0	0	0	0	0	0	0	0	0	0	0	0	0	0	0	0	0	0	0	0	0	0	0	0	0	0	0	0
ASV_001267	0	0	0	0	0	0	0	0	0	0	0	1	0	0	0	0	0	0	0	0	0	0	0	0	0	0	0	0	0	0	0	0	0	0	0	0	0	0	0	0	0	0	0	0	0	0	0	0	0
ASV_001352	0	0	0	0	0	0	0	0	0	0	0	0	0	0	0	0	0	0	0	0	0	0	0	0	0	0	1	0	0	0	0	0	0	1	3	2	1	6	0	0	0	0	3	0	0	8	1	16	13
ASV_001243	0	0	0	0	0	0	0	0	0	0	0	0	0	1	0	0	0	0	0	0	6	0	7	1	2	1	0	0	3	2	0	3	0	11	0	22	0	46	4	0	2	2	1	0	0	6	0	7	1
ASV_001454	0	0	0	0	0	0	0	0	0	0	0	0	0	0	0	0	0	0	0	0	0	0	0	0	0	0	0	0	0	0	0	0	0	0	0	0	0	0	0	0	0	0	0	0	0	0	0	0	0
ASV_001340	0	0	0	0	0	0	0	0	15	9	8	2	0	2	81	41	446	162	761	518	0	0	1	1	2	5	0	0	1	0	0	1	0	0	0	1	0	2	0	0	0	0	0	0	0	0	0	0	0
ASV_001086	0	0	0	0	0	0	0	0	2	0	1	0	0	0	6	0	17	0	16	0	50	0	76	0	27	0	0	28	0	15	0	24	0	2	0	5	0	6	0	7	0	39	0	62	0	11	0	9	0
ASV_001319	0	0	0	0	0	0	0	0	0	0	0	0	0	0	0	0	0	0	0	0	3	0	10	0	6	0	4	3	0	1	0	4	2	3	3	7	0	6	0	0	1	1	1	3	0	0	0	0	2
ASV_000948	0	0	0	0	0	0	0	0	0	0	0	0	0	0	0	0	0	0	0	0	0	0	0	0	0	0	0	0	0	0	0	0	0	0	0	0	0	0	0	0	0	0	0	0	0	0	0	0	0
ASV_001427	0	0	0	0	0	0	0	0	0	0	0	0	0	0	0	0	0	0	0	0	0	0	0	0	0	0	0	0	0	0	0	0	0	0	0	0	0	0	0	0	0	0	0	0	0	0	0	0	0
ASV_001935	0	0	0	0	0	0	0	0	0	0	0	0	0	0	2	0	0	0	0	0	0	0	0	0	1	0	0	0	0	0	0	0	0	0	0	0	0	0	0	0	0	0	0	0	0	0	0	0	0
ASV_012747	0	0	0	0	0	0	0	0	0	0	0	0	0	0	0	0	0	0	0	0	0	0	0	0	0	0	2	0	0	0	0	0	0	0	0	0	0	2	0	0	1	0	0	0	2	3	0	0	0
ASV_001335	0	1	0	0	0	0	0	0	0	0	0	0	0	0	0	0	0	0	0	0	0	0	0	0	0	0	0	0	1	0	0	0	1	1	0	0	0	0	0	3	4	2	3	1	12	18	3	21	31
ASV_005717	0	0	0	0	0	0	0	0	0	0	0	0	0	0	0	0	0	0	0	0	0	0	0	0	0	0	0	0	0	0	0	0	0	0	0	0	0	0	0	0	0	0	0	0	0	0	0	0	0
ASV_001721	0	0	0	0	0	0	0	0	8	167	5	28	0	13	0	0	1	7	1	3	0	0	0	0	0	0	0	0	0	0	0	0	0	3	0	2	0	34	3	0	0	0	0	0	0	0	0	0	0
ASV_001389	0	0	0	0	0	0	0	0	0	0	0	0	0	0	0	0	0	0	0	0	0	0	0	0	0	0	0	0	0	0	0	0	0	0	0	0	2	0	0	5	21	9	79	6	30	18	1	16	14
ASV_012749	0	0	0	0	0	0	0	0	0	0	0	0	0	0	0	0	0	0	0	0	0	0	0	0	0	0	0	0	0	0	0	0	0	0	0	0	0	0	0	0	0	0	0	0	0	10	153	38	1672
ASV_001671	0	0	0	0	0	0	0	0	0	0	0	0	0	0	0	0	0	0	0	0	0	0	0	0	0	0	0	0	0	0	0	0	0	0	0	0	0	0	0	0	0	0	0	0	0	0	0	0	0
ASV_001240	0	0	0	0	0	0	0	0	4	0	2	0	0	0	1	0	4	0	0	0	0	0	2	0	0	0	0	0	0	0	0	0	0	0	0	0	0	0	0	0	0	0	0	0	0	0	0	0	0
ASV_001126	0	0	0	0	0	0	0	0	0	0	0	0	0	0	0	0	0	0	1	0	2	0	2	0	5	0	0	1	0	0	0	1	0	0	0	3	0	1	0	5	0	10	0	18	0	5	0	1	0
ASV_001315	0	0	0	0	0	1	1	0	0	0	0	0	0	0	0	0	0	0	0	0	0	0	0	0	0	0	0	0	0	0	0	0	0	0	0	0	0	0	0	0	0	0	0	0	0	0	0	0	0
ASV_001255	0	0	0	0	0	0	0	0	5	0	0	0	0	0	14	4	13	1	16	0	113	0	87	5	51	5	10	58	1	53	0	58	2	146	1	58	0	446	1	80	2	61	0	101	0	18	0	25	0
ASV_001302	0	0	0	0	0	0	0	0	0	0	0	0	0	0	0	0	0	0	0	0	0	0	0	0	0	0	0	0	0	0	0	0	0	0	0	0	0	0	0	0	0	0	0	0	0	0	0	0	0
ASV_001264	3	1	59	460	23	165	14	266	42	70	69	45	41	45	0	6	0	7	1	2	2	0	0	3	0	0	0	0	0	0	0	0	0	0	0	0	0	0	0	0	0	0	0	0	0	0	0	0	0
ASV_001327	0	0	0	0	0	0	0	0	0	0	0	0	0	0	0	0	0	0	0	0	0	0	0	0	0	0	0	0	0	0	0	0	0	0	0	0	0	0	0	0	0	0	0	0	0	0	0	0	0
ASV_001977	0	0	0	0	0	0	0	0	0	0	0	0	0	0	0	0	0	0	0	0	0	0	0	0	0	0	0	0	0	0	0	0	0	0	0	0	0	0	0	0	0	0	0	0	0	0	0	0	0
ASV_000676	0	0	0	0	0	0	0	0	0	0	0	0	0	0	0	1	0	0	0	0	0	0	0	0	0	1	2	0	2	0	0	0	16	0	0	0	0	0	0	1	0	4	5	1	4	3	0	0	2
ASV_011408	0	0	0	0	0	0	0	0	0	0	0	0	0	0	0	0	0	0	0	0	0	0	0	0	0	0	0	0	0	0	0	0	0	0	0	0	0	0	0	0	0	0	0	0	0	0	0	0	0
ASV_001029	0	0	0	0	0	0	0	0	0	0	0	0	0	0	0	0	0	0	0	0	0	0	0	0	0	0	0	0	0	0	0	0	0	0	0	0	0	0	0	0	0	0	0	0	0	0	0	0	0
ASV_001107	194	197	61	99	9	12	2	33	58	22	55	16	4	0	19	0	33	0	59	0	35	0	75	0	33	0	0	11	0	11	0	16	0	15	0	5	0	47	0	2	0	2	0	10	0	1	0	4	0
ASV_014642	0	0	0	0	0	0	0	0	0	0	0	0	0	0	0	0	0	0	0	0	1	2	0	8	0	12	0	0	0	0	0	0	0	6	28	3	30	29	26	0	0	0	0	0	0	0	1	0	34
ASV_036190	107	56	7	245	2	62	6	115	56	11	67	5	3	0	0	0	0	0	0	0	0	0	0	0	0	0	0	0	0	0	0	0	12	0	0	0	0	2	0	0	0	0	0	0	0	0	0	0	0
ASV_001293	0	0	0	0	0	0	0	0	0	0	0	0	0	0	0	0	0	0	0	0	0	0	0	0	0	0	0	0	0	0	0	1	0	0	0	0	0	0	0	0	0	0	0	0	0	0	0	1	0
ASV_001895	0	0	65	9	33	3	31	11	12	127	6	42	0	34	0	0	0	0	0	0	0	0	0	0	0	0	2	0	1	0	3	0	0	0	0	0	0	0	0	0	0	0	0	0	0	0	0	0	0
ASV_001207	0	0	0	0	0	0	0	0	0	0	0	0	0	0	0	0	0	0	0	0	0	0	0	0	0	0	0	0	0	0	0	0	0	0	0	0	0	0	0	0	0	0	0	0	0	0	0	0	0
ASV_001501	0	0	107	611	107	321	288	183	0	0	2	0	10	50	0	0	0	0	2	0	0	0	0	0	0	1	0	0	0	0	0	0	0	0	0	0	0	0	0	0	0	0	0	0	1	0	0	0	0
ASV_001305	0	0	0	1	0	0	0	0	0	0	0	0	0	0	0	0	0	0	0	0	0	0	0	1	0	1	1	3	2	2	0	2	0	65	10	44	7	188	6	57	72	90	33	135	49	61	5	88	23
ASV_001363	487	0	0	2	0	3	0	1	3	0	0	0	0	0	0	0	0	0	0	0	0	0	1	0	0	0	0	0	0	0	0	0	0	0	0	0	0	1	0	0	0	0	0	0	0	0	0	0	0
ASV_001247	0	0	0	0	0	0	0	0	0	0	0	0	0	0	0	0	0	0	0	0	0	0	0	0	0	0	0	4	0	5	0	4	0	17	0	35	0	90	0	253	6	410	7	686	6	90	0	88	0
ASV_001398	0	0	0	0	0	0	0	0	2	0	0	0	0	0	7	6	10	4	12	12	70	0	114	19	54	16	64	58	63	27	42	48	11	39	14	30	25	104	1	37	66	28	46	56	61	25	2	29	30
ASV_000789	1	2	0	3	0	0	0	1	2	2	1	0	1	0	1	0	0	0	0	0	0	0	0	0	0	0	3	1	0	1	0	0	0	0	0	0	0	1	0	0	0	0	0	0	4	0	0	0	0
ASV_001523	0	0	0	0	0	0	0	0	0	0	0	0	0	0	0	0	0	0	0	0	0	0	0	0	0	0	0	0	0	0	0	0	0	0	0	0	0	0	0	0	0	0	0	0	0	0	0	0	0
ASV_001345	0	0	0	0	0	0	0	0	0	0	0	0	0	0	0	0	0	0	0	0	0	0	0	0	0	1	6	0	0	0	0	0	0	0	0	0	0	0	0	0	0	0	0	0	0	0	0	0	0
ASV_001358	0	1	1	1	0	0	0	0	3	4	12	1	0	2	26	7	21	5	52	6	34	0	59	8	32	11	51	55	27	29	17	61	11	29	5	27	16	119	2	55	45	117	52	142	53	34	0	21	6
ASV_001365	0	0	0	0	0	0	0	0	0	0	0	0	0	0	0	0	0	0	0	0	0	0	0	0	0	0	0	0	0	0	0	0	0	0	0	0	0	0	0	0	0	0	0	0	0	0	0	0	1
ASV_001390	0	0	0	0	0	0	0	0	0	0	0	0	0	0	0	0	0	0	0	0	0	0	0	0	0	0	0	0	0	0	0	0	0	0	0	0	0	0	0	0	0	0	0	0	0	0	0	0	0
ASV_001430	0	0	0	0	0	0	0	0	0	0	0	0	0	0	0	0	0	0	0	0	0	0	0	0	0	0	1	0	0	0	0	0	0	0	0	0	0	1	0	0	1	0	2	0	1	1	0	2	1
ASV_000906	0	0	0	0	0	0	0	1	0	0	0	0	0	0	0	0	0	0	0	0	0	0	3	0	0	0	0	0	0	0	0	0	0	0	0	0	0	0	0	0	0	0	1	0	0	0	0	0	0
ASV_001292	2	0	32	214	20	132	42	189	68	4	94	3	80	4	0	0	0	0	0	0	0	0	0	0	0	0	0	0	0	0	0	0	0	0	0	0	0	0	0	0	0	0	0	0	0	0	0	0	0
ASV_001562	0	0	0	0	0	0	0	0	0	0	0	0	0	0	0	0	0	0	0	0	0	0	0	0	0	0	0	0	0	0	0	0	0	0	0	0	0	0	0	0	0	0	0	0	0	0	0	0	0
ASV_020380	0	0	0	0	0	0	0	0	0	0	0	0	0	0	0	0	0	0	0	0	0	0	0	0	0	0	0	0	0	0	0	0	0	0	0	0	0	0	0	0	0	0	0	0	0	0	0	0	0
ASV_001249	0	0	1	0	0	0	0	0	0	1	0	0	0	0	0	0	0	0	0	0	0	0	0	0	0	0	0	0	0	0	1	0	0	3	6	6	7	60	0	93	181	236	216	248	228	107	6	166	59
ASV_001408	0	0	0	0	0	0	0	0	0	0	0	0	0	0	0	0	0	0	0	0	0	0	0	0	0	0	0	0	0	0	0	0	0	0	0	0	0	0	0	0	0	0	0	0	0	0	0	0	0
ASV_001384	0	0	0	0	0	0	0	0	0	0	0	0	0	0	0	0	0	0	0	0	0	0	0	0	0	0	1	0	0	0	0	0	0	0	0	0	1	3	0	1	3	0	16	1	6	12	2	13	3
ASV_001373	0	0	0	0	0	1	0	0	0	0	0	0	0	0	0	0	2	1	3	0	2	0	11	6	3	0	33	6	36	2	14	7	5	10	5	6	1	35	4	1	5	1	4	0	2	0	0	5	5
ASV_001364	0	0	0	0	0	0	0	0	0	0	0	0	0	0	0	1	0	0	1	0	29	0	64	7	18	31	43	45	39	15	39	40	20	27	30	24	32	114	8	46	124	67	110	112	138	24	0	27	42
ASV_001726	0	0	0	0	0	0	0	0	0	0	0	0	0	0	0	0	0	0	0	0	0	0	0	0	0	0	0	0	0	0	0	0	0	0	0	0	0	0	0	0	0	0	0	0	0	0	0	0	0
ASV_001420	0	0	0	0	0	0	0	0	1	0	0	0	0	0	0	0	0	0	0	0	330	0	418	0	187	0	0	136	0	166	0	43	0	1	0	4	0	7	0	0	0	7	0	34	0	0	0	3	0
ASV_001446	1	0	0	4	0	0	0	2	26	3	13	2	37	28	22	0	19	14	10	7	8	0	1	0	1	0	0	4	0	3	0	2	0	1	0	4	0	10	0	0	0	0	0	0	0	1	0	2	0
ASV_002259	0	0	0	0	0	0	0	0	0	0	0	0	0	0	0	0	0	0	0	0	0	0	0	0	0	0	0	0	0	0	0	0	0	0	0	0	0	0	0	0	0	0	0	0	0	0	0	0	0
ASV_001528	0	0	0	0	0	0	0	0	0	0	0	0	0	0	0	0	0	0	0	0	0	0	0	0	0	0	0	0	0	0	0	0	0	0	0	0	0	0	0	0	0	0	0	0	0	0	0	0	0
ASV_000054	29	1212	3	0	0	0	0	0	0	3	0	0	0	0	0	1	0	0	0	0	0	0	0	0	0	0	0	0	0	0	0	0	0	0	0	0	0	0	0	0	0	0	0	0	0	0	0	0	0
ASV_001205	0	0	0	0	0	0	0	0	0	0	0	0	0	0	0	0	0	0	0	0	0	0	0	0	0	0	0	0	0	0	0	0	0	3	0	6	0	19	0	3	1	15	0	12	0	5	0	7	0
ASV_001940	0	0	0	0	0	0	2	0	0	0	0	0	0	0	0	0	0	0	0	0	0	0	0	0	0	0	0	0	0	0	0	0	0	0	0	0	0	0	0	0	0	0	0	0	0	0	0	0	0
ASV_001351	173	138	45	109	7	25	3	33	126	83	119	27	13	2	50	23	45	4	48	5	17	0	14	6	12	3	6	4	1	11	0	9	5	4	0	2	1	5	0	0	0	1	0	0	0	1	0	1	0
ASV_001950	0	0	0	0	0	0	0	0	0	0	0	0	0	0	0	0	0	0	0	0	0	0	0	0	0	0	1	0	0	0	0	0	0	0	0	0	0	0	0	0	0	0	0	0	0	0	0	0	0
ASV_001539	0	0	1	10	2	0	0	2	9	0	2	0	2	0	12	7	24	2	30	1	81	0	145	9	74	19	36	138	64	84	28	97	24	9	2	12	4	49	0	9	7	10	12	9	3	3	0	0	4
ASV_000537	0	0	12	14	6	5	3	10	2	5	13	4	87	42	0	0	0	0	0	0	0	0	0	3	0	0	0	0	0	0	0	0	0	0	0	0	0	0	0	0	0	0	0	0	1	0	0	0	0
ASV_001731	0	0	0	0	0	0	0	0	0	0	0	0	0	0	0	0	0	0	0	0	0	0	0	0	0	0	0	0	0	0	0	0	0	0	0	0	0	0	0	0	0	0	0	0	0	0	0	0	0
ASV_001183	0	0	0	0	0	0	0	0	0	0	1	0	0	0	0	0	0	0	0	0	1	0	5	0	2	0	0	4	0	0	0	2	0	2	0	0	0	0	0	0	0	0	0	0	0	0	0	0	0
ASV_001296	0	0	0	0	0	0	0	0	0	0	0	0	0	0	0	0	0	0	0	0	0	0	0	0	0	0	0	0	0	0	0	0	0	0	0	0	0	0	1	0	0	0	0	0	0	0	0	0	0
ASV_001450	0	0	0	0	0	0	0	0	0	0	0	0	0	0	0	0	0	0	0	0	0	0	0	0	0	0	0	0	0	0	0	0	0	0	0	0	0	0	0	0	0	0	0	0	0	0	0	0	0
ASV_000459	0	0	0	0	0	0	1	0	0	0	0	0	0	0	0	0	0	0	0	0	0	0	0	0	0	0	1	0	0	0	0	0	0	0	0	0	0	0	0	0	0	0	0	0	0	0	0	0	0
ASV_001210	1	0	0	0	0	0	0	0	0	0	0	0	0	0	0	0	0	0	0	0	0	0	0	0	0	0	0	2	0	0	0	0	0	0	0	0	0	0	0	0	0	0	0	0	0	0	0	0	0
ASV_001570	0	0	0	0	0	0	0	0	0	0	0	0	0	0	0	0	0	0	0	0	0	0	0	0	0	0	0	0	0	0	0	0	0	0	0	0	0	0	0	0	0	0	0	0	0	0	0	0	0
ASV_001318	0	0	0	0	0	0	0	0	0	0	0	0	0	0	0	0	0	0	0	0	0	0	0	0	0	0	0	0	0	0	0	0	0	0	0	0	0	0	0	0	0	0	0	0	0	0	0	0	0
ASV_001333	0	0	0	0	0	0	0	0	0	0	0	0	0	0	0	0	0	0	0	0	0	0	0	0	0	0	0	0	0	0	0	0	0	0	0	0	0	0	0	0	0	0	0	0	0	0	0	0	0
ASV_001411	2	8	131	100	54	45	42	52	16	35	26	21	4	3	0	0	0	0	0	0	0	0	0	0	0	0	0	0	0	0	0	0	0	0	0	0	0	0	0	0	0	0	0	0	0	0	0	0	0
ASV_000814	0	0	0	1	0	0	0	1	0	1	0	0	0	0	0	0	0	0	0	0	1	0	1	1	0	1	0	0	0	0	0	0	1	0	0	0	0	0	0	0	0	0	0	0	0	0	0	0	0
ASV_001665	0	0	15	19	2	1	9	6	145	59	92	16	3	26	111	0	367	22	84	2	0	0	0	0	0	0	0	0	0	0	0	0	0	3	0	0	0	4	0	0	0	0	0	0	0	0	0	0	0
ASV_000438	0	0	0	0	0	0	0	0	0	0	0	0	0	0	0	0	0	0	0	0	0	0	0	0	0	0	0	0	0	0	0	0	0	0	0	0	0	0	0	0	0	0	0	0	0	0	0	0	0
ASV_001189	0	0	0	0	0	0	0	0	0	0	0	0	0	0	0	0	0	0	0	0	0	0	0	0	0	0	0	0	0	0	0	0	0	0	0	0	0	0	0	0	0	0	0	0	0	0	0	0	0
ASV_001771	0	0	0	0	0	0	0	0	0	0	0	0	0	0	0	0	0	0	0	0	0	0	0	0	0	0	0	0	0	0	0	0	0	0	0	0	0	0	0	0	0	0	0	0	0	0	0	0	0
ASV_002100	0	0	0	0	0	0	0	0	0	11	1	3	0	0	0	0	0	0	0	6	0	0	0	0	0	0	0	0	0	0	0	0	0	0	0	0	0	0	0	0	0	0	0	0	0	0	0	0	0
ASV_001312	0	0	0	0	0	0	0	0	0	0	0	0	0	0	0	0	0	0	0	0	0	0	0	0	0	0	1	1	1	2	0	1	0	4	0	19	0	57	0	305	61	365	55	545	84	76	0	59	16
ASV_023434	0	0	48	43	31	16	32	21	10	83	33	14	85	240	0	0	0	0	0	0	0	0	0	20	0	0	0	0	0	0	0	0	0	0	0	0	0	0	0	0	0	0	0	0	0	0	0	0	0
ASV_001616	0	0	10	12	4	0	2	0	1	0	0	1	0	1	0	0	0	0	0	0	0	0	0	0	0	0	0	0	0	0	0	0	0	0	0	0	0	4	0	0	0	0	0	0	0	0	0	0	0
ASV_001415	0	0	0	0	0	0	0	0	13	1	8	0	4	0	0	0	0	0	0	0	0	1	0	0	0	0	310	180	261	94	223	124	114	0	0	0	0	0	0	0	0	0	0	0	0	0	0	0	0
ASV_001306	0	0	0	0	0	0	0	0	0	0	0	0	0	0	0	0	0	0	0	0	0	0	0	0	0	0	1	8	1	5	1	7	1	13	0	16	0	50	0	0	1	0	0	0	1	3	0	10	0
ASV_003663	0	0	0	0	0	0	0	1	0	0	0	0	0	0	0	0	0	0	0	0	0	0	0	0	0	0	0	0	0	0	0	0	0	0	0	0	0	0	0	0	0	0	0	0	0	0	0	0	0
ASV_001388	0	0	0	0	0	0	0	0	0	0	0	0	0	0	0	0	0	0	0	0	0	0	0	0	0	0	0	0	0	0	0	0	0	0	0	0	0	0	0	0	0	0	0	0	0	0	0	0	0
ASV_001910	0	0	0	0	0	0	0	0	0	0	0	0	0	0	0	0	0	0	0	0	0	0	0	0	0	0	0	0	0	0	0	0	0	0	0	0	0	0	0	0	0	0	0	0	0	0	0	0	0
ASV_001690	0	0	0	0	0	0	0	0	0	0	0	0	0	0	0	0	0	0	0	0	0	0	0	0	0	0	0	0	0	0	0	0	0	0	0	0	0	0	0	0	0	0	0	0	0	0	0	0	0
ASV_001404	0	0	0	0	0	0	0	0	0	0	0	0	0	0	0	0	0	0	0	0	0	0	0	0	0	1	3	0	0	0	0	1	0	0	0	0	2	2	0	0	1	0	1	0	0	1	0	3	1
ASV_001468	0	0	0	0	0	0	0	0	0	0	0	0	0	0	0	0	0	0	0	0	0	0	0	0	0	0	0	0	0	0	0	0	0	0	0	0	0	0	0	0	0	0	0	0	0	0	0	0	0
ASV_001502	0	0	0	0	0	0	0	0	0	0	0	0	0	0	0	0	0	0	1	0	3	0	9	0	3	0	0	13	0	7	0	9	0	0	0	0	0	2	0	0	0	0	0	0	0	0	0	0	0
ASV_001220	0	0	0	0	0	0	0	0	0	0	0	0	0	0	0	0	0	0	0	0	0	0	0	0	0	0	0	0	0	0	0	0	0	0	0	0	0	0	0	0	0	0	0	0	0	0	0	0	0
ASV_000980	0	0	0	0	0	0	0	0	0	0	0	0	0	0	0	0	0	0	0	0	0	0	0	0	0	0	0	0	0	0	0	0	0	0	0	0	0	0	0	0	0	0	0	0	0	0	0	0	0
ASV_001413	0	0	0	0	0	0	0	0	0	0	0	0	0	0	0	0	0	0	0	0	0	0	0	0	0	0	0	0	0	0	0	0	0	0	0	0	0	0	0	15	291	194	961	108	278	0	0	0	0
ASV_001281	0	0	0	0	0	0	0	0	0	0	0	0	0	0	0	0	2	0	0	0	38	0	55	0	25	3	1	49	7	46	0	33	0	59	5	48	5	233	1	71	14	130	2	215	4	60	0	55	4
ASV_000748	16	2	0	28	0	2	0	4	126	7	121	1	8	0	15	0	18	0	29	0	56	0	146	0	79	0	0	172	0	88	0	96	0	5	0	0	0	6	0	0	0	1	0	0	0	0	0	0	0
ASV_006903	0	0	0	0	0	0	0	0	0	0	0	0	0	0	0	0	0	0	0	0	0	0	0	1	0	0	0	0	0	0	0	0	0	0	0	0	1	0	1	0	0	0	0	0	0	0	1	1	3
ASV_001481	0	0	3	0	0	0	0	0	14	65	10	25	0	18	101	371	119	245	242	215	23	0	56	1	20	1	2	28	0	20	0	16	0	8	0	3	0	14	0	0	0	0	0	0	1	0	0	0	0
ASV_001476	0	0	3	0	0	0	0	0	0	0	0	0	0	0	0	0	0	0	0	0	0	0	0	0	0	0	0	0	0	0	0	0	0	0	0	0	0	0	0	0	0	0	0	0	0	0	0	0	0
ASV_001258	0	0	0	0	0	0	0	0	0	0	0	0	0	0	0	0	0	0	0	0	0	0	0	0	0	0	0	0	0	0	0	0	0	0	0	0	0	0	0	0	0	0	0	0	0	0	0	0	0
ASV_001754	0	0	122	0	33	0	34	0	0	19	0	4	0	6	0	0	0	0	0	0	0	0	0	0	0	0	2	0	0	0	0	0	0	0	0	0	0	0	0	0	0	0	0	0	0	0	0	0	0
ASV_002066	0	0	193	19	136	67	274	12	0	13	1	16	0	27	0	0	0	0	0	0	0	0	0	0	0	0	0	0	0	0	0	0	0	0	0	0	0	1	1	0	0	0	0	0	0	0	0	0	0
ASV_001627	0	0	0	0	0	0	0	0	0	0	0	0	0	0	0	0	0	0	0	0	0	0	0	0	0	0	0	0	0	0	0	0	0	0	0	0	0	0	0	0	0	0	0	0	0	0	0	0	0
ASV_001414	0	0	0	0	0	0	0	0	0	0	0	0	0	0	0	0	0	0	0	0	14	0	14	6	6	4	89	4	18	8	19	16	3	2	0	0	0	1	0	0	0	1	0	1	4	0	1	0	0
ASV_001511	0	0	0	0	0	0	0	0	0	0	0	0	0	0	0	0	0	0	0	0	0	0	0	0	0	0	0	0	0	0	0	0	0	0	0	0	0	0	0	0	0	0	0	0	0	0	0	0	0
ASV_001537	0	0	0	0	0	0	0	0	9	41	1	52	11	41	0	0	0	0	0	0	0	0	0	0	0	0	0	0	0	0	0	0	0	0	0	0	0	0	0	0	0	0	0	0	0	0	0	0	0
ASV_001667	0	0	0	0	0	0	0	0	0	0	0	0	0	0	0	0	0	0	0	0	0	0	0	0	0	0	0	0	0	0	0	0	0	0	2	0	1	3	0	0	13	4	26	4	14	0	1	5	13
ASV_001270	0	0	0	0	0	0	0	0	0	0	0	0	0	0	0	0	0	0	1	0	0	0	0	0	0	0	0	0	0	0	0	0	0	0	0	0	0	0	0	0	0	0	0	0	0	0	0	0	0
ASV_001741	0	0	0	0	0	0	0	0	0	0	0	0	0	0	0	0	0	0	0	0	0	0	0	0	0	0	0	0	0	0	0	0	0	0	0	0	0	0	0	0	0	0	0	0	0	0	0	0	0
ASV_001346	0	0	0	0	0	0	0	0	0	0	0	0	0	0	0	0	2	0	1	0	0	0	1	0	1	0	0	7	0	2	0	0	0	25	3	27	1	127	0	104	36	185	30	329	37	79	1	89	20
ASV_001385	0	0	0	0	0	0	0	0	0	0	0	0	0	0	0	0	0	0	0	0	0	0	0	0	0	0	0	0	0	0	0	0	0	0	0	0	0	0	0	0	0	0	0	0	0	0	0	0	0
ASV_013765	0	0	0	0	0	0	0	0	0	0	0	0	0	0	0	0	0	0	0	0	0	0	0	0	0	0	0	0	0	0	0	0	0	0	0	0	0	0	0	0	0	0	0	0	0	56	157	76	1338
ASV_000603	0	0	0	0	0	0	0	0	0	0	0	0	0	0	0	0	0	0	0	0	0	0	0	2	0	0	2	0	4	0	0	0	2	0	0	0	0	0	1	0	0	0	14	0	5	0	0	1	0
ASV_001219	0	0	0	0	0	0	0	0	0	0	0	0	0	0	0	0	0	0	0	0	0	0	0	0	0	0	0	0	0	0	0	0	0	0	0	0	0	0	0	0	0	0	0	0	0	0	0	0	0
ASV_001416	0	0	0	0	0	0	0	0	0	0	0	0	0	0	0	0	0	0	0	0	0	0	0	0	0	0	0	0	0	0	0	0	0	4	0	11	2	42	0	38	13	76	14	159	14	241	1	239	15
ASV_001503	0	0	0	0	0	0	0	0	0	0	0	0	0	0	0	0	0	0	0	0	0	0	0	0	0	0	0	0	0	0	0	0	0	0	0	0	0	0	0	0	0	0	0	0	0	0	0	0	0
ASV_001752	0	0	0	0	0	0	0	0	0	0	1	0	0	0	0	0	0	0	0	0	0	0	0	0	0	0	0	0	0	0	0	0	0	0	0	0	0	0	0	0	0	0	0	0	0	0	0	0	10
ASV_002300	0	0	0	0	0	0	0	0	1	0	0	0	0	0	0	0	0	0	0	0	0	0	0	0	0	0	0	0	0	2	0	0	0	0	0	0	0	0	0	0	0	0	0	0	0	0	0	0	0
ASV_001686	0	0	0	0	0	0	0	1	0	0	0	0	0	0	0	0	0	0	0	0	0	0	0	0	0	0	0	0	0	0	0	0	0	0	0	0	0	0	0	0	0	0	0	0	0	0	0	0	0
ASV_001460	0	0	0	0	0	0	0	0	0	0	0	0	0	0	0	0	0	0	0	0	16	0	2	2	9	5	8	17	8	7	3	12	0	15	4	14	1	47	1	1	8	4	9	0	1	20	0	33	5
ASV_001513	0	0	0	0	0	0	0	0	0	0	0	0	0	0	0	0	0	0	0	0	0	0	0	0	0	0	0	0	0	0	0	0	0	0	0	0	0	0	0	0	0	0	0	0	0	0	0	0	0
ASV_000746	4	24	4	267	5	95	9	139	32	0	46	0	8	0	7	0	12	0	25	0	6	0	6	0	5	0	0	3	0	0	0	3	120	4	0	1	0	5	0	0	0	1	0	0	0	0	0	0	0
ASV_001867	0	0	0	0	0	0	0	0	1	18	0	1	0	0	0	13	0	4	0	22	0	0	0	0	0	0	0	0	0	0	0	0	0	0	0	0	0	0	0	0	424	1	757	1	435	0	0	0	3
ASV_001751	0	0	0	0	0	0	0	0	0	0	0	0	0	0	0	0	0	0	0	0	0	0	0	0	0	0	0	0	0	0	0	0	0	0	0	0	0	0	0	0	0	0	0	0	0	0	0	0	0
ASV_019979	0	0	0	0	0	0	0	0	0	0	0	0	0	0	0	0	0	0	0	0	0	0	0	0	0	1	0	0	0	0	0	0	0	0	0	0	1	1	0	0	0	0	0	0	0	0	0	0	2
ASV_001397	0	0	0	0	0	0	0	0	0	0	0	0	0	0	0	0	0	0	0	0	0	0	0	0	0	0	0	0	0	0	0	0	0	0	0	0	0	0	0	0	0	0	0	0	0	0	0	0	0
ASV_001324	0	0	0	0	0	0	0	0	0	2	2	0	0	0	7	1	4	3	1	3	3	0	2	0	4	1	3	0	1	2	0	0	0	0	0	1	0	8	0	2	20	7	92	7	34	0	0	0	0
ASV_001451	0	0	0	0	0	0	0	0	0	0	0	0	0	0	1	0	4	0	0	0	73	0	85	1	57	18	15	93	2	86	2	98	1	72	17	50	11	306	19	20	9	26	3	34	12	17	0	19	1
ASV_001535	33	8	88	5	12	0	16	5	19	147	6	60	3	33	1	5	6	4	0	0	0	0	0	0	0	0	0	0	0	0	0	0	0	0	0	0	0	1	0	0	0	2	0	0	0	0	0	0	0
ASV_001486	0	0	0	0	0	0	0	0	0	0	0	0	0	0	0	0	0	0	0	0	0	0	0	0	0	0	0	0	0	0	0	0	0	0	0	0	0	0	0	0	0	0	0	0	0	0	0	0	0
ASV_001233	0	0	0	0	0	0	0	0	7	0	7	0	0	0	99	0	363	1	603	5	0	0	0	0	0	0	0	2	0	0	0	2	0	12	0	8	0	57	2	0	0	0	0	0	0	1	0	2	0
ASV_001623	0	0	62	134	41	99	198	39	52	26	37	33	14	83	0	0	0	0	0	0	0	0	0	7	0	1	0	0	0	0	0	0	0	0	0	0	0	0	0	0	0	0	0	0	0	0	0	0	0
ASV_002975	6	0	0	0	0	0	0	0	0	0	0	0	0	0	0	0	0	0	0	0	0	0	0	0	0	0	0	0	0	0	0	0	0	0	0	0	0	0	0	0	0	0	0	0	0	0	0	0	0
ASV_000617	4	0	0	6	0	0	1	4	20	0	8	0	1	0	2	0	1	0	1	0	1	0	2	0	3	0	0	0	0	1	0	1	0	0	0	0	0	0	0	0	0	0	0	3	0	0	0	0	0
ASV_001176	0	0	0	0	0	0	0	0	0	0	0	0	0	0	0	0	0	0	0	0	0	0	0	0	0	0	0	0	0	0	0	0	0	0	0	0	0	0	0	0	0	0	0	0	0	0	0	0	0
ASV_001458	0	0	0	0	0	0	0	0	0	0	0	0	0	0	0	0	0	0	0	0	21	0	22	3	8	11	9	6	15	3	4	2	26	0	1	0	1	13	0	5	4	15	14	13	34	9	0	20	5
ASV_001456	0	0	0	1	0	0	0	0	0	0	1	0	0	0	0	0	1	0	0	0	0	0	0	0	0	0	0	0	0	0	0	0	0	0	0	0	0	0	0	0	0	0	0	0	0	0	0	0	0
ASV_000919	1	0	0	70	0	15	1	22	267	14	187	7	22	0	109	10	132	2	216	7	31	0	20	0	10	7	1	2	4	9	0	4	0	10	0	7	0	30	0	1	1	3	0	8	0	0	0	0	0
ASV_001677	0	0	0	0	0	0	0	0	0	0	0	0	0	0	0	0	0	0	0	0	0	1	0	0	0	0	8	0	1	1	4	0	0	0	0	1	0	0	0	0	5	0	5	0	1	1	0	1	10
ASV_001675	0	0	0	0	0	0	0	0	0	0	0	0	0	0	0	0	0	0	0	0	0	0	1	3	0	4	12	4	4	0	1	1	0	1	0	1	1	4	2	0	0	0	0	0	1	0	0	0	0
ASV_001303	0	0	0	0	0	0	0	0	0	0	0	0	0	0	0	0	0	0	0	0	0	0	0	0	0	0	0	0	0	0	0	1	0	0	0	0	0	0	0	0	0	0	0	0	0	0	0	0	0
ASV_001506	0	0	0	0	0	0	0	0	0	1	0	0	0	0	0	0	0	0	0	0	0	0	0	0	0	0	0	0	0	0	0	0	0	0	0	0	0	0	0	0	0	0	0	0	0	0	0	0	0
ASV_001472	0	0	0	0	0	0	0	0	0	0	0	0	0	0	0	0	0	0	0	0	0	0	0	0	0	0	0	0	0	0	0	0	0	0	0	0	0	0	0	0	0	0	0	0	0	0	0	0	0
ASV_001723	0	0	0	0	0	0	0	0	0	0	0	0	0	0	0	0	0	0	0	0	0	0	0	0	0	0	0	0	0	0	0	0	0	0	0	0	0	0	0	0	0	0	0	0	0	0	0	0	0
ASV_001758	0	0	0	0	0	0	0	0	0	0	0	0	0	0	0	0	0	0	0	0	2	0	0	0	0	0	2	0	1	0	1	1	0	2	0	1	0	3	0	0	1	0	0	0	1	3	0	0	3
ASV_000471	0	0	16	0	0	0	0	0	0	7	0	2	0	1	0	0	0	0	0	0	0	0	0	0	0	0	0	0	0	0	0	0	0	0	0	0	0	0	0	0	0	0	0	0	0	0	0	0	0
ASV_001213	0	0	0	0	0	0	0	0	0	0	0	0	0	0	0	0	2	0	0	1	225	9	167	48	94	107	130	208	208	115	111	161	49	1	2	0	0	1	0	2	6	1	0	12	3	0	0	0	0
ASV_001355	0	0	0	0	0	0	0	0	5	1	1	2	0	0	0	2	0	0	0	0	0	0	0	0	0	0	0	0	0	0	0	0	0	0	0	0	0	0	0	0	0	0	0	0	0	0	0	0	0
ASV_001679	0	0	0	0	0	0	0	0	0	0	0	0	0	0	0	0	0	0	0	0	0	0	0	0	0	0	0	0	0	0	0	0	0	0	0	0	0	0	0	0	0	0	0	0	0	0	0	0	0
ASV_000430	0	0	0	0	0	3	0	4	0	0	1	0	0	0	0	0	0	0	0	0	0	0	0	0	0	0	0	0	0	0	0	0	439	0	0	0	0	0	0	0	0	0	0	0	0	0	0	0	0
ASV_000596	0	0	0	0	0	0	0	0	0	0	0	0	0	0	0	0	0	0	0	0	0	0	0	0	0	0	0	0	0	0	0	0	0	0	0	0	0	0	0	0	0	0	0	0	0	0	0	0	0
ASV_001402	0	0	0	0	0	0	0	0	0	0	0	0	0	0	0	0	0	0	0	0	2	0	4	0	9	0	0	35	1	25	0	74	16	13	0	26	0	77	0	28	0	40	0	89	0	30	0	34	0
ASV_000565	0	0	0	0	0	0	0	0	0	0	0	0	0	0	0	0	0	0	0	0	0	0	0	0	0	0	0	0	0	0	0	0	1323	0	0	0	0	0	0	0	0	0	0	0	0	0	0	0	0
ASV_001851	0	0	0	9	0	0	0	1	71	0	57	1	11	0	117	6	153	2	209	0	123	0	138	0	96	3	2	45	2	46	0	38	1	7	0	11	0	21	0	12	2	12	0	11	1	3	0	1	0
ASV_000958	12	15	31	85	32	36	78	41	73	31	59	10	8	5	12	7	11	1	24	1	1	0	0	0	0	0	0	1	1	0	0	2	5	0	0	0	0	0	0	0	0	0	0	0	0	0	0	0	0
ASV_001836	0	0	1	0	0	0	0	2	0	0	0	2	0	0	0	0	0	0	0	0	0	0	0	0	0	0	0	0	0	0	0	0	0	0	0	0	0	0	0	0	0	0	0	0	0	0	1	0	17
ASV_001531	0	0	0	0	0	0	0	0	0	0	0	0	0	0	0	0	3	0	2	0	12	0	15	5	1	21	71	176	69	102	55	90	14	19	2	15	2	69	0	3	0	20	1	22	0	0	0	4	0
ASV_001587	0	0	0	0	0	0	0	0	0	0	0	0	0	0	0	0	0	0	0	1	20	3	56	41	15	120	51	75	56	34	32	69	11	23	3	20	5	90	2	0	16	1	33	5	14	1	0	10	1
ASV_001518	0	0	0	0	0	0	0	0	18	0	4	0	0	0	10	0	12	0	19	0	427	0	482	0	219	0	0	50	0	49	2	21	0	5	0	5	0	11	0	12	0	17	0	54	3	1	0	2	0
ASV_001417	0	0	0	1	0	0	0	0	23	1	16	0	2	7	39	1	128	1	85	0	2	0	0	0	0	0	2	17	0	64	1	239	5	3	0	3	0	29	0	0	0	2	0	0	0	0	0	0	0
ASV_036341	0	0	71	9	21	7	22	2	3	36	3	6	184	765	0	0	0	0	0	0	0	0	0	0	0	0	0	0	0	0	0	0	0	0	0	0	0	0	0	0	0	0	0	0	0	0	0	0	0
ASV_001072	5	11	11	0	0	0	1	2	14	20	3	5	0	3	0	0	0	0	4	2	1	0	0	0	0	0	1	0	0	2	0	0	0	0	0	0	0	0	1	0	0	0	0	0	0	0	0	0	0
ASV_001615	0	0	0	0	0	0	0	0	0	0	0	0	2	0	14	0	15	4	31	0	146	0	212	5	83	11	1	96	12	56	1	72	0	19	0	23	0	78	0	25	0	49	0	45	0	7	0	7	0
ASV_001487	0	0	16	367	8	174	18	203	36	2	54	0	32	0	0	0	0	0	0	0	0	0	0	0	0	0	0	0	0	0	0	0	0	0	0	0	0	0	0	0	0	0	0	0	0	0	0	0	0
ASV_000921	0	0	17	313	5	81	13	105	4	2	8	2	11	3	0	0	0	1	0	0	0	0	0	0	0	0	0	0	0	0	0	0	0	0	0	0	0	0	0	0	0	0	0	0	0	0	0	0	0
ASV_001471	0	0	0	0	0	0	0	0	0	0	0	0	0	0	0	0	0	0	0	0	0	0	0	0	0	0	0	0	0	0	0	0	0	0	0	0	0	0	0	0	0	0	0	0	0	0	0	0	0
ASV_032569	91	319	35	78	19	31	24	33	30	9	40	20	8	0	0	0	1	0	3	2	0	0	0	0	0	0	0	0	0	0	0	0	0	0	0	0	0	0	0	0	0	0	0	0	0	0	0	0	0
ASV_000960	0	0	1	0	0	0	0	0	0	2	1	0	0	0	0	1	3	1	1	1	1	0	0	0	1	0	1	0	0	0	0	0	0	0	0	0	0	0	0	0	0	0	0	0	0	0	0	0	0
ASV_001524	0	0	0	0	0	0	0	0	0	0	0	0	0	0	0	0	0	0	0	0	0	0	0	0	0	0	0	0	0	0	0	0	0	0	0	0	0	0	0	0	0	0	0	0	0	0	0	0	0
ASV_001685	0	0	0	0	0	1	0	0	0	0	0	2	1	5	1	0	0	2	0	1	9	1	17	13	1	12	20	24	10	9	4	23	0	3	4	6	2	32	0	1	6	0	12	2	9	2	1	5	4
ASV_001744	0	0	0	0	0	0	0	0	0	0	0	1	0	0	0	0	2	0	1	0	5	1	1	4	3	8	45	3	39	1	22	1	16	32	36	29	33	137	8	2	135	4	187	5	118	6	5	9	26
ASV_012909	0	0	0	0	0	0	0	0	0	0	0	0	0	0	0	0	0	0	0	0	0	0	0	0	0	0	0	0	0	0	0	0	0	0	0	0	0	0	0	0	0	0	2	0	0	0	0	0	0
ASV_001289	0	0	0	0	0	1	0	1	6	2	3	0	0	1	0	0	0	0	0	0	0	0	0	0	0	0	0	0	0	0	0	0	0	0	0	0	0	0	0	0	0	0	0	0	0	0	0	0	0
ASV_001598	1	0	0	0	0	0	0	0	0	0	0	0	0	0	0	0	0	0	0	0	0	0	0	0	0	0	0	0	0	0	0	1	0	2	0	0	0	0	0	0	0	0	0	0	0	0	0	0	0
ASV_001793	0	0	70	4	20	1	29	2	0	5	0	4	0	4	0	0	0	0	0	0	0	0	0	0	0	0	0	0	0	0	0	0	0	0	0	0	0	0	0	0	0	0	0	0	0	0	0	0	0
ASV_002342	0	0	0	0	0	0	0	0	0	0	0	0	0	0	0	0	0	0	0	0	0	0	0	0	0	0	0	0	0	0	0	0	0	0	0	0	0	0	0	0	0	0	0	0	0	0	0	0	0
ASV_001544	1	0	0	0	0	0	0	0	0	0	0	0	0	0	0	0	0	0	0	0	0	0	0	0	0	0	0	0	0	0	0	0	0	0	0	0	0	0	0	0	0	0	0	0	0	0	0	0	0
ASV_001497	0	0	0	0	0	0	0	0	0	0	0	0	0	0	0	0	0	0	0	0	0	0	0	0	0	0	0	0	0	0	0	0	0	0	0	0	0	0	0	0	0	0	0	0	0	0	0	0	0
ASV_000942	215	5	31	169	24	104	37	85	92	41	67	24	17	7	4	0	3	0	4	0	2	0	2	0	2	0	0	5	0	0	0	1	0	1	0	1	0	3	0	0	0	0	0	0	0	0	0	0	0
ASV_001559	0	0	0	0	0	0	0	0	0	0	0	0	0	0	0	0	0	0	0	0	0	0	0	0	0	0	0	0	0	0	0	0	0	0	0	0	0	0	0	0	0	0	0	0	0	0	0	0	0
ASV_001877	0	0	6	66	11	31	14	60	55	39	26	11	100	466	0	0	0	1	0	0	1	0	0	7	0	0	0	0	0	0	0	0	0	1	0	1	0	12	0	0	0	0	0	0	0	0	0	0	0
ASV_001485	0	0	1	5	2	2	2	0	0	0	0	0	0	2	0	0	0	0	0	0	0	0	0	0	0	0	0	0	0	0	0	0	0	0	0	0	0	0	0	0	0	0	0	0	0	0	0	0	0
ASV_001911	0	0	0	0	0	0	0	0	0	0	0	0	0	0	0	0	0	0	0	0	0	0	0	0	0	0	0	0	0	0	0	0	0	0	0	0	0	0	0	0	0	0	0	0	0	0	0	0	0
ASV_001576	0	0	28	141	18	48	23	93	152	40	140	17	71	27	1	0	12	0	13	0	1	0	0	1	0	0	0	0	0	0	0	0	0	0	0	0	0	0	0	0	0	0	0	0	0	0	0	0	0
ASV_001674	0	0	0	0	0	0	0	0	0	0	0	0	0	0	0	0	0	0	0	0	0	0	0	0	0	0	0	0	0	0	0	0	0	0	0	0	0	0	0	0	0	0	0	0	0	0	0	0	0
ASV_003004	0	0	0	0	0	0	0	0	0	0	0	0	0	0	0	0	0	0	0	0	0	0	0	0	0	0	2	0	0	0	0	0	0	0	0	0	0	0	0	0	0	0	0	0	0	0	0	0	0
ASV_001532	21	0	0	131	0	23	1	46	190	2	154	0	16	0	66	0	106	0	130	0	1	0	3	0	6	0	0	0	0	2	0	4	0	2	0	0	0	0	0	0	0	0	0	0	0	0	0	0	0
ASV_001546	2	0	40	238	2	69	15	73	134	13	131	7	34	13	5	0	17	0	18	0	6	0	8	0	0	0	0	0	0	0	0	0	0	0	0	1	0	0	0	0	0	0	0	0	0	0	0	0	0
ASV_001268	0	0	0	0	0	0	0	0	7	0	1	0	0	0	7	0	4	0	7	0	123	0	170	0	86	6	18	58	4	72	2	68	2	56	3	42	4	248	3	16	4	16	11	36	4	12	0	8	0
ASV_001482	0	0	0	0	0	0	0	0	0	0	0	0	0	0	0	0	1	0	0	0	0	0	0	0	0	0	0	0	0	0	0	0	0	0	0	0	0	0	0	0	0	0	0	0	0	0	0	0	0
ASV_001672	0	0	0	13	3	25	8	24	15	33	11	28	29	36	27	25	12	4	55	10	21	0	17	2	7	15	25	14	17	7	1	13	0	0	0	0	0	3	0	0	0	0	0	0	0	0	0	0	0
ASV_001477	0	0	0	4	0	1	0	0	42	0	43	2	5	2	27	0	74	0	117	5	404	0	464	17	242	33	4	8	7	10	1	6	21	0	0	0	0	2	0	0	1	0	0	0	0	0	0	0	0
ASV_014317	0	0	0	0	0	0	0	0	0	4	1	3	70	1437	0	0	0	0	0	0	0	0	0	0	0	0	0	0	0	0	0	0	0	0	0	0	0	0	0	0	0	0	0	0	0	0	0	0	0
ASV_001571	0	0	0	0	0	0	0	0	0	0	0	0	0	0	0	0	0	0	0	0	0	0	0	0	0	0	0	0	0	0	0	0	0	0	0	0	0	0	0	0	0	0	0	0	0	0	0	0	0
ASV_001817	0	0	0	0	0	0	0	0	0	0	0	0	0	0	0	0	0	0	0	0	0	0	0	0	0	0	0	0	0	0	0	0	0	0	0	0	0	0	0	0	0	0	0	0	0	0	0	0	0
ASV_001143	1	0	21	234	9	74	14	168	23	1	33	0	16	0	2	0	5	0	9	0	0	0	0	0	0	0	0	0	0	1	0	1	0	0	0	0	0	1	0	0	0	0	0	0	0	0	0	0	0
ASV_001602	0	0	0	0	0	0	0	0	0	0	0	0	0	0	0	0	0	0	0	0	0	0	0	0	0	0	0	0	0	0	0	0	0	0	0	0	0	0	0	0	0	0	0	0	0	0	0	0	0
ASV_000198	0	0	0	0	0	0	0	0	0	0	0	0	0	0	0	0	0	0	0	3	0	0	0	2	0	2	0	0	4	0	0	0	1	0	1	0	0	0	0	0	0	4	3	0	6	0	0	0	1
ASV_001248	0	0	0	0	0	0	0	0	0	0	0	0	0	0	0	0	0	0	0	0	0	0	0	2	0	3	1	0	2	0	0	0	0	0	1	0	0	0	0	0	1	0	7	1	8	0	2	0	4
ASV_001599	31	2	0	7	0	3	0	3	150	1	126	0	5	0	139	0	164	0	181	0	77	0	60	0	37	0	0	25	0	16	0	18	0	0	0	3	0	4	0	0	0	0	0	0	0	0	0	0	0
ASV_021702	0	0	0	0	0	0	0	0	0	0	0	0	0	0	0	0	0	0	0	0	0	0	0	0	0	0	0	0	0	0	0	0	0	0	0	0	0	0	0	0	0	0	0	0	0	35	129	33	1289
ASV_001540	0	0	0	0	0	0	0	0	0	0	0	0	0	0	0	0	0	0	0	0	0	0	0	0	0	0	1	0	0	0	0	0	0	0	0	0	0	0	0	0	0	0	0	0	0	0	0	0	0
ASV_001412	1	0	0	0	0	0	0	0	0	0	0	0	0	0	0	0	0	0	0	0	0	0	0	0	0	0	0	0	0	0	0	0	0	0	0	0	0	0	0	0	0	0	0	0	0	0	0	0	0
ASV_001860	0	0	0	0	0	0	0	0	0	0	0	0	0	0	0	1	0	0	0	3	8	1	6	107	2	292	149	6	191	4	66	6	23	2	3	6	2	5	1	0	13	2	12	0	31	0	0	3	18
ASV_001577	0	0	0	0	0	0	0	0	0	0	0	0	1	0	0	0	0	0	0	0	0	0	0	0	0	0	0	0	0	0	0	0	0	0	0	0	0	0	0	0	0	0	0	0	0	0	0	0	0
ASV_029996	0	7	0	0	0	0	0	0	0	0	0	0	0	0	0	0	0	0	0	0	0	0	0	0	0	0	0	0	0	0	0	0	0	1	0	0	0	1	0	0	0	0	0	0	0	0	0	0	0
ASV_001802	42	12	35	8	5	0	7	1	24	140	5	26	1	36	3	2	1	13	2	18	0	0	1	1	1	0	1	0	0	0	1	0	0	1	0	0	0	13	0	0	0	0	0	0	0	0	0	0	0
ASV_000776	0	0	0	0	0	0	0	0	0	0	0	0	0	0	0	0	1	0	0	0	28	0	54	1	28	3	13	17	9	12	4	13	1	35	9	34	5	90	0	4	20	1	4	8	6	5	0	14	6
ASV_001444	0	0	0	0	0	0	0	0	0	0	0	0	0	0	0	0	0	0	0	0	0	0	0	0	0	0	0	0	0	0	0	0	0	0	0	0	0	0	0	0	0	0	0	0	0	0	0	0	0
ASV_001517	0	0	0	0	0	0	0	0	0	0	0	0	0	0	0	0	0	0	0	0	0	0	0	0	0	0	0	0	0	0	0	0	0	0	0	0	0	0	0	0	0	0	0	0	0	0	0	0	0
ASV_001410	0	0	0	0	0	0	0	0	0	0	0	0	0	0	0	0	0	0	0	0	0	0	0	0	0	0	0	0	0	0	0	0	0	0	0	0	0	0	0	0	0	0	0	0	0	0	0	0	0
ASV_001561	0	5	14	150	20	203	68	153	6	1	1	0	14	7	0	0	0	0	1	0	1	0	0	0	0	2	0	0	0	0	0	1	0	0	0	0	0	0	0	0	0	0	0	0	0	0	0	0	0
ASV_001642	1	0	15	365	26	140	22	229	22	1	53	1	24	0	0	0	0	0	0	0	0	0	0	0	0	0	0	1	0	0	0	0	0	0	0	0	0	0	0	0	0	0	0	1	0	0	0	0	0
ASV_001657	0	0	0	0	0	0	0	0	0	0	0	0	0	0	0	0	0	0	0	0	3	0	2	0	1	1	0	3	0	0	0	2	0	7	0	2	0	35	0	3	3	1	2	4	0	6	0	10	0
ASV_001725	0	0	0	0	0	0	0	0	0	0	0	0	0	0	0	0	0	0	0	0	0	0	0	0	0	0	0	0	0	0	0	0	0	0	0	2	0	0	0	0	0	0	0	0	0	0	0	2	0
ASV_001884	0	0	0	0	0	0	0	0	0	0	0	0	0	0	0	0	0	0	0	0	0	0	0	0	0	0	0	0	0	0	0	0	0	0	0	0	0	0	0	0	0	0	0	0	0	0	0	0	0
ASV_001783	7	33	4	25	3	2	1	1	4	3	2	0	0	0	0	0	0	0	0	0	0	0	0	0	0	0	0	0	0	0	0	0	0	0	0	0	0	0	0	0	0	0	0	0	0	0	0	0	0
ASV_001844	0	0	0	0	0	0	0	0	2	0	2	0	73	326	0	0	0	0	0	0	0	0	0	5	0	0	0	0	0	0	0	0	0	0	0	0	0	0	0	0	0	0	0	0	0	0	0	0	0
ASV_000577	0	0	0	0	0	0	0	0	0	0	0	0	0	0	0	0	0	0	0	0	0	0	0	0	0	0	0	0	0	0	0	0	0	0	0	0	0	0	0	0	0	0	0	0	0	0	0	0	0
ASV_001928	0	0	0	0	0	0	0	0	0	0	0	0	0	0	0	0	0	0	0	0	0	0	0	0	0	0	0	0	0	0	0	0	0	0	0	0	0	0	0	0	0	0	0	0	0	0	0	0	0
ASV_001516	0	0	0	0	0	0	0	0	0	0	0	0	0	0	0	0	0	0	0	0	0	0	0	0	0	0	0	0	0	0	0	0	0	0	0	0	0	0	0	0	0	1	0	2	0	1	0	2	0
ASV_001786	0	0	0	0	0	0	0	0	0	0	0	0	0	0	0	0	0	0	0	0	0	0	0	0	0	0	0	0	0	0	0	0	0	0	0	0	0	0	0	0	0	0	0	0	0	0	0	0	0
ASV_001608	0	0	0	0	0	0	0	0	0	0	0	0	0	0	1	0	0	0	1	0	0	0	0	0	1	1	11	4	4	2	1	0	0	74	22	41	9	168	16	39	94	105	53	84	22	0	2	5	9
ASV_002140	0	0	0	0	0	0	0	0	44	13	19	1	2	0	15	8	6	8	22	10	0	0	2	2	0	4	3	1	6	0	5	0	0	0	1	0	1	0	0	35	160	122	216	125	135	3	2	1	7
ASV_001713	0	0	0	0	0	0	0	0	0	0	0	0	0	0	0	0	0	0	0	0	0	0	0	0	0	1	5	3	8	2	2	5	0	0	0	4	0	8	1	0	0	0	0	0	0	0	0	2	6
ASV_001507	0	0	0	0	0	0	0	0	7	0	1	0	1	0	4	0	0	0	0	0	9	0	10	0	2	0	0	3	0	3	0	4	0	0	0	0	0	0	0	21	0	29	1	22	0	0	0	0	0
ASV_001655	0	0	0	0	0	0	0	0	0	0	0	0	0	0	0	0	0	0	0	0	0	0	0	0	0	0	0	0	0	0	0	0	0	0	0	0	0	0	0	0	0	0	0	0	0	0	0	0	0
ASV_001908	0	0	0	0	0	0	0	0	2	0	8	1	1	0	1	0	1	0	2	2	1	0	1	0	1	5	6	3	7	2	10	1	0	10	5	8	0	34	0	13	20	23	13	34	34	15	1	11	9
ASV_001756	0	0	0	0	0	0	0	0	0	0	0	0	0	0	0	0	0	0	0	0	0	0	1	1	0	6	13	4	10	1	6	0	4	24	2	24	0	105	0	4	27	6	47	10	38	7	0	8	6
ASV_001755	0	0	0	0	0	0	0	0	0	0	0	0	0	0	0	0	0	0	0	0	0	0	0	0	0	0	0	0	0	0	0	0	0	0	0	0	0	0	0	0	0	0	0	0	1	0	0	0	0
ASV_001512	0	0	0	0	0	0	0	1	8	1	6	0	0	0	25	2	16	2	15	0	97	0	157	3	47	8	21	166	20	100	17	117	10	20	2	28	0	70	0	9	3	18	3	24	2	3	0	1	0
ASV_001611	0	0	0	0	0	0	0	0	0	0	0	0	0	0	0	0	0	0	0	0	1	0	0	0	0	0	0	3	0	2	0	2	0	13	0	29	0	97	0	173	0	345	2	515	1	82	0	113	0
ASV_000379	0	0	0	0	0	0	0	0	3	1	0	1	0	0	0	0	0	0	0	0	1	0	0	0	1	0	0	0	0	0	0	1	0	0	0	0	0	1	0	0	0	0	0	0	0	0	0	0	0
ASV_029955	0	0	0	0	0	0	0	0	0	0	0	0	0	0	0	0	0	0	0	0	0	0	0	0	0	0	0	0	0	0	0	0	0	0	0	0	0	0	0	0	0	0	0	0	0	22	100	76	1006
ASV_001779	0	0	0	0	0	0	0	0	5	0	1	0	0	0	0	0	2	0	1	0	1	0	0	0	2	0	0	0	0	0	0	0	0	0	0	0	0	0	0	0	0	0	0	1	0	0	0	0	0
ASV_001639	0	0	0	0	0	0	0	0	0	0	0	0	0	0	0	0	0	14	0	0	0	0	1	0	1	0	0	0	0	0	0	0	0	0	0	3	0	0	0	0	0	0	0	0	0	0	0	0	0
ASV_001124	0	0	0	0	0	0	0	0	3	0	0	0	0	0	0	0	0	0	0	0	0	0	0	0	0	0	0	0	0	0	0	0	0	0	0	0	0	0	0	0	0	0	0	0	0	0	0	0	0
ASV_001673	58	43	0	1	0	1	0	0	6	4	5	0	1	0	1	1	1	0	0	0	0	0	1	0	0	0	0	0	0	0	0	0	0	0	0	0	0	0	0	0	0	0	0	0	0	0	0	0	0
ASV_001646	0	0	0	0	0	0	0	0	0	0	0	0	0	0	0	0	0	0	0	0	2	0	3	0	2	0	0	20	0	12	0	28	0	8	0	20	0	43	0	6	3	25	3	17	2	49	0	48	4
ASV_002450	0	0	0	0	0	0	0	0	0	5	4	1	1	0	16	8	19	10	35	15	119	4	114	26	63	105	5	5	7	2	8	7	1	0	0	0	0	2	0	0	0	0	0	0	0	6	12	10	72
ASV_001737	0	0	0	0	0	0	0	0	0	0	0	0	0	0	0	0	0	0	0	0	0	0	0	0	0	0	0	0	0	0	0	0	0	0	0	0	0	0	0	0	0	0	0	0	0	0	0	0	0
ASV_000943	0	0	0	0	0	0	0	0	1	0	2	0	0	0	0	0	0	0	0	0	0	0	0	0	0	0	0	0	0	0	0	0	0	0	0	0	0	0	0	0	0	0	0	0	0	0	0	0	0
ASV_000976	1	8	1	0	0	0	0	0	0	0	0	0	0	0	0	0	0	0	0	0	0	0	0	0	0	0	0	0	0	0	0	0	0	0	0	0	0	0	0	0	0	0	0	0	0	0	0	0	0
ASV_002426	0	0	0	0	0	0	0	0	0	0	0	0	0	0	0	0	0	0	0	0	0	0	0	0	0	0	0	0	0	0	0	0	0	0	0	0	0	0	0	0	0	0	0	0	0	0	0	0	0
ASV_002334	0	0	0	0	0	0	0	0	0	0	0	0	0	0	0	0	0	0	0	0	4	0	3	4	0	12	712	4	447	6	231	5	63	0	1	0	0	0	0	0	1	0	4	0	0	0	0	0	0
ASV_001567	1	0	0	0	0	0	0	0	0	0	0	1	0	0	4	4	1	1	9	1	230	0	360	0	158	0	0	82	0	76	0	84	0	0	0	4	0	5	0	2	0	0	0	0	0	0	0	0	0
ASV_001742	0	1	11	14	5	2	3	7	78	56	56	15	52	132	0	0	45	72	1	7	0	0	0	5	0	0	0	0	0	0	0	0	0	0	0	0	0	2	0	0	0	0	0	0	0	0	0	0	0
ASV_000753	0	0	0	0	0	0	0	0	0	0	0	0	0	0	0	0	0	0	0	0	182	1	280	9	136	22	45	113	14	50	24	77	16	13	3	13	10	48	0	11	12	14	8	18	20	11	0	20	1
ASV_001603	0	0	0	0	0	0	0	0	0	0	0	0	0	0	0	0	0	0	0	0	0	0	0	0	0	0	0	0	0	0	0	0	0	0	0	0	0	0	0	0	0	0	0	0	0	0	0	0	0
ASV_001839	0	0	0	0	0	0	1	0	0	0	0	0	0	0	0	0	0	0	0	0	0	0	0	0	0	0	0	0	0	0	0	0	0	0	0	0	0	0	0	0	0	0	0	0	0	0	0	0	0
ASV_002170	0	0	0	0	0	0	0	0	0	0	0	0	0	0	0	0	0	0	0	0	0	0	0	0	0	0	0	0	0	0	0	0	0	0	0	0	0	0	0	0	0	0	0	0	0	0	0	0	0
ASV_001374	0	0	0	0	0	0	0	0	0	0	0	0	0	0	0	0	0	0	0	0	0	0	0	0	0	0	0	0	0	0	0	0	0	0	0	0	0	0	0	0	0	0	0	0	0	0	0	0	0
ASV_000889	13	4	2	19	0	4	1	3	26	3	23	5	0	3	1	1	3	0	10	0	14	0	17	0	6	0	0	5	0	2	0	3	0	0	0	0	0	1	0	0	0	0	0	0	0	0	0	0	0
ASV_001435	0	0	0	0	0	0	0	0	0	0	0	0	0	0	0	0	0	0	0	0	0	0	0	0	0	0	0	0	0	0	0	0	0	0	0	0	0	0	0	0	0	0	0	0	0	0	0	0	0
ASV_001857	38	1209	0	2	0	0	1	0	1	3	0	0	0	0	1	1	2	0	0	0	0	0	0	2	0	0	0	0	3	0	3	0	0	0	0	0	1	0	0	0	0	0	0	0	0	0	0	0	0
ASV_039290	0	0	0	0	0	0	0	0	0	0	0	0	0	0	0	0	0	0	0	0	0	0	0	0	0	0	0	0	0	0	0	0	0	0	0	0	0	0	0	0	0	0	0	0	0	0	0	0	0
ASV_001070	0	0	0	1	0	0	0	0	0	0	1	0	1	0	0	0	0	0	0	0	0	0	0	0	0	0	0	0	0	0	0	2	0	0	0	0	0	0	0	0	0	0	0	0	0	0	0	0	0
ASV_001701	0	0	0	0	0	0	0	0	0	0	0	0	0	0	0	0	0	0	0	0	0	0	1	0	0	1	4	5	4	2	3	4	0	0	2	2	0	4	2	2	1	0	1	0	3	9	3	8	45
ASV_001391	0	0	0	0	0	0	0	0	0	0	0	0	0	0	0	0	0	0	0	0	0	0	0	0	0	0	0	0	0	0	0	0	0	0	0	0	0	0	0	0	0	0	0	0	0	0	0	0	0
ASV_001647	0	0	0	0	0	0	0	0	5	3	1	4	2	5	0	0	0	0	0	0	0	0	0	0	0	0	0	0	0	0	0	0	0	0	0	0	0	0	0	0	0	0	0	0	0	0	0	0	0
ASV_016695	0	0	0	0	0	0	0	0	0	0	0	0	0	0	0	0	0	0	0	0	0	0	0	0	0	0	0	0	0	0	0	0	0	0	0	0	0	0	0	0	0	0	0	0	0	0	0	0	0
ASV_021769	0	0	0	0	0	0	0	0	0	0	0	0	0	0	0	0	0	0	0	0	0	0	0	0	0	0	0	0	0	0	0	0	0	0	0	0	0	0	0	0	0	0	0	0	0	0	0	0	0
ASV_001601	0	0	0	0	0	0	0	0	0	0	0	0	0	0	0	0	0	0	0	2	9	0	19	5	15	8	50	33	33	10	21	20	9	6	5	14	3	48	2	7	35	25	42	19	51	14	1	3	6
ASV_001691	0	0	0	0	0	0	0	0	0	0	0	0	0	0	0	0	0	0	0	0	0	0	0	0	0	0	0	0	0	0	0	0	0	0	0	0	0	0	0	0	0	0	0	0	0	0	0	0	0
ASV_001781	0	0	0	0	0	0	0	0	0	0	0	0	0	0	0	0	0	0	0	0	0	0	0	0	0	0	0	0	2	0	0	0	0	0	0	0	0	0	0	0	0	0	0	0	0	0	0	1	0
ASV_002276	0	0	0	0	0	0	0	0	0	0	0	0	0	0	0	0	0	0	0	0	0	0	0	0	0	0	0	0	0	0	0	0	0	0	0	0	0	0	0	0	0	0	0	0	0	0	0	0	0
ASV_001585	21	101	19	56	8	13	5	16	20	6	18	2	0	0	0	0	0	0	0	0	0	0	0	0	0	0	0	0	0	1	0	1	0	1	0	0	0	1	0	0	0	2	0	0	0	0	0	0	0
ASV_001900	0	0	0	0	0	0	0	0	0	0	1	0	0	0	0	0	0	0	0	0	0	0	0	0	1	0	5	0	4	2	4	1	0	0	0	0	1	2	0	0	0	0	0	0	0	66	18	90	72
ASV_019311	0	0	0	0	0	0	0	0	0	0	0	0	0	0	0	0	0	0	0	0	0	0	0	0	0	0	0	0	0	0	0	0	0	0	0	0	1	0	0	0	0	0	0	0	0	0	1	0	8
ASV_001881	0	0	0	0	0	0	0	0	0	0	0	0	0	0	0	0	0	0	0	0	1	0	1	2	3	0	1	12	7	8	3	14	0	5	1	8	0	17	0	0	0	0	2	0	0	5	0	7	4
ASV_001930	0	0	0	0	0	0	0	0	0	0	0	0	0	0	0	0	0	0	0	0	0	0	0	0	0	0	0	0	0	0	0	0	0	0	0	0	0	0	0	0	0	0	1	0	0	5	0	0	0
ASV_001574	0	0	0	0	0	0	0	0	0	0	0	0	0	0	0	0	0	0	0	0	0	0	0	0	0	0	0	0	0	0	0	0	0	0	0	0	0	0	0	0	0	0	0	0	0	0	0	0	0
ASV_001684	0	0	8	71	0	25	1	26	7	4	12	0	4	0	0	0	0	0	0	0	0	0	0	0	0	0	0	0	0	0	0	0	20	2	0	0	0	0	0	0	0	0	0	0	0	0	0	0	0
ASV_001773	0	0	0	0	0	0	0	0	0	0	0	0	0	0	0	0	0	0	0	0	0	0	0	0	0	0	0	0	0	0	0	0	0	1	4	1	1	8	1	2	7	3	7	4	7	2	0	4	14
ASV_001952	0	0	0	0	0	0	0	1	3	0	0	0	0	0	0	0	0	0	0	0	0	0	0	0	0	0	0	0	0	0	0	0	0	0	0	0	0	0	0	0	0	0	0	0	0	0	0	0	0
ASV_002293	0	0	0	0	0	0	0	0	0	1	0	1	0	0	0	1	0	1	0	0	4	1	5	12	3	22	33	6	34	3	36	2	7	0	9	1	17	4	26	3	38	1	43	0	26	1	2	1	6
ASV_001864	0	0	0	0	0	0	0	0	0	0	0	0	0	0	0	0	0	0	0	0	0	0	0	0	0	0	0	0	0	1	1	0	0	0	0	0	0	0	0	0	0	0	0	0	0	0	0	0	0
ASV_001548	0	0	0	0	0	0	0	0	0	0	0	0	0	0	0	0	2	0	4	0	28	0	14	0	7	3	0	5	0	1	0	0	0	12	0	15	5	43	0	139	44	299	32	451	80	8	0	14	0
ASV_001452	0	0	0	0	0	0	0	0	0	0	0	0	0	0	3	0	0	0	0	0	2	0	0	0	2	0	14	173	11	127	7	187	2	1	0	3	0	7	0	130	1	142	2	181	7	14	0	24	0
ASV_001612	0	0	2	250	0	58	2	95	91	0	115	0	45	0	0	0	2	0	6	0	0	0	1	0	0	0	0	0	0	0	0	0	0	0	0	0	0	0	0	0	0	0	0	0	0	0	0	0	0
ASV_001719	0	0	0	0	0	0	0	0	3	0	0	0	0	0	2	0	2	0	0	0	0	0	0	0	0	0	0	0	0	0	0	0	0	1	0	2	1	16	0	0	0	1	0	0	0	0	0	0	0
ASV_001349	0	0	0	0	0	1	0	0	8	0	5	0	0	0	0	0	2	0	0	0	0	0	4	0	1	0	0	1	0	0	0	2	0	0	0	0	0	0	0	0	0	0	0	0	0	0	0	0	0
ASV_001663	0	0	0	0	0	0	0	1	0	0	0	0	0	0	0	1	0	0	0	1	4	0	10	7	2	20	24	12	23	4	13	11	6	4	6	3	0	27	0	1	5	1	5	1	4	2	0	3	5
ASV_011157	0	0	0	0	0	0	0	0	0	0	0	0	0	0	0	0	0	0	0	0	0	0	0	0	0	0	0	0	0	0	0	0	0	0	0	0	5	4	5	0	0	0	0	0	0	0	2	0	11
ASV_001154	0	0	5	63	4	14	2	32	0	2	0	0	2	1	0	0	1	0	0	0	0	0	0	0	0	0	0	0	0	0	0	0	0	0	0	0	0	0	0	0	0	0	0	0	0	0	0	0	0
ASV_000832	1	0	0	1	0	0	0	0	4	0	6	0	0	0	13	0	11	0	19	0	16	0	15	0	7	0	0	4	0	0	0	4	0	3	0	3	0	2	0	0	0	1	0	0	0	0	0	0	0
ASV_002013	0	0	0	0	0	0	0	0	0	0	0	0	0	0	0	0	0	0	0	0	0	0	0	0	0	0	0	0	0	0	0	0	0	0	0	0	0	0	0	0	0	0	0	0	0	0	0	0	0
ASV_001653	0	0	0	0	0	0	0	0	0	0	0	0	0	0	0	0	0	0	0	0	0	0	0	0	0	0	2	6	1	9	2	6	0	3	0	1	0	11	0	14	10	37	4	32	3	169	5	220	5
ASV_001621	0	0	0	0	0	0	0	0	2	2	5	0	3	0	57	6	46	0	113	2	120	0	186	3	119	18	12	24	7	22	4	23	1	14	2	21	0	101	2	8	11	14	5	27	11	3	0	10	6
ASV_001824	0	0	0	0	0	0	0	0	60	0	47	2	13	0	143	6	187	14	243	4	115	3	213	5	91	14	1	26	0	23	2	15	0	5	0	1	3	23	0	1	0	2	0	8	0	0	0	0	0
ASV_001970	0	0	0	0	0	0	0	0	0	0	0	0	0	0	0	0	0	0	0	0	0	0	0	0	0	0	0	0	0	0	0	0	0	0	0	0	0	0	0	0	0	0	0	0	0	0	0	0	0
ASV_001803	0	0	0	0	0	0	0	0	0	0	0	0	0	0	0	0	0	0	0	0	0	0	0	0	0	0	0	0	0	0	0	0	0	0	0	0	0	0	0	0	0	0	0	0	0	0	0	0	0
ASV_001792	0	0	0	0	0	0	0	0	0	0	0	0	0	0	0	0	0	0	0	0	0	0	0	0	0	0	0	0	1	0	0	0	0	0	0	0	0	2	2	0	0	0	2	0	0	0	0	0	0
ASV_001820	0	0	0	0	0	0	0	0	0	0	0	0	0	0	0	0	0	0	0	0	0	0	0	0	0	0	0	0	0	0	0	0	0	0	0	0	0	0	0	0	0	0	0	0	0	0	0	0	0
ASV_001693	0	0	0	0	0	0	0	0	0	0	0	0	0	0	0	0	0	0	0	0	0	0	0	0	0	0	0	0	0	0	0	0	0	0	0	0	0	0	0	0	0	0	0	0	0	0	0	0	0
ASV_001778	0	0	0	58	0	30	0	47	262	0	231	0	78	0	77	3	165	2	172	0	3	0	2	0	2	0	0	0	0	1	0	3	0	0	0	0	0	0	0	0	0	0	0	0	0	0	0	0	0
ASV_001898	0	0	3	2	0	0	0	0	42	14	34	4	39	29	0	0	13	1	9	0	1	0	2	0	0	0	0	0	0	2	0	1	0	0	0	0	0	0	0	0	0	0	0	0	0	0	0	2	3
ASV_001419	2	0	48	86	3	42	4	22	87	21	82	4	11	2	0	0	0	0	0	0	0	0	0	0	0	0	1	0	0	0	0	0	0	0	0	0	0	0	0	0	0	0	0	0	0	0	0	0	0
ASV_001692	0	0	0	0	0	0	0	0	0	0	0	0	0	0	0	0	0	0	0	0	0	0	0	0	0	0	0	0	0	0	0	0	0	0	0	0	0	0	0	0	0	0	0	0	0	0	0	0	0
ASV_000722	0	1	0	0	0	0	0	0	0	0	0	0	0	0	0	0	0	0	0	0	0	0	0	0	0	0	0	0	0	0	0	0	582	0	0	0	0	0	0	0	0	0	0	0	0	0	0	0	0
ASV_001804	0	0	0	0	0	0	0	0	0	0	0	0	0	0	0	0	0	0	0	0	0	0	0	0	0	0	0	0	0	0	0	0	0	0	0	0	0	0	0	0	0	0	0	0	0	0	0	0	0
ASV_035347	0	0	0	0	0	0	0	0	0	0	0	0	0	0	0	0	0	0	0	0	0	0	0	0	0	0	0	0	0	0	0	0	0	0	0	0	0	0	0	0	0	0	0	0	0	0	0	0	0
ASV_002067	2	12	4	2	0	0	1	1	13	16	21	11	2	9	9	56	4	27	20	33	13	0	12	8	9	23	166	10	56	11	54	16	10	6	8	2	6	27	0	11	17	7	9	15	81	12	0	9	1
ASV_001905	0	0	0	0	0	0	0	0	0	0	0	0	0	0	0	0	0	0	0	0	0	0	0	0	0	0	0	0	0	0	0	0	0	0	0	0	0	0	0	0	0	0	0	0	0	0	0	0	0
ASV_000422	1	10	3	0	0	0	0	0	2	1	1	0	0	0	0	0	4	0	0	0	0	0	0	0	1	0	0	0	0	1	0	0	0	0	0	0	0	0	0	0	0	0	0	0	0	0	0	0	0
ASV_001635	0	0	5	94	1	44	1	55	72	3	71	1	13	1	0	0	0	0	0	0	0	0	0	0	0	0	0	0	0	0	0	1	0	0	0	0	0	0	0	0	0	0	0	0	0	0	0	0	0
ASV_002299	0	0	5	9	2	2	0	0	311	146	177	27	11	6	0	0	0	0	0	0	0	0	0	0	0	0	0	0	0	0	0	0	0	0	0	0	0	0	0	0	0	0	0	0	0	0	0	0	0
ASV_001876	0	0	0	0	0	0	0	0	0	0	0	0	0	0	0	0	0	0	0	0	0	0	0	0	1	0	0	0	0	0	0	0	0	0	0	0	0	0	0	0	0	0	0	0	0	0	0	0	0
ASV_006520	0	0	0	0	0	0	0	0	0	0	0	0	0	0	0	0	0	0	0	0	0	0	1	0	0	0	0	0	0	0	0	0	0	0	0	0	0	0	0	0	0	0	0	0	0	0	0	0	0
ASV_001729	0	0	0	0	0	0	0	0	0	0	0	0	0	0	1	0	3	0	0	0	44	0	48	1	36	6	4	51	0	23	2	31	2	21	1	20	1	139	0	13	4	25	4	18	2	25	0	13	0
ASV_002089	0	0	0	0	0	0	0	0	0	0	0	0	0	0	0	0	0	0	0	0	0	0	0	0	0	0	0	0	0	0	0	0	0	0	0	0	0	0	0	0	0	0	0	0	0	0	0	0	0
ASV_001547	0	0	0	0	0	0	0	0	0	0	0	0	0	1	0	0	0	0	0	0	0	0	0	0	0	0	0	0	0	0	0	0	0	0	0	0	0	0	0	0	0	0	0	0	0	1	0	3	1
ASV_001941	0	0	0	0	0	0	0	0	0	0	0	0	0	0	0	0	0	0	0	0	0	0	0	0	0	0	0	0	0	0	0	0	0	0	0	0	0	0	0	0	0	0	0	0	0	0	0	0	0
ASV_001572	0	0	0	0	0	0	0	0	0	0	0	0	0	0	0	0	0	0	1	0	0	0	0	0	0	0	0	0	0	0	0	0	0	0	0	0	0	0	0	0	0	0	0	0	0	0	0	0	0
ASV_001833	0	0	0	0	0	0	0	0	0	0	0	0	0	0	0	0	0	0	0	0	6	0	8	7	2	13	4	8	9	12	4	17	3	8	2	5	1	21	0	0	3	0	1	0	2	3	0	4	2
ASV_001942	0	0	0	0	0	0	0	0	0	0	0	0	0	0	0	0	0	0	0	0	0	0	0	0	0	0	0	0	0	0	0	0	0	0	0	0	0	0	0	0	0	0	0	0	0	0	0	0	0
ASV_001740	0	0	0	0	0	0	0	0	0	0	0	0	0	0	0	0	0	0	0	0	0	0	0	0	0	0	0	0	0	2	0	0	0	0	0	0	0	0	0	0	0	0	0	0	0	0	0	0	0
ASV_001885	0	0	0	0	0	0	0	0	0	0	0	0	0	0	0	0	0	0	0	0	0	0	0	0	0	0	0	0	0	0	0	0	0	0	0	0	0	0	0	0	0	0	0	0	0	0	0	0	0
ASV_001594	0	0	0	0	0	0	0	0	2	0	0	0	0	0	2	0	0	0	4	0	53	0	73	0	27	7	0	28	0	18	0	23	4	8	0	12	0	41	0	84	4	181	3	277	3	10	0	12	0
ASV_001768	0	0	0	0	0	0	0	0	0	0	0	0	0	0	0	0	0	0	0	0	0	0	0	0	0	0	0	0	0	0	0	0	0	0	0	0	0	0	0	0	0	0	0	0	0	0	0	0	0
ASV_001825	0	0	0	0	0	0	0	0	0	0	0	0	0	0	0	0	0	0	0	0	0	0	0	0	0	0	0	0	0	0	0	0	0	0	0	0	0	0	0	0	0	0	0	0	0	0	0	0	0
ASV_001438	0	0	5	21	0	5	0	6	144	3	118	1	5	0	193	12	240	5	226	6	29	1	47	3	21	10	0	0	0	1	0	0	0	0	0	0	0	0	0	0	0	0	0	0	0	0	0	0	0
ASV_002274	0	0	0	0	0	0	0	0	0	0	0	0	0	0	0	0	0	0	0	0	0	0	0	0	0	0	0	0	0	0	0	0	0	0	0	0	0	0	0	0	0	0	0	0	0	0	0	0	0
ASV_001348	1	0	0	0	1	1	0	0	51	23	65	22	1	6	53	37	235	138	199	227	0	0	1	0	0	0	0	0	1	0	1	1	0	0	0	0	0	0	0	0	0	1	0	4	0	0	0	0	0
ASV_002211	0	0	0	0	0	0	0	0	0	11	0	2	0	0	0	0	0	0	0	0	0	0	0	0	0	0	0	0	0	0	0	0	0	0	0	0	0	0	0	0	0	0	0	0	0	0	0	0	0
ASV_001953	0	0	0	0	0	0	0	0	0	0	0	0	0	0	0	0	0	0	0	0	0	0	0	0	0	0	0	0	0	0	0	0	0	0	0	0	0	1	0	0	0	0	0	0	0	0	0	0	0
ASV_001044	32	37	32	7	3	0	0	3	53	20	23	13	3	1	28	0	21	0	17	0	67	1	90	0	64	1	0	40	0	34	0	37	0	34	0	32	0	119	0	18	0	31	0	21	0	15	0	16	0
ASV_001796	0	0	0	0	0	0	0	1	0	0	0	0	2	0	0	0	0	1	0	0	13	0	11	3	4	23	10	37	9	19	5	14	0	16	0	23	4	50	0	0	0	0	5	1	3	12	0	18	2
ASV_002054	0	0	0	0	0	0	0	0	0	0	0	0	0	0	0	0	0	0	0	0	0	0	1	0	1	0	1	0	0	0	0	0	0	0	2	0	4	0	3	0	2	0	0	1	1	1	0	1	0
ASV_002079	0	0	0	0	0	0	0	0	18	7	7	1	2	2	64	182	22	47	65	81	0	0	0	0	0	0	0	0	2	0	1	0	0	0	0	0	0	0	0	0	0	0	1	0	3	0	0	0	0
ASV_026393	0	0	21	131	24	74	24	155	71	7	126	2	47	3	5	0	104	0	103	0	0	0	0	0	0	0	0	0	0	0	0	0	7	0	0	0	0	0	0	0	0	0	0	0	0	0	0	0	0
ASV_004243	0	0	0	2	0	0	0	0	0	0	0	0	0	0	3	0	2	1	6	1	1	0	4	0	5	3	9	6	6	2	1	9	0	10	3	10	1	56	0	3	1	9	3	15	3	11	1	5	3
ASV_001919	0	0	0	0	0	0	0	0	0	0	0	0	0	0	0	0	0	0	0	0	0	0	0	0	0	0	0	0	0	0	0	0	0	0	0	0	0	0	0	0	0	0	0	0	0	0	0	0	0
ASV_002080	0	0	0	0	0	0	0	0	0	0	0	0	0	0	0	0	0	0	0	0	0	0	0	0	0	0	0	0	0	0	0	0	0	0	0	0	0	0	0	0	0	0	0	0	0	0	0	0	0
ASV_002553	0	0	9	2	3	0	20	0	0	2	1	1	0	29	0	0	0	0	0	0	0	0	1	0	0	0	0	0	0	0	0	0	0	0	0	0	0	0	0	0	0	0	0	0	0	0	0	0	0
ASV_001808	0	0	0	0	0	0	0	0	0	0	0	0	0	0	0	0	0	0	0	0	0	0	0	0	0	0	0	0	0	0	0	0	0	0	0	0	0	0	0	0	0	0	0	0	0	0	0	0	0
ASV_015017	0	0	0	0	0	0	0	0	0	0	0	0	0	0	0	0	0	0	0	0	0	0	0	0	0	0	0	0	0	0	0	0	0	0	0	0	0	0	0	0	0	0	0	0	0	0	0	0	0
ASV_001795	0	0	0	0	0	0	0	0	0	0	0	0	0	0	0	0	0	0	0	0	0	0	0	0	0	0	0	0	0	0	0	0	0	0	0	0	0	0	0	0	0	0	0	0	0	0	0	0	0
ASV_001850	0	0	0	0	0	0	0	0	0	0	2	0	0	0	22	0	23	0	40	0	237	0	319	3	159	3	0	125	2	63	2	89	0	9	0	9	0	33	0	2	0	5	0	5	0	1	0	0	0
ASV_017923	0	0	0	0	0	0	0	0	0	0	0	0	0	0	0	0	0	0	0	0	0	0	0	0	0	0	0	0	0	0	0	0	0	0	0	0	0	0	0	0	0	0	0	0	0	0	0	0	0
ASV_000934	0	0	0	0	0	0	0	0	0	0	0	0	0	0	0	0	0	0	0	0	0	0	0	0	0	0	0	0	0	0	0	0	0	0	0	0	2	0	1	1	1	0	0	0	0	0	0	0	3
ASV_001703	0	0	1	6	0	0	0	1	118	5	97	0	10	1	126	8	134	3	192	2	93	0	146	1	51	1	0	20	0	5	0	25	0	3	0	5	0	4	0	0	0	0	0	2	0	0	0	0	0
ASV_000230	0	0	3	0	0	0	0	0	0	2	0	2	0	0	0	0	0	0	0	0	0	0	0	0	0	0	0	0	0	0	0	0	0	0	0	0	0	0	0	0	0	0	0	0	0	0	0	0	0
ASV_001968	0	0	0	0	0	0	0	0	0	0	0	0	0	0	0	0	0	0	0	0	0	0	0	0	0	0	0	0	0	0	0	0	0	0	0	0	0	0	0	0	0	0	0	0	0	0	0	0	0
ASV_001852	0	0	0	0	0	0	0	0	0	0	0	0	0	0	0	0	0	0	0	0	0	0	0	0	0	0	0	0	0	0	0	0	0	0	0	0	0	0	0	0	0	0	0	0	0	0	0	0	0
ASV_003018	0	0	0	0	0	0	0	0	0	0	0	0	0	0	0	0	0	0	0	0	0	0	0	0	0	0	0	0	0	0	0	0	0	0	0	0	0	0	0	0	0	0	0	0	0	0	0	0	0
ASV_027945	0	0	0	0	0	0	0	0	0	0	0	0	0	0	0	0	0	0	0	0	0	0	0	0	0	0	0	0	0	0	0	0	0	0	0	0	0	0	0	0	0	0	0	0	0	0	0	0	0
ASV_031488	0	0	0	0	0	0	0	0	0	0	0	0	0	0	0	0	0	0	0	0	0	0	0	0	0	0	0	0	0	0	0	0	0	0	0	0	0	0	0	0	0	0	0	0	0	0	0	0	0
ASV_000727	0	0	0	2	0	0	0	0	0	0	2	0	0	0	0	0	5	1	6	4	92	0	142	6	61	14	129	32	60	6	53	15	19	19	2	24	0	120	0	1	1	0	2	4	0	1	1	0	4
ASV_001181	0	0	0	0	0	0	0	0	2	0	0	0	0	0	0	0	0	0	0	0	0	0	0	0	0	0	0	0	0	0	0	0	0	0	0	0	0	1	0	0	0	0	0	0	0	0	0	0	0
ASV_001770	0	0	0	0	0	0	0	0	0	0	0	0	0	0	0	0	0	0	0	0	0	0	0	0	0	0	0	0	0	0	0	0	0	0	0	0	0	0	0	0	0	0	0	0	0	4	0	10	1
ASV_001878	0	0	0	0	0	0	0	0	0	0	0	0	0	0	0	0	0	0	0	0	3	0	3	0	1	0	16	2	3	1	2	0	0	4	16	2	12	30	7	3	90	3	78	5	33	0	2	0	2
ASV_001913	1	0	20	126	11	40	14	64	129	38	118	18	36	14	0	1	15	0	9	7	0	0	1	0	0	2	0	0	0	0	0	0	0	0	0	0	0	0	0	0	0	0	0	0	0	0	0	0	0
ASV_001812	0	0	0	0	0	0	0	0	0	0	0	0	0	0	0	0	0	0	0	0	0	0	0	0	0	0	0	0	0	0	0	0	0	0	0	0	0	0	0	0	0	0	0	0	0	0	0	0	0
ASV_001849	0	0	0	0	0	0	0	0	0	0	0	0	0	0	0	0	0	0	1	0	0	0	0	0	0	0	0	2	0	1	1	0	0	0	0	0	0	0	0	0	0	0	0	0	0	0	0	0	0
ASV_001834	0	0	0	0	0	0	0	0	0	0	0	0	0	0	0	0	0	0	0	0	0	0	0	0	0	0	0	0	0	0	0	0	0	0	0	0	0	0	0	0	0	0	0	0	0	0	0	0	0
ASV_001688	0	1	3	225	1	162	7	223	5	0	11	0	14	0	0	0	0	0	0	0	0	0	0	0	0	0	0	0	0	0	0	0	0	0	0	1	0	0	0	0	0	0	0	0	0	0	0	0	0
ASV_001442	0	0	0	1	1	0	0	0	12	10	17	6	3	4	31	72	67	81	41	111	5	0	4	2	6	1	0	9	0	6	0	3	0	12	0	0	0	30	0	0	0	0	0	0	0	0	0	0	0
ASV_001854	0	0	0	0	0	0	0	0	0	0	0	0	0	0	0	0	0	0	0	0	1	0	0	0	0	0	0	4	0	5	0	2	0	9	0	1	0	18	0	21	5	55	5	110	6	145	0	221	11
ASV_015825	5	0	26	159	12	69	6	115	70	31	48	19	18	2	4	0	0	0	4	0	1	0	0	0	0	0	0	0	0	0	0	0	0	0	0	0	0	0	0	0	0	0	0	0	0	0	0	0	0
ASV_001828	0	0	0	0	0	1	0	0	0	0	0	0	0	0	0	0	0	0	0	0	0	0	0	0	0	0	0	0	0	0	0	0	0	0	0	0	0	0	0	0	0	0	0	0	0	0	0	0	0
ASV_001785	0	0	0	0	0	0	0	0	1	0	0	0	0	1	0	0	0	0	1	0	0	0	0	0	1	0	0	0	0	0	0	1	0	2	0	0	0	3	0	0	0	0	0	1	0	4	0	3	0
ASV_002181	0	0	0	0	0	0	0	0	0	0	0	0	0	0	0	0	0	0	0	0	0	0	0	0	0	0	0	0	0	0	0	0	0	0	0	0	0	0	0	0	0	0	0	0	0	0	0	0	0
ASV_001835	0	0	1	0	0	0	0	0	0	0	0	0	0	0	0	0	0	0	0	0	0	0	0	0	0	0	2	2	1	1	0	3	0	1	1	5	0	18	3	0	2	1	3	0	1	5	0	8	0
ASV_001880	0	0	0	0	0	0	0	1	0	0	1	0	1	0	2	0	21	0	5	0	13	0	22	7	3	16	12	18	10	13	7	12	0	11	0	10	0	60	2	0	0	0	0	0	0	3	0	0	0
ASV_001974	0	0	0	0	0	0	0	0	0	0	0	0	0	0	0	0	0	0	0	2	40	0	38	18	14	11	8	109	12	48	9	105	4	12	1	23	0	66	1	0	2	1	1	1	1	2	0	2	0
ASV_010980	0	0	11	119	9	16	5	37	175	14	127	4	18	2	24	0	58	0	108	0	1	0	1	0	1	0	0	0	0	1	0	0	0	0	0	0	0	3	0	0	0	0	0	0	0	0	0	0	0
ASV_040441	0	0	0	0	0	0	0	0	0	0	0	0	0	0	0	0	0	0	0	0	0	0	0	0	0	0	0	0	0	0	0	0	0	0	3	0	0	2	4	0	0	0	0	0	0	0	0	0	13
ASV_002555	0	0	0	0	0	0	0	0	0	0	0	0	0	0	0	0	0	0	0	0	0	0	0	0	0	0	0	0	0	0	0	0	0	0	0	0	0	0	0	0	0	0	0	0	0	0	0	0	0
ASV_001853	0	0	0	0	0	0	0	0	0	0	0	0	0	0	0	0	0	0	0	0	0	0	0	0	0	0	0	0	0	0	0	0	0	0	0	0	0	0	0	0	0	0	0	0	0	0	0	0	0
ASV_007229	0	1	0	0	0	0	0	0	5	8	8	2	1	0	0	0	0	0	0	0	0	0	0	0	0	0	0	0	0	0	0	0	0	0	0	0	0	0	0	0	0	0	0	0	0	0	0	0	0
ASV_002014	0	0	0	0	0	0	0	0	0	0	0	0	0	0	0	0	0	0	0	0	0	0	0	0	0	0	0	0	0	0	0	0	0	0	0	0	0	0	0	0	0	0	0	0	0	0	0	0	0
ASV_001789	47	29	13	104	1	26	5	27	106	22	86	26	4	1	0	0	1	0	0	0	0	0	0	0	0	0	0	0	0	0	0	0	0	0	0	0	0	0	1	0	0	1	0	0	0	0	0	0	0
ASV_002027	0	0	0	0	0	0	0	0	0	0	0	0	0	0	0	2	0	0	0	0	1	0	5	0	0	1	15	14	26	10	13	13	7	6	1	6	1	8	0	16	30	29	27	44	41	36	0	35	68
ASV_001609	0	0	0	2	0	0	0	0	7	0	2	0	0	0	0	0	2	0	2	0	1	0	2	0	0	0	0	9	0	17	0	25	0	0	0	0	0	0	0	0	0	0	0	0	0	0	0	0	0
ASV_001714	0	0	0	0	0	0	0	0	0	0	0	0	0	0	0	0	0	0	0	0	0	0	0	0	0	0	0	0	0	0	0	0	0	0	0	0	0	0	0	0	0	0	0	0	0	0	0	0	1
ASV_002009	0	0	0	0	0	0	0	0	0	0	0	0	0	0	0	0	0	0	0	0	0	0	0	0	0	0	0	0	0	0	0	0	0	0	3	0	0	0	0	0	0	0	1	0	0	0	0	0	3
ASV_001396	0	0	0	0	0	0	0	0	2	0	1	0	0	0	0	0	1	0	0	0	1	0	1	0	0	0	0	0	0	0	0	2	0	0	0	0	0	0	0	0	0	0	0	0	0	0	0	0	0
ASV_001914	0	0	0	0	0	0	0	0	0	0	0	0	0	0	0	0	0	0	0	0	0	0	0	0	0	0	0	0	0	0	0	0	0	0	0	0	0	0	0	0	0	0	0	0	0	0	0	0	0
ASV_001815	0	0	0	0	0	0	0	0	41	1	25	0	2	0	189	26	139	32	130	27	59	0	61	3	24	1	1	11	3	14	1	20	3	8	3	17	0	39	0	14	0	36	1	44	0	0	0	3	0
ASV_002377	0	0	0	0	0	0	0	0	0	0	0	0	0	0	0	0	0	0	0	0	0	0	0	0	0	0	0	0	0	0	0	0	0	0	0	0	0	0	0	0	0	0	0	0	0	0	0	0	0
ASV_002700	0	0	0	0	0	0	0	0	0	0	0	0	0	0	0	0	0	2	0	0	0	0	3	0	0	0	2	3	0	1	0	2	0	0	0	0	0	0	0	0	0	0	0	0	0	3	0	0	1
ASV_001370	3	3	5	1	1	0	0	0	41	17	30	8	6	11	87	6	51	2	57	1	9	0	10	0	3	0	0	1	0	0	0	5	0	9	0	1	1	30	0	2	0	11	0	16	0	7	0	10	0
ASV_001837	0	0	0	0	0	0	0	0	0	0	0	0	0	0	0	0	0	0	0	0	0	0	0	0	0	0	0	0	0	0	0	0	0	0	0	0	0	0	0	0	0	0	0	0	0	0	0	0	0
ASV_002162	0	0	0	0	0	0	0	0	0	0	0	0	0	0	0	0	0	0	0	0	0	0	0	0	0	0	0	0	0	0	0	1	0	1	0	4	1	6	0	0	0	0	0	0	0	0	0	0	0
ASV_001969	0	0	0	0	0	0	0	0	0	1	0	0	0	0	0	0	0	0	0	0	0	0	0	0	0	0	0	0	1	0	0	0	0	0	0	0	0	0	0	0	0	0	0	0	0	0	0	0	0
ASV_001791	0	0	0	0	0	0	0	0	1	0	0	0	0	0	0	0	1	0	1	0	1	0	0	0	1	0	0	2	0	0	0	0	0	0	0	0	0	0	0	0	0	0	0	0	0	0	0	0	0
ASV_002720	0	0	0	0	0	0	0	0	0	0	0	0	0	0	0	0	0	0	0	0	0	0	0	0	0	0	0	0	0	0	0	0	0	0	0	0	0	0	0	0	0	0	0	0	0	0	0	0	0
ASV_002021	0	0	0	0	0	0	0	0	0	0	0	0	0	0	0	4	1	0	1	2	31	3	62	8	36	49	50	43	72	44	73	56	27	13	7	11	12	55	5	6	18	3	19	4	5	7	0	7	6
ASV_002441	0	0	0	0	0	0	0	0	0	0	0	0	0	0	0	0	0	0	0	0	0	0	0	0	0	0	0	0	0	0	0	0	0	0	0	0	0	0	0	0	0	0	0	0	0	0	0	0	0
ASV_001322	0	0	0	0	0	0	0	0	0	0	0	0	0	0	0	0	0	0	0	0	0	0	0	0	0	0	0	0	0	0	0	0	0	0	0	0	0	0	0	0	0	0	0	0	0	0	0	0	0
ASV_002023	0	0	0	0	0	0	0	0	0	0	0	0	0	0	0	0	0	0	0	0	0	0	0	0	0	0	1	0	8	0	6	1	0	0	0	0	0	0	0	0	0	0	0	0	0	0	0	0	2
ASV_005268	0	0	0	2	0	0	0	0	0	0	1	0	0	0	0	0	0	0	0	0	0	0	0	0	0	0	0	0	0	0	0	0	933	0	0	0	0	0	0	0	0	0	0	0	0	0	0	0	0
ASV_001780	0	0	0	0	0	0	0	0	0	0	0	0	0	0	0	0	0	0	0	0	0	0	0	0	0	0	0	0	0	0	0	0	0	0	0	0	0	0	0	0	0	0	0	0	0	0	0	0	0
ASV_002010	0	0	0	0	0	0	0	0	0	0	0	0	0	0	0	0	0	0	0	0	0	0	0	0	0	0	0	0	0	0	0	0	0	0	0	0	0	0	0	0	0	0	0	0	0	0	0	0	0
ASV_002632	0	0	0	0	0	0	0	0	0	0	0	0	0	0	0	0	0	0	0	0	0	0	0	0	0	0	0	0	0	0	0	0	0	0	0	0	0	0	0	0	0	0	0	0	0	0	0	0	0
ASV_001437	0	0	0	0	0	0	0	0	0	0	0	0	0	0	0	0	0	0	0	0	7	0	10	0	6	2	0	14	0	7	0	17	1	5	0	1	0	25	0	28	0	59	0	65	0	22	0	21	0
ASV_003462	1	0	0	0	0	0	0	0	0	0	0	0	0	0	0	0	0	0	0	0	0	0	0	0	0	0	0	0	0	0	0	0	0	0	0	0	0	0	0	0	0	0	0	0	0	0	0	0	0
ASV_001712	0	0	0	0	0	0	0	0	0	0	0	0	0	0	0	0	0	0	0	0	0	0	0	0	0	0	0	0	0	0	0	0	0	0	0	0	0	0	0	0	0	0	0	0	0	0	0	0	0
ASV_001813	0	1	0	0	0	0	0	0	0	0	1	0	0	0	0	0	0	0	0	0	0	0	0	0	0	0	0	0	0	0	0	0	0	0	0	0	0	0	0	0	0	0	0	0	0	0	0	0	0
ASV_000193	0	0	0	0	0	0	0	0	0	0	0	0	0	0	0	0	0	0	0	0	0	0	0	0	0	0	0	0	0	0	0	0	0	0	0	0	0	0	0	0	0	0	0	0	0	0	0	0	0
ASV_001522	0	0	0	0	0	0	0	0	0	0	0	0	0	0	0	0	1	0	0	0	1	0	0	0	0	0	0	0	0	0	0	0	0	0	0	0	0	0	0	0	0	0	0	0	0	0	0	0	0
ASV_002240	0	0	0	0	0	0	0	0	0	0	0	0	0	0	0	0	1	0	0	0	1	0	1	0	0	1	1	9	3	2	2	7	0	1	1	6	3	8	0	0	2	1	2	1	1	8	0	7	2
ASV_000515	0	0	0	0	0	0	0	0	0	0	0	0	0	0	0	0	0	0	0	0	0	0	0	0	0	0	0	0	0	0	0	0	0	0	0	0	0	0	0	0	0	0	0	0	0	0	0	0	0
ASV_001565	12	0	1	19	0	3	1	2	91	3	68	1	7	5	85	0	92	0	82	0	4	0	11	0	0	0	0	2	0	1	0	4	0	5	0	1	0	7	0	1	0	0	0	1	0	0	0	0	0
ASV_002008	0	0	0	0	0	0	0	0	0	0	0	0	0	0	0	2	0	0	0	1	3	0	15	2	4	5	19	2	22	6	1	5	1	3	3	3	0	14	0	0	6	2	3	0	0	1	0	0	3
ASV_010726	0	2	2	0	0	0	0	0	2	72	2	14	1	6	19	115	7	17	13	19	85	0	113	5	67	7	24	74	9	48	10	41	0	16	1	14	0	85	0	1	1	10	1	13	1	0	0	0	0
ASV_036941	0	0	0	0	0	0	0	0	0	0	0	0	0	0	0	0	0	0	0	0	0	0	0	0	0	0	0	0	0	0	0	0	0	0	0	0	0	0	0	0	0	0	0	0	0	0	0	0	0
ASV_001347	0	0	0	1	0	0	0	0	0	0	0	0	0	0	0	0	0	0	0	0	0	0	0	0	0	0	0	0	0	0	0	0	0	0	0	0	0	0	0	0	0	0	0	0	0	0	0	0	0
ASV_001614	0	0	0	122	0	28	0	25	62	0	40	0	37	1	0	0	0	0	0	0	0	0	0	0	0	0	0	0	0	0	0	0	0	0	0	0	0	0	0	0	0	0	0	0	0	0	0	0	0
ASV_002392	0	0	0	0	0	0	0	0	0	0	0	0	0	0	0	0	0	0	0	0	0	0	0	0	0	0	0	0	0	0	0	0	0	0	0	0	0	0	0	0	0	0	0	0	0	0	0	0	0
ASV_002387	0	0	2	0	0	0	0	0	0	0	0	0	0	0	0	0	0	0	0	0	0	0	0	0	0	0	0	0	0	0	0	0	0	0	0	0	0	0	0	0	0	0	0	0	0	0	0	0	0
ASV_001530	0	0	0	0	0	0	0	0	0	0	0	0	0	0	0	0	0	0	0	0	0	0	0	0	0	0	0	0	0	0	0	0	0	0	0	0	0	0	0	0	0	0	0	0	0	0	0	0	0
ASV_001736	0	0	0	0	0	0	0	0	0	0	0	0	0	0	4	0	0	0	1	0	113	0	154	0	76	5	16	106	4	77	4	146	4	6	0	1	0	9	0	10	0	1	0	17	1	6	0	2	0
ASV_001711	0	0	0	0	0	0	0	0	2	0	2	0	0	0	0	0	0	0	0	0	1	0	5	0	1	0	0	2	0	0	0	2	0	0	0	0	0	0	0	0	0	0	0	0	0	0	0	0	0
ASV_033740	0	0	0	0	0	0	0	0	0	1	0	0	0	0	0	0	0	0	0	0	0	0	0	0	0	0	0	0	0	0	0	0	0	0	0	0	0	0	0	0	0	0	0	0	0	0	0	0	0
ASV_001760	0	0	0	0	0	0	0	0	0	0	0	0	0	0	0	0	0	0	0	1	2	0	2	0	2	0	1	2	0	0	0	0	0	0	0	0	0	0	0	0	0	0	0	0	0	0	0	0	0
ASV_001805	0	0	0	0	0	0	0	0	0	0	0	0	0	0	0	0	0	0	0	0	0	0	0	0	0	0	0	0	0	0	0	0	0	8	0	11	0	33	0	211	7	345	4	359	0	82	0	94	0
ASV_002643	0	0	161	67	32	19	19	14	68	108	68	54	28	43	0	0	0	0	0	0	0	0	0	1	0	0	0	0	2	0	0	0	0	0	0	0	0	0	0	0	0	0	0	0	0	0	0	0	0
ASV_001869	0	0	0	0	0	0	0	0	0	0	0	0	0	0	0	0	0	0	1	0	11	0	4	2	4	2	2	22	2	8	0	5	0	22	10	11	1	75	3	32	17	33	11	74	15	31	3	15	6
ASV_002096	0	0	0	0	0	0	0	0	0	0	0	0	0	0	0	0	0	0	0	0	58	0	51	2	28	1	3	28	2	11	1	23	0	17	2	20	0	94	1	16	3	33	0	41	3	8	0	5	0
ASV_001994	0	0	0	0	0	0	0	0	0	0	0	0	0	0	1	1	3	0	1	1	1	0	2	0	0	0	0	0	0	0	0	2	0	0	0	0	0	0	0	0	2	0	0	1	0	0	0	0	0
ASV_001872	0	0	0	0	0	0	0	0	1	0	0	0	0	0	0	0	0	0	0	0	1	0	3	0	0	0	0	3	0	2	0	1	0	0	0	0	0	0	0	0	0	0	0	0	0	0	0	0	0
ASV_001861	0	0	0	0	0	0	0	0	0	0	0	0	0	0	0	0	0	0	0	0	0	0	0	0	0	0	0	0	0	0	0	0	0	0	0	0	0	0	0	0	0	0	0	0	0	0	0	0	0
ASV_002131	0	10	0	0	0	0	0	0	0	0	0	0	0	0	0	0	0	0	0	0	0	0	0	0	0	0	0	0	0	0	0	0	0	0	0	0	0	0	0	0	0	0	0	0	0	0	0	0	0
ASV_028035	0	1	0	3	0	0	0	1	2	1	4	0	0	0	0	0	0	0	0	0	0	0	0	0	0	0	0	0	0	0	0	0	1	0	0	0	0	0	0	0	0	0	0	0	0	0	0	0	0
ASV_020399	0	0	0	0	0	0	0	0	0	0	0	0	0	0	0	0	0	0	0	0	0	0	0	0	0	0	0	0	0	0	0	0	0	0	0	0	0	0	0	0	0	0	0	0	0	0	0	0	0
ASV_002605	0	0	0	0	0	0	0	0	0	0	0	0	0	0	0	0	0	0	0	0	0	0	0	0	0	0	0	0	0	0	0	0	0	0	0	0	0	0	0	0	0	0	0	0	0	0	0	0	0
ASV_001840	0	0	0	0	0	0	0	0	0	0	0	0	0	0	0	0	0	0	0	0	0	0	0	0	0	0	0	0	0	0	0	0	0	0	0	0	0	0	0	0	0	0	0	0	0	0	0	0	0
ASV_001987	0	0	0	0	0	0	0	0	0	0	0	0	0	0	0	0	0	0	0	0	1	0	2	0	2	0	0	2	0	0	1	2	0	27	0	43	0	201	0	64	2	86	4	145	0	30	0	22	0
ASV_037844	0	0	0	0	0	0	0	0	0	0	0	0	0	0	0	0	0	0	0	0	0	0	0	0	0	0	0	0	0	0	0	0	0	0	1	0	0	0	2	0	0	0	0	0	0	2	0	1	2
ASV_002254	0	0	0	0	0	0	0	0	0	1	0	0	0	0	0	0	0	0	0	1	13	3	13	61	4	196	138	68	117	34	84	37	19	14	5	7	3	33	9	0	0	0	0	0	0	0	0	0	0
ASV_012934	0	0	0	0	0	0	0	0	0	0	0	0	0	0	0	0	0	0	0	0	0	0	0	0	0	0	0	0	0	0	0	0	0	0	0	0	0	0	0	0	0	0	0	0	0	0	0	0	0
ASV_037408	0	0	0	0	0	0	0	0	0	0	0	0	0	0	0	0	0	0	0	0	0	0	0	0	0	0	0	0	0	0	0	0	0	0	0	0	0	0	0	0	0	0	0	0	0	0	0	0	0
ASV_000737	0	0	0	0	0	0	0	0	0	0	0	0	0	0	0	0	0	0	0	0	0	0	0	0	0	0	0	0	0	0	0	0	0	0	0	0	0	0	0	0	0	0	0	0	0	0	0	0	0
ASV_002033	0	0	0	0	0	0	0	0	0	0	0	0	0	0	0	0	0	1	0	0	0	0	0	0	0	0	0	0	0	0	0	0	0	1	0	0	0	5	0	1	0	0	0	0	0	0	0	0	0
ASV_002113	0	0	0	0	0	0	0	0	0	0	0	0	0	0	0	0	0	0	0	0	0	0	0	2	0	4	51	3	38	2	15	1	5	0	4	1	3	8	0	0	9	0	17	0	14	9	2	2	25
ASV_024287	0	0	0	0	0	0	0	0	0	0	0	0	0	0	0	0	0	0	0	0	0	0	0	0	0	0	0	0	0	0	0	0	0	0	0	0	0	0	0	0	0	0	0	0	0	0	0	0	0
ASV_002150	0	0	0	0	0	0	0	0	0	0	0	0	0	0	0	0	0	0	0	0	0	0	0	0	0	0	0	0	0	0	0	0	0	0	0	0	0	0	0	0	0	0	0	0	0	0	0	0	0
ASV_001838	0	0	0	0	0	0	0	0	0	0	0	0	0	0	1	0	0	0	1	0	63	0	103	0	39	6	14	104	15	50	9	40	1	18	0	20	1	86	0	9	12	21	7	18	5	0	0	3	0
ASV_002347	0	0	0	0	0	0	0	0	1	0	0	0	0	0	0	0	0	0	0	0	0	0	0	0	0	0	4	1	5	0	1	0	0	0	2	0	0	0	0	0	13	0	15	0	6	0	2	0	27
ASV_001886	0	0	0	0	0	0	0	0	0	0	0	0	0	0	0	0	0	0	0	0	0	0	0	0	0	0	0	0	0	0	0	0	0	0	0	0	0	0	0	0	0	0	0	0	0	0	0	0	0
ASV_001465	2	0	0	0	0	0	0	0	2	0	5	0	1	0	1	0	2	0	2	0	0	0	0	0	0	0	0	0	0	0	0	0	0	0	0	0	0	0	0	0	0	0	0	0	0	0	0	0	0
ASV_002071	0	0	0	0	0	0	0	0	0	0	0	0	0	2	0	0	0	0	0	2	10	2	9	4	5	14	4	20	4	7	4	9	3	10	5	19	4	36	0	0	6	0	0	0	1	0	0	7	0
ASV_002737	0	0	0	0	0	0	0	0	0	0	0	0	0	0	0	0	0	0	0	0	0	0	0	0	0	0	0	0	0	0	0	0	0	0	0	0	0	0	0	0	0	0	0	0	0	0	0	0	0
ASV_000434	0	0	0	0	0	0	0	0	0	0	0	0	0	0	0	0	0	0	0	0	0	0	0	0	0	0	0	0	0	0	0	0	0	0	0	0	0	0	0	0	0	0	0	0	0	0	0	0	0
ASV_002715	0	0	0	0	0	0	0	0	0	0	0	0	0	0	0	0	0	0	0	0	0	0	0	0	0	0	0	0	0	0	0	0	0	0	0	0	0	0	0	0	0	0	0	0	0	0	0	0	0
ASV_001882	3	1	1	0	0	0	0	0	11	1	3	3	0	0	2	1	2	0	7	0	27	0	27	0	22	1	1	16	0	8	0	13	3	0	0	1	0	1	0	0	0	0	0	0	0	0	0	0	0
ASV_002508	0	0	80	0	27	0	9	0	0	10	0	6	0	2	0	0	0	0	0	0	0	0	0	0	0	0	1	0	0	0	0	0	0	0	0	0	0	0	0	0	0	0	0	0	0	0	0	0	0
ASV_002122	0	0	0	0	0	0	0	0	0	0	0	0	0	0	0	0	0	0	0	0	0	0	0	0	0	0	0	0	0	0	0	0	0	0	0	0	0	0	0	0	0	0	0	0	0	0	0	0	0
ASV_002123	0	0	0	0	0	0	0	0	0	0	0	0	0	0	10	1	0	1	2	4	182	2	157	34	68	77	7	16	19	1	4	11	3	3	7	2	4	7	6	3	4	0	5	0	2	0	0	0	0
ASV_006858	0	0	0	0	0	0	0	0	0	0	0	0	0	0	0	0	0	0	0	0	0	0	0	0	0	0	0	0	0	0	0	0	0	0	0	0	0	0	0	0	0	0	0	0	0	0	0	0	0
ASV_001937	0	0	0	0	0	0	0	0	0	0	1	0	0	0	0	0	0	0	0	0	20	1	39	7	11	32	33	70	28	38	11	50	7	17	0	27	0	59	0	0	1	0	1	2	1	3	0	0	0
ASV_002565	0	0	0	0	0	0	0	0	0	0	0	0	0	0	0	0	0	0	0	0	0	0	0	0	0	0	0	0	0	0	0	0	0	0	0	0	0	0	0	0	0	0	0	0	0	0	0	0	0
ASV_002535	0	0	0	0	0	0	0	0	0	0	0	0	0	0	0	0	0	0	0	0	0	0	0	0	0	0	0	0	0	0	0	0	0	0	0	0	0	0	0	0	0	0	0	0	0	0	0	0	0
ASV_001924	0	0	0	0	0	0	0	0	0	0	0	0	0	0	0	0	0	0	0	0	0	0	1	1	0	1	0	0	4	0	1	0	0	2	0	2	1	10	0	0	0	0	0	0	1	2	0	0	0
ASV_001843	0	0	0	0	0	0	0	0	0	0	0	0	0	0	0	0	0	0	0	0	0	0	0	0	0	0	0	0	0	0	0	0	0	0	0	0	0	0	0	0	0	0	0	0	0	0	0	0	0
ASV_001745	0	0	0	0	0	0	0	0	0	0	0	0	0	0	0	0	0	0	0	0	0	0	0	0	0	0	0	0	0	0	0	0	0	0	0	0	0	0	0	0	0	0	0	0	0	0	0	0	0
ASV_001866	1	1	1	2	0	0	0	0	0	0	6	0	0	0	3	0	1	0	2	0	0	0	3	0	0	0	0	6	0	0	0	3	0	0	0	0	0	0	0	0	0	0	0	0	0	0	0	0	0
ASV_001933	0	0	0	0	0	0	0	0	0	0	0	0	0	0	0	0	0	0	0	0	0	0	0	0	0	0	0	0	0	0	0	0	0	0	0	0	0	0	0	0	0	0	0	0	0	0	0	0	0
ASV_001909	0	0	0	0	0	0	0	0	0	0	0	0	0	0	0	0	0	0	0	0	0	0	0	0	0	0	0	0	0	0	0	0	0	0	0	0	0	0	0	0	0	0	0	0	0	0	0	0	0
ASV_001891	0	0	0	0	0	0	0	0	0	0	0	0	0	0	0	0	0	0	0	0	0	0	0	0	0	0	0	0	0	0	0	0	0	0	0	0	0	0	0	0	0	0	0	0	0	0	0	0	0
ASV_002434	0	0	0	0	0	0	0	0	0	0	0	0	0	0	0	0	0	0	0	0	0	0	0	0	0	0	0	0	1	0	0	0	0	0	0	0	0	0	0	0	0	0	0	0	0	0	0	0	0
ASV_000846	0	0	0	0	0	0	0	0	0	0	0	0	0	0	0	0	0	0	0	0	0	0	0	0	0	0	0	0	0	0	0	0	844	0	0	0	0	0	0	0	0	0	0	0	0	0	0	0	0
ASV_001862	0	0	0	0	0	0	0	0	0	0	0	0	0	0	0	0	0	0	0	0	0	0	0	0	0	0	0	0	0	0	0	0	0	0	0	0	0	0	0	0	0	0	0	0	0	0	0	0	0
ASV_002061	0	0	0	0	0	0	0	1	0	0	0	0	0	0	0	0	0	0	0	0	1	0	1	0	0	1	0	3	0	1	0	5	0	3	1	1	0	18	0	0	0	0	0	0	0	6	0	2	0
ASV_002098	0	0	9	20	4	14	12	19	32	114	53	89	43	64	0	0	0	0	1	0	0	0	0	1	0	0	0	0	0	0	0	0	0	0	0	0	0	0	0	0	0	0	0	0	0	0	0	0	0
ASV_002575	0	0	0	0	0	0	0	0	0	0	0	0	0	0	0	0	0	2	0	0	14	1	9	60	2	125	68	24	95	13	63	27	20	14	4	15	6	31	0	0	28	0	63	1	47	4	0	6	26
ASV_000543	0	0	0	0	0	0	0	0	5	0	3	0	0	0	0	0	1	0	2	0	14	0	24	0	12	0	0	10	0	6	0	4	0	0	0	1	0	1	0	0	0	0	0	0	0	0	0	0	0
ASV_001473	0	0	0	0	0	0	0	0	0	0	0	0	0	0	0	0	0	0	0	0	0	0	0	0	0	0	0	0	0	0	0	0	0	0	0	0	0	0	0	0	0	0	0	0	0	0	0	0	0
ASV_002069	0	0	0	0	0	0	0	0	0	0	0	0	0	0	0	0	0	0	0	0	6	0	9	1	8	3	6	49	10	23	5	45	1	11	0	10	2	56	2	0	4	0	3	0	5	3	0	3	0
ASV_002271	0	0	1	0	0	0	0	0	17	4	15	5	7	2	0	0	0	3	0	1	0	0	0	0	0	0	0	0	0	0	0	0	0	0	0	0	1	1	1	0	0	0	0	0	0	0	0	0	0
ASV_000888	0	0	0	0	0	0	0	0	0	0	0	0	0	0	0	0	0	0	0	0	0	0	2	0	0	0	1	1	0	1	0	3	0	0	1	0	0	0	0	0	0	0	0	0	0	0	0	0	0
ASV_002268	0	0	0	0	0	0	0	0	0	0	0	0	0	0	0	0	0	0	0	0	0	0	0	1	0	0	6	2	4	0	2	2	0	0	0	0	0	0	0	0	0	0	0	0	0	0	0	0	0
ASV_002314	0	0	0	0	0	0	0	0	0	0	0	0	0	0	0	0	0	0	0	0	0	0	0	0	0	0	0	0	0	0	0	0	0	0	0	0	0	0	0	0	0	0	0	0	0	0	0	0	0
ASV_032840	0	0	0	0	0	0	0	0	1	10	2	0	33	40	0	0	0	0	0	0	0	0	0	0	0	0	0	0	0	0	0	0	0	0	0	0	0	0	0	0	0	0	0	0	0	0	0	0	0
ASV_002182	2	5	0	2	0	0	0	0	17	20	12	13	1	0	52	107	54	9	49	23	63	5	53	11	33	53	44	38	39	27	16	23	15	11	0	10	0	20	0	1	1	0	1	5	3	0	0	1	0
ASV_001988	0	0	0	0	0	0	0	0	0	0	0	0	0	0	0	0	0	0	0	0	2	0	0	0	0	1	1	7	10	2	3	4	3	20	0	22	5	72	0	2	33	0	77	0	45	4	0	8	7
ASV_002264	0	0	0	0	0	0	0	0	0	0	0	0	0	0	0	0	0	0	0	0	0	0	0	0	0	0	0	0	0	0	0	0	0	0	0	0	0	0	0	0	0	0	0	0	0	0	0	0	0
ASV_012302	0	1	0	0	0	0	0	0	0	0	0	0	0	0	0	0	0	0	0	0	14	8	12	32	8	99	0	0	0	0	0	0	0	84	12	44	23	316	16	0	0	0	0	0	0	17	2	10	15
ASV_001858	4	0	0	7	0	2	0	3	5	3	11	2	0	0	8	6	2	0	3	1	2	0	2	0	0	1	2	1	2	0	3	7	0	1	0	1	0	3	0	0	3	0	4	5	0	0	0	0	0
ASV_001888	0	0	0	0	0	0	0	0	0	0	0	0	0	0	0	0	0	0	0	0	0	0	0	0	0	0	0	0	0	0	0	0	0	0	0	0	0	0	0	0	0	0	0	0	0	0	0	0	0
ASV_002221	0	0	0	0	0	0	0	0	0	0	2	0	0	0	0	0	0	0	0	0	0	0	0	0	0	1	0	0	0	0	0	0	0	0	0	0	0	1	0	0	0	0	0	0	0	0	0	0	0
ASV_002433	0	0	0	0	0	0	0	0	0	0	0	0	0	0	0	0	0	1	0	0	0	0	0	0	0	0	0	0	0	0	0	0	0	0	0	0	0	0	0	0	0	0	0	0	0	0	0	0	0
ASV_002449	0	0	0	0	0	0	0	0	0	0	0	0	0	0	0	0	0	0	0	0	3	0	2	15	0	24	7	3	14	0	6	1	0	1	1	0	0	2	0	0	3	0	8	0	3	0	0	0	4
ASV_001916	0	0	0	0	0	0	0	0	0	0	0	0	0	0	0	0	0	0	0	0	0	0	0	0	0	0	0	0	0	0	0	0	0	0	0	0	0	0	0	0	0	0	0	0	0	0	0	0	0
ASV_001904	0	0	0	0	0	0	0	0	0	0	0	0	0	0	0	0	0	0	0	0	11	0	6	6	5	8	7	10	11	12	4	20	4	6	0	5	0	14	0	0	4	0	9	0	4	3	0	0	0
ASV_002294	0	0	0	0	0	0	0	0	0	0	0	0	0	0	0	0	0	0	0	0	0	0	0	0	0	0	0	0	0	0	0	0	0	0	0	0	0	0	0	0	0	0	0	0	0	0	0	0	0
ASV_001573	0	0	0	0	0	0	0	0	1	2	1	1	0	0	4	2	2	0	2	0	0	0	3	0	0	0	0	1	0	0	0	0	0	0	1	0	1	0	0	0	0	0	0	0	0	0	0	0	0
ASV_002257	0	0	0	0	0	0	0	0	1	1	2	0	0	0	0	0	1	0	0	0	0	0	0	0	0	0	0	0	1	0	0	0	0	0	0	0	0	0	0	0	0	0	0	0	0	0	0	0	0
ASV_003694	0	0	0	0	0	0	0	0	0	0	0	0	0	0	0	0	0	0	0	0	0	0	0	0	0	0	0	0	0	0	0	0	0	0	0	0	0	0	0	0	0	0	0	0	0	0	0	1	2
ASV_001961	1	0	0	229	0	142	0	193	1	0	6	0	3	0	0	0	0	0	2	0	0	0	0	0	0	0	0	1	0	0	0	1	0	0	0	0	0	2	0	0	0	0	0	0	0	0	0	0	0
ASV_001508	0	0	0	0	0	0	0	0	0	0	0	0	0	0	0	0	0	0	4	0	3	0	1	0	4	0	0	3	0	5	0	0	0	0	0	0	0	0	0	0	0	0	0	0	0	0	0	0	0
ASV_001810	0	0	0	0	0	0	0	0	0	0	0	0	0	0	0	0	0	0	0	0	0	0	0	0	0	0	0	0	0	0	0	0	0	0	0	0	0	0	0	0	0	0	0	0	0	0	0	0	0
ASV_002055	0	0	0	0	0	0	0	0	0	0	0	0	0	0	2	0	0	0	6	0	20	0	31	4	18	9	35	25	30	11	13	28	9	20	13	28	10	97	6	38	52	35	81	60	75	22	2	21	27
ASV_002152	3	10	10	76	7	14	4	14	6	3	6	0	1	0	0	0	0	0	3	0	0	0	0	0	0	0	0	0	0	0	0	0	0	0	0	0	0	0	0	0	0	0	0	0	0	0	0	0	0
ASV_002287	0	0	0	0	0	0	0	0	0	1	0	2	0	0	1	0	3	0	0	0	0	0	0	0	0	0	0	1	0	0	0	0	0	0	0	0	0	0	0	0	0	0	0	0	0	0	0	0	0
ASV_002243	0	0	0	0	0	0	0	0	0	0	0	0	0	1	0	0	0	0	0	0	0	0	0	0	0	0	0	0	0	0	0	0	0	0	0	0	0	0	0	0	1	1	0	0	0	0	0	0	1
ASV_001912	0	0	0	2	0	0	2	0	42	0	29	1	2	0	48	4	69	3	109	8	87	0	76	2	51	12	18	24	13	20	12	16	6	0	0	3	0	11	0	3	0	0	0	0	0	0	0	0	0
ASV_002030	0	0	0	0	0	0	0	0	0	0	0	0	0	0	0	0	0	0	0	0	0	0	0	0	0	0	0	0	0	0	0	0	0	0	0	0	0	0	0	0	0	0	0	0	0	3	0	0	0
ASV_002127	0	0	0	0	0	0	0	0	0	0	0	0	0	0	0	0	0	0	0	0	0	0	0	0	0	0	0	0	0	0	0	0	0	0	0	0	0	0	0	0	0	0	0	0	0	0	0	0	0
ASV_002187	0	0	0	0	0	0	0	0	0	0	0	0	0	0	0	0	0	0	0	0	0	0	0	0	0	0	0	0	0	0	0	0	0	0	0	0	0	0	0	0	0	0	0	0	0	0	0	0	0
ASV_003520	0	0	0	0	0	0	0	0	0	0	0	0	0	0	0	0	0	0	0	0	0	0	0	0	0	0	0	0	0	0	0	0	0	0	0	0	0	0	0	0	0	0	0	0	0	0	0	0	0
ASV_001893	0	0	0	9	0	5	0	9	0	0	0	0	0	0	0	0	0	0	0	0	0	0	0	0	0	0	0	0	0	0	0	0	0	147	0	186	0	827	2	0	0	0	0	0	0	0	0	0	0
ASV_002057	0	0	0	0	0	0	0	0	0	0	0	0	0	0	0	0	0	0	0	0	0	0	0	0	0	0	0	0	0	0	0	0	0	0	0	0	0	0	0	0	0	0	0	0	0	0	0	0	0
ASV_000738	0	7	0	3	0	1	0	0	1	0	2	0	0	0	1	0	0	0	0	0	3	0	4	0	7	0	0	1	0	0	0	1	0	0	0	1	0	1	0	0	0	0	0	0	0	0	0	0	0
ASV_001951	0	0	0	0	0	0	0	0	0	0	0	0	0	0	0	0	0	0	0	0	0	0	0	0	0	0	0	0	0	0	0	0	0	0	0	0	0	0	0	0	0	0	0	0	0	0	0	0	0
ASV_002105	0	0	0	0	0	0	0	0	0	0	0	0	0	0	0	0	0	0	0	0	3	0	3	0	0	0	9	9	14	4	3	9	2	2	2	4	0	17	0	0	0	2	1	0	0	0	0	0	0
ASV_002228	0	0	0	7	2	2	3	3	10	6	3	0	10	15	0	4	3	5	2	13	31	0	42	11	12	35	12	42	7	19	6	37	1	0	0	0	0	5	1	1	0	3	2	0	1	0	0	0	0
ASV_000423	0	0	0	0	0	0	0	0	14	7	4	3	1	6	61	216	41	43	72	62	0	0	0	0	0	0	1	0	0	0	0	0	1	0	0	0	0	0	0	0	0	0	1	0	0	0	0	0	0
ASV_000712	0	0	0	0	0	0	0	0	0	0	2	0	0	0	0	0	1	0	4	0	0	0	0	0	0	0	0	0	0	0	0	0	956	0	0	0	0	0	0	0	0	0	0	0	0	0	0	0	0
ASV_001944	0	0	0	0	0	0	0	0	0	0	0	0	0	0	0	0	0	0	0	0	6	0	18	0	7	3	3	72	1	55	2	48	0	37	0	23	5	133	2	43	7	71	2	126	5	45	0	49	1
ASV_002568	0	0	0	0	0	0	0	1	0	0	0	0	0	0	0	0	0	0	0	0	0	0	0	0	0	0	0	0	0	0	0	0	0	0	0	0	0	0	0	0	0	0	0	0	0	0	0	0	0
ASV_002048	0	0	0	0	0	0	0	0	0	0	0	0	0	0	0	0	0	0	0	0	0	0	0	0	0	0	0	0	0	0	0	0	0	0	0	0	0	0	0	0	0	0	0	0	0	0	0	0	0
ASV_002068	0	0	0	0	0	0	0	0	0	0	0	0	0	0	0	0	0	0	0	2	0	0	0	0	0	0	0	0	0	0	0	0	0	0	0	0	0	0	0	0	0	0	0	0	0	0	0	0	0
ASV_002320	0	0	0	0	0	0	0	0	0	0	0	0	0	0	0	0	0	0	0	0	0	0	0	0	0	0	0	1	0	0	0	0	0	0	0	1	0	1	0	0	0	0	0	1	0	0	0	1	0
ASV_001965	0	0	4	253	4	61	8	99	63	11	71	4	26	9	0	0	0	0	0	0	0	0	0	0	0	0	1	0	0	0	0	0	0	8	4	11	1	88	3	0	0	0	0	0	0	0	0	0	0
ASV_002390	0	0	0	0	0	0	0	0	0	0	0	0	0	0	0	0	0	0	0	0	0	0	0	0	0	0	0	0	0	0	0	0	0	0	0	0	0	0	0	0	0	0	0	0	0	0	0	0	0
ASV_002442	2	126	16	2	0	0	0	2	2	60	1	14	0	4	0	0	0	0	0	0	2	0	0	0	1	0	6	0	0	0	0	0	0	0	0	0	0	0	0	0	0	0	0	0	0	0	0	0	0
ASV_001479	0	0	0	0	0	0	0	0	0	0	0	0	0	0	0	0	0	0	0	0	0	0	0	0	0	0	0	0	0	0	0	0	0	0	0	0	0	0	0	0	0	0	0	0	0	0	0	0	0
ASV_001873	664	27	24	13	1	4	8	2	23	11	22	9	5	0	8	0	13	0	17	0	0	0	2	0	2	1	0	1	0	2	0	0	0	0	0	0	0	6	0	0	0	0	0	0	0	0	0	0	0
ASV_025745	0	0	0	0	0	0	0	0	2	12	4	0	29	42	0	0	0	0	0	0	0	0	0	0	0	0	0	0	0	0	0	0	0	0	0	0	0	0	0	0	0	0	0	0	0	0	0	0	0
ASV_001784	0	0	0	0	0	1	0	0	0	0	0	0	1	0	0	0	0	0	0	0	0	0	0	0	0	0	0	0	0	0	0	0	0	0	0	0	0	0	0	0	0	0	0	0	0	0	0	0	0
ASV_001949	0	0	0	42	2	86	7	33	0	0	3	0	5	0	0	0	6	0	17	0	0	0	0	0	0	0	0	0	0	0	0	0	0	0	0	0	0	0	0	0	0	0	0	0	0	0	0	0	0
ASV_001899	6	0	0	108	1	14	0	27	285	0	189	0	13	0	5	0	26	0	40	0	1	0	0	0	0	0	0	0	0	0	0	0	0	1	0	1	0	0	0	0	0	0	0	0	0	0	0	0	0
ASV_002151	0	0	0	0	0	0	0	0	0	0	0	0	0	0	0	0	0	0	0	0	0	0	0	0	0	0	0	0	0	0	0	0	0	0	0	0	0	0	0	0	0	0	0	1	0	0	0	0	0
ASV_020619	0	0	0	0	0	0	0	0	3	2	0	0	3	2	0	0	0	1	0	0	0	0	0	1	0	0	0	0	0	0	0	0	0	0	0	0	0	0	0	0	0	0	0	0	0	0	0	0	1
ASV_000425	0	6	28	2	0	0	4	1	0	15	0	1	0	1	0	0	0	0	0	0	0	0	0	0	0	0	0	0	0	0	0	0	0	0	0	0	0	0	0	0	0	0	0	0	0	0	0	0	0
ASV_001931	0	0	0	0	0	0	0	0	4	0	2	0	1	0	358	5	298	6	289	4	0	0	3	0	0	0	0	1	1	0	0	1	0	1	0	1	0	11	0	5	0	7	0	3	0	0	0	0	0
ASV_002262	0	0	1	0	0	0	0	0	8	2	1	2	0	0	8	19	20	12	27	25	63	4	113	87	76	277	6	20	14	18	8	32	1	3	0	3	0	15	0	23	2	27	1	18	7	0	0	2	0
ASV_001923	0	0	0	0	0	0	0	0	0	0	0	0	0	0	0	0	0	0	0	0	0	0	0	0	0	0	0	0	0	0	0	0	0	0	0	0	0	0	0	0	0	0	0	0	0	0	0	0	0
ASV_002457	0	0	0	0	0	0	0	0	0	0	0	0	0	0	0	0	0	0	0	0	0	0	0	0	0	0	0	0	2	0	0	0	0	0	0	0	0	0	0	0	0	0	0	0	0	0	0	0	0
ASV_003147	0	0	0	0	0	0	0	0	0	0	0	0	0	0	0	0	0	0	0	0	0	0	0	0	0	0	0	0	0	0	0	0	0	0	0	0	0	0	0	0	0	0	0	0	0	0	0	0	0
ASV_002022	0	0	0	0	0	0	0	0	0	0	0	0	0	0	1	0	0	1	0	0	3	0	13	1	6	4	7	22	10	20	6	15	2	9	0	14	1	33	1	0	6	2	0	1	0	1	0	1	0
ASV_002040	1	11	10	1	2	1	3	1	31	10	31	5	1	2	83	5	95	2	106	0	45	1	31	0	17	5	2	7	2	12	2	7	0	1	0	0	0	2	0	0	0	2	0	1	0	0	0	0	0
ASV_002088	0	0	0	0	0	0	0	0	0	0	0	0	0	0	0	0	0	0	0	0	0	0	0	0	0	0	0	0	0	0	0	0	0	0	0	0	0	0	0	0	0	0	0	0	0	0	0	0	0
ASV_001431	0	0	2	0	0	0	0	0	0	0	0	0	0	0	1	1	0	0	0	2	0	0	0	0	0	0	2	0	1	0	0	0	0	0	0	0	0	0	0	0	0	0	0	0	0	0	0	0	0
ASV_002726	0	0	1	0	1	0	0	0	0	2	0	2	0	0	0	0	0	0	0	0	0	0	0	0	0	0	0	0	0	0	0	0	0	0	0	0	0	0	0	0	0	0	0	0	0	0	0	0	0
ASV_000982	0	0	0	0	0	0	0	0	2	0	0	0	0	0	0	0	0	0	0	0	0	0	0	0	0	0	0	0	0	0	1	0	0	0	0	0	0	0	0	0	0	0	0	0	0	0	0	0	0
ASV_003015	0	0	6	32	5	19	14	5	32	47	35	11	85	787	0	0	0	0	0	0	0	0	0	15	0	0	0	0	0	0	0	0	0	0	0	0	0	0	0	0	0	0	0	0	0	0	0	0	0
ASV_002056	0	0	0	0	0	0	0	0	0	0	0	0	0	0	0	0	0	0	0	0	0	0	2	0	0	0	0	4	0	0	2	0	0	0	0	4	0	12	0	0	1	0	0	1	1	6	0	4	0
ASV_002819	0	0	23	93	22	39	54	18	0	1	0	0	0	20	0	0	0	0	0	0	0	0	0	0	0	0	0	0	0	0	0	0	0	0	0	0	0	0	0	0	0	0	0	0	0	0	0	0	0
ASV_002354	0	0	0	0	0	0	0	0	27	1	14	0	10	0	75	129	41	31	70	63	0	0	0	0	0	0	1	0	0	0	0	0	0	0	0	0	0	0	0	0	0	0	0	0	0	0	0	0	0
ASV_005949	0	0	0	0	0	0	0	0	0	0	0	0	0	0	0	0	0	0	0	0	0	0	0	0	0	0	0	0	6	0	0	0	0	0	0	0	0	0	0	0	3	0	4	2	10	0	0	0	0
ASV_002525	0	0	0	0	0	0	0	0	0	0	0	0	0	0	0	0	0	0	0	0	0	0	0	0	0	0	0	0	0	0	0	0	0	0	0	0	0	0	0	0	0	0	0	0	0	0	0	0	0
ASV_003321	0	0	0	0	0	0	0	0	0	0	0	0	0	0	0	0	0	0	0	0	0	0	0	0	0	0	1	0	0	0	0	0	0	0	0	0	0	0	0	0	0	0	0	0	0	0	0	0	0
ASV_003821	2	0	0	4	0	6	0	9	29	1	29	0	30	1	17	0	69	0	52	0	28	0	32	4	11	2	0	7	2	5	1	6	0	0	0	0	0	0	0	0	0	0	0	0	0	0	0	0	0
ASV_001829	0	0	1	0	0	0	0	0	0	0	0	0	0	0	0	0	0	0	0	0	0	0	0	0	0	0	0	0	0	0	0	0	0	0	0	0	0	0	0	0	0	0	0	0	1	0	0	0	5
ASV_001954	0	0	0	0	0	0	0	0	0	0	0	0	0	0	0	0	0	0	0	0	0	0	0	0	0	0	0	0	0	0	0	0	0	0	0	0	0	0	0	0	0	0	0	0	0	0	0	0	0
ASV_002892	0	0	0	0	0	0	0	0	0	0	0	0	0	0	0	0	0	0	0	0	0	0	0	0	0	0	0	0	0	0	0	0	0	0	0	0	0	0	0	0	0	0	0	0	0	0	0	0	0
ASV_003030	0	0	0	0	0	0	0	0	0	0	0	0	0	0	0	0	0	0	0	0	0	0	0	0	0	0	0	0	0	0	0	0	0	0	0	0	0	0	0	0	0	0	0	0	0	0	0	0	0
ASV_006297	0	0	0	0	0	0	0	0	4	0	4	0	0	0	4	2	2	0	7	0	11	0	16	0	10	0	0	5	1	6	0	10	0	0	0	0	0	2	0	0	0	0	0	0	0	0	0	0	0
ASV_001959	0	0	0	0	0	0	0	0	4	0	4	0	0	4	0	0	1	0	4	0	0	0	2	0	2	0	0	4	0	3	0	1	0	3	0	0	0	8	0	0	0	0	0	0	0	0	0	0	0
ASV_002034	0	0	0	0	0	0	0	0	0	0	0	0	0	0	0	0	0	0	0	0	0	0	0	0	0	0	0	0	0	2	0	0	0	17	4	26	4	53	2	24	17	57	26	69	12	57	3	65	27
ASV_002261	0	0	5	316	13	124	43	158	91	23	79	8	80	94	0	0	0	0	0	0	0	0	0	3	0	0	0	0	0	0	0	0	0	0	0	0	0	0	0	0	0	0	0	0	0	0	0	0	0
ASV_005408	0	0	0	0	0	0	0	0	0	0	0	0	0	0	0	0	0	0	0	0	0	0	0	0	0	0	0	0	0	0	0	0	0	0	0	0	0	0	0	0	0	0	0	0	0	0	0	0	0
ASV_001918	0	0	0	0	0	0	0	0	0	0	0	0	0	0	0	0	0	0	0	0	0	0	0	0	0	0	0	0	0	0	0	0	0	0	0	0	0	0	0	115	1	200	0	674	5	19	0	24	0
ASV_002076	0	0	0	0	0	0	0	0	0	0	0	0	0	0	0	0	0	0	0	0	0	0	0	0	0	0	0	0	1	0	0	1	0	8	0	10	0	38	0	0	3	0	1	0	0	1	0	5	0
ASV_002121	0	0	0	0	0	0	0	0	0	0	0	0	0	0	0	0	0	0	0	0	7	0	9	5	4	7	17	25	15	12	5	23	0	108	34	170	29	537	49	0	0	0	0	0	0	0	0	0	0
ASV_002379	0	0	0	0	0	0	0	0	0	0	0	0	0	0	0	0	0	0	0	0	0	0	0	0	0	0	0	0	0	0	0	0	0	0	0	0	0	0	0	0	0	0	0	0	0	0	0	0	0
ASV_002471	0	0	0	0	0	0	0	0	0	0	0	0	0	0	0	0	0	0	0	0	0	0	0	0	0	0	0	0	0	0	1	0	0	0	0	0	0	0	0	0	0	0	0	0	0	0	0	0	0
ASV_002965	0	0	0	0	0	0	0	0	0	0	0	0	0	0	0	0	0	0	0	0	0	0	0	0	0	0	0	0	0	0	0	0	0	0	0	0	0	0	0	0	0	0	0	0	0	0	0	0	0
ASV_003208	0	0	0	0	0	0	0	0	0	0	0	0	0	0	0	0	0	0	0	0	0	0	0	0	0	0	0	0	0	0	0	0	0	0	1	0	1	3	4	0	0	0	0	0	0	0	1	2	3
ASV_006502	0	0	0	0	0	0	0	0	0	0	0	0	0	0	0	0	0	0	0	0	0	0	0	0	0	0	0	0	0	0	0	0	0	0	0	0	0	0	0	0	0	0	0	0	0	0	0	0	0
ASV_001259	0	0	0	0	0	0	0	0	0	0	1	0	0	0	0	0	0	0	0	0	0	0	1	0	0	0	0	0	0	0	0	0	0	0	0	0	0	0	0	0	0	0	0	0	0	0	0	0	0
ASV_001920	0	0	0	0	0	0	0	0	0	0	0	0	0	0	0	0	0	0	0	0	0	0	0	0	0	0	0	0	0	0	0	0	0	0	0	0	0	0	0	0	0	0	0	0	0	0	0	0	0
ASV_002166	0	0	0	0	0	0	0	0	0	0	0	0	0	0	0	0	0	0	0	0	0	0	0	0	0	0	0	0	0	0	0	0	0	0	0	0	0	0	0	0	0	0	0	0	0	0	0	0	0
ASV_002015	0	0	0	0	0	0	0	0	0	0	0	0	0	0	0	0	0	0	0	0	0	0	0	0	0	0	0	0	0	0	0	0	0	0	0	0	0	0	0	0	0	0	0	0	0	0	0	0	0
ASV_002177	0	0	0	0	0	0	0	0	0	0	0	0	0	0	0	0	0	0	0	0	0	0	0	0	0	0	0	0	0	0	0	0	0	0	0	0	0	0	0	0	0	0	0	0	0	0	0	0	0
ASV_002200	0	0	0	0	0	0	0	0	0	0	0	0	0	0	0	0	0	0	0	0	0	0	0	0	0	0	0	0	0	0	0	0	0	0	0	0	0	1	0	0	0	0	0	0	0	0	0	0	0
ASV_038888	0	0	0	0	0	0	0	0	0	0	0	0	0	0	0	0	0	0	0	0	0	0	0	0	0	0	0	0	0	0	0	0	0	0	0	0	1	2	0	0	4	0	7	0	4	0	0	0	5
ASV_000726	0	0	0	0	0	0	0	0	0	0	0	0	0	0	0	0	0	0	0	0	0	0	1	0	0	0	0	0	0	0	1	0	0	0	0	0	0	0	0	0	0	0	0	0	0	0	0	0	0
ASV_002321	0	0	0	0	0	0	0	0	2	0	0	0	0	0	0	0	0	0	0	0	0	0	0	0	0	0	0	0	0	0	0	0	0	0	0	0	0	0	0	0	0	0	0	0	0	0	0	0	0
ASV_002233	0	0	0	0	0	0	0	0	1	0	6	0	1	0	9	16	9	3	15	7	21	2	71	8	25	21	31	25	34	16	19	31	17	29	34	36	22	92	8	10	25	18	50	13	30	10	2	8	19
ASV_002086	3	2	0	1	0	1	0	1	0	0	0	2	0	0	0	1	0	0	0	0	0	0	0	0	0	0	0	0	0	0	0	0	0	0	0	0	0	1	0	0	0	0	0	0	0	0	0	0	0
ASV_001819	0	0	0	0	0	0	0	0	0	0	0	0	0	0	0	0	0	0	0	0	0	0	0	0	0	0	0	0	0	0	0	0	0	0	0	0	0	0	0	0	0	0	0	0	0	0	0	0	0
ASV_002042	0	0	0	0	0	0	0	0	0	0	0	0	0	0	0	0	0	0	0	0	0	0	0	0	0	0	0	0	0	0	0	0	0	0	0	0	0	0	0	0	0	0	0	0	0	0	0	0	0
ASV_017816	0	0	0	0	0	0	0	0	0	0	0	0	0	0	0	0	0	0	0	0	0	0	0	0	0	0	0	0	0	0	0	0	0	0	0	0	0	0	0	0	0	0	0	0	0	0	0	0	0
ASV_002338	0	0	0	0	0	0	0	0	0	0	0	0	0	0	0	0	0	0	0	0	0	0	0	0	0	0	0	1	0	0	0	0	0	0	0	0	0	0	0	0	0	0	0	0	0	0	0	0	0
ASV_002163	0	0	0	0	0	0	0	0	0	0	0	0	0	0	0	0	0	0	0	0	0	0	0	0	0	0	0	0	0	0	0	0	0	0	0	0	0	0	0	0	0	0	0	0	0	0	0	0	0
ASV_002297	0	0	0	0	0	0	0	0	0	0	0	0	0	0	0	0	0	0	0	0	0	0	0	0	0	0	0	0	0	0	0	0	0	0	0	0	0	0	0	0	0	0	0	0	0	0	0	0	0
ASV_002464	0	0	0	0	0	0	0	0	0	0	0	0	0	0	0	0	0	0	0	0	0	0	0	0	0	0	0	0	0	0	0	0	0	0	0	0	0	0	0	0	0	0	0	0	0	0	0	0	0
ASV_002533	0	0	0	0	0	0	0	0	0	0	0	0	0	0	0	0	0	0	0	0	0	0	0	0	0	0	0	0	0	0	0	0	0	0	0	0	0	0	0	0	0	0	0	0	0	0	0	0	0
ASV_019377	0	0	0	0	0	0	0	0	1	0	0	0	0	0	0	0	0	0	0	0	0	0	0	0	0	0	0	0	0	0	0	0	0	0	0	0	0	0	0	0	0	0	0	0	0	0	0	0	0
ASV_002409	0	0	0	0	0	0	0	0	0	0	0	0	0	0	0	0	0	0	0	0	0	1	3	10	0	28	22	0	35	0	11	0	5	1	2	0	10	2	3	0	5	0	1	0	0	0	1	0	18
ASV_001496	0	0	0	0	0	0	0	0	1	0	3	0	0	0	0	0	2	0	0	0	1	0	2	0	0	0	0	0	0	0	0	0	0	2	0	0	0	0	0	0	0	0	0	0	0	0	0	0	0
ASV_002020	0	0	0	0	0	0	0	0	0	0	0	0	0	0	4	0	5	0	7	0	199	0	305	2	168	4	6	67	5	43	2	50	0	2	0	2	0	9	0	0	0	0	0	0	0	0	0	0	0
ASV_025095	0	0	0	0	0	0	0	0	0	0	0	0	0	0	0	0	0	0	0	0	0	0	0	0	0	0	0	0	0	0	0	0	0	0	0	0	0	0	0	0	0	0	0	0	0	0	0	0	0
ASV_000559	0	0	0	0	0	0	0	0	0	0	0	0	0	0	0	0	0	0	0	0	0	0	0	0	0	0	0	0	0	0	0	0	0	0	0	0	0	0	0	0	0	0	0	0	0	0	0	0	0
ASV_002252	0	0	0	0	0	0	0	0	0	0	0	0	0	0	0	0	0	0	0	0	0	0	0	0	0	0	0	0	0	0	0	0	0	0	0	0	0	0	0	0	0	0	0	1	0	0	0	0	0
ASV_002174	0	0	0	0	0	0	0	0	8	2	10	0	0	0	37	12	36	0	40	1	58	4	66	13	37	27	4	47	5	12	9	14	1	30	0	21	0	100	0	20	0	34	0	48	0	11	0	8	0
ASV_002179	0	0	0	0	0	0	0	0	0	0	0	0	0	0	0	0	0	0	0	0	0	0	0	0	0	0	0	0	0	1	2	1	0	0	0	0	0	0	0	0	0	0	0	0	0	0	0	0	0
ASV_002256	0	0	0	0	0	0	0	0	0	0	0	0	0	0	0	0	0	0	0	0	0	0	0	3	0	0	3	1	0	0	0	0	0	0	0	0	0	1	2	0	0	0	0	0	0	0	0	4	3
ASV_000804	0	0	0	0	0	0	0	0	0	0	0	0	0	0	0	0	0	0	0	0	0	0	0	0	0	0	0	0	0	0	0	0	1007	0	0	0	0	0	0	0	0	0	0	0	0	0	0	0	0
ASV_001062	0	0	0	0	0	0	0	0	1	0	0	0	0	0	3	0	1	0	7	0	5	0	2	0	2	0	1	0	0	4	0	1	0	0	0	0	0	0	0	0	0	0	0	0	0	0	0	0	0
ASV_001309	0	0	0	0	0	0	0	0	0	0	0	0	0	0	0	0	0	0	0	0	0	0	0	0	0	0	0	2	0	0	0	0	0	0	0	0	0	0	0	0	0	0	0	0	0	0	0	0	0
ASV_001640	0	0	0	127	0	35	1	42	187	8	118	2	26	4	31	0	32	0	48	0	1	0	0	0	2	0	0	0	0	0	0	0	0	0	0	2	0	0	0	0	0	0	0	0	0	0	0	0	0
ASV_001826	1	0	16	15	18	7	13	13	7	40	13	30	15	56	40	15	33	31	57	25	27	0	29	4	27	12	5	15	7	3	6	10	0	0	0	0	0	0	0	1	0	5	0	13	0	2	0	0	0
ASV_010370	0	0	0	0	0	0	0	0	0	0	0	0	0	0	0	0	0	0	0	0	0	0	0	0	0	0	0	0	0	0	0	0	0	0	0	0	0	0	0	0	0	0	0	0	0	0	0	0	3
ASV_002011	0	0	1	0	0	0	0	0	0	0	0	0	0	0	0	0	0	0	0	0	0	0	0	0	0	0	0	0	0	0	0	0	0	0	0	0	0	0	0	0	0	0	0	0	0	0	0	0	0
ASV_001830	0	0	0	2	0	0	0	0	3	0	1	0	0	0	2	0	4	1	2	0	0	0	1	0	0	0	0	0	0	0	0	3	0	3	0	0	0	2	0	0	0	0	0	0	0	0	0	0	0
ASV_003337	0	0	0	0	0	0	0	0	0	0	0	0	0	0	0	0	0	0	0	0	0	0	0	0	0	0	0	2	0	0	0	1	0	0	0	0	0	0	0	0	1	0	1	0	0	0	2	2	0
ASV_001140	35	30	4	105	3	26	0	20	66	2	58	0	8	0	1	0	4	0	13	0	0	1	0	0	0	0	0	0	0	0	0	0	0	0	0	0	0	0	0	0	0	0	0	0	0	0	0	0	0
ASV_002037	1	0	1	0	0	0	0	0	32	18	21	3	1	3	171	33	182	32	243	61	15	0	15	0	20	9	5	6	7	4	5	14	0	3	0	1	0	10	0	2	0	1	0	1	0	0	0	0	0
ASV_002503	0	0	0	0	0	0	0	0	0	0	0	0	0	0	0	0	0	0	0	0	1	0	0	0	0	0	1	0	2	0	0	1	0	1	0	4	3	11	0	0	7	1	8	0	9	3	0	5	23
ASV_002154	0	0	0	0	0	0	0	0	0	0	0	0	0	0	0	0	0	0	0	0	0	0	0	0	0	0	0	0	0	0	0	0	0	0	0	0	0	0	0	0	0	0	0	0	0	0	0	0	0
ASV_001964	0	0	0	0	0	0	0	0	0	0	0	0	0	0	0	0	0	0	0	0	346	0	426	0	296	18	0	0	0	0	0	0	0	0	0	0	0	0	0	0	0	0	0	0	0	0	0	0	0
ASV_002000	0	0	0	0	0	0	0	0	0	0	0	0	0	0	0	0	0	0	0	0	0	0	0	0	0	0	0	0	0	0	0	0	0	0	0	0	0	0	0	0	0	0	0	0	0	0	0	1	0
ASV_002383	0	0	2	2	0	1	2	0	0	0	0	0	1	5	1	2	0	1	1	1	40	2	46	20	22	66	9	44	18	20	7	26	8	10	2	12	3	34	6	3	3	3	5	4	2	0	0	2	0
ASV_002925	0	0	4	12	1	10	10	12	5	10	6	23	22	108	0	0	7	13	2	10	2	0	3	4	2	4	7	4	0	2	2	5	1	0	0	1	0	2	0	0	0	0	3	0	0	0	0	0	0
ASV_001499	0	0	0	0	0	0	0	0	0	0	0	0	0	0	0	0	0	0	0	0	0	0	0	0	0	0	0	0	0	0	0	0	0	0	0	0	0	0	0	0	0	0	0	0	0	0	0	0	0
ASV_002476	0	0	7	5	3	1	1	1	0	0	0	0	0	0	0	0	0	0	0	0	0	0	0	0	0	0	1	0	0	0	0	0	0	0	0	0	0	0	0	0	0	0	0	0	0	0	0	0	0
ASV_003161	0	0	6	42	1	7	5	32	0	0	0	0	0	0	0	0	0	0	0	0	0	0	0	0	0	0	1	0	0	1	0	0	0	0	0	0	0	0	0	0	0	0	0	0	0	0	0	0	0
ASV_000894	0	0	0	0	0	0	0	0	0	0	0	0	0	0	0	0	0	0	0	0	0	0	0	0	0	0	0	0	0	0	0	0	929	0	0	0	0	0	0	0	0	0	0	0	0	0	0	0	0
ASV_001739	3	0	0	9	2	2	0	4	4	0	4	1	0	0	1	3	9	2	2	3	82	0	258	1	156	0	1	109	0	60	1	73	0	0	0	4	0	14	0	0	0	0	0	0	0	0	0	0	0
ASV_000820	0	0	0	0	0	0	0	0	0	0	0	0	0	0	0	0	0	0	0	0	0	0	0	0	0	0	0	0	1	0	0	0	34	0	0	0	0	0	0	0	0	0	0	0	1	0	0	0	0
ASV_001992	0	0	0	2	0	0	0	0	9	0	5	0	0	0	18	0	20	2	14	0	91	0	143	1	56	6	1	44	0	39	1	26	1	24	0	15	0	138	0	14	0	21	0	38	0	6	0	2	0
ASV_000883	0	0	0	0	0	0	0	0	0	0	0	0	0	0	0	0	0	0	0	0	0	0	0	0	0	0	0	0	0	0	0	0	614	0	0	0	0	0	0	0	0	0	0	0	0	0	0	0	0
ASV_002304	0	0	0	0	0	0	0	0	0	0	0	0	0	0	0	0	0	0	0	0	0	0	0	0	0	0	0	0	0	0	0	0	0	2	1	2	0	4	0	1	8	0	3	2	3	1	1	0	13
ASV_002316	0	0	0	0	0	0	0	0	0	0	0	0	0	0	0	0	0	0	0	0	0	0	0	0	0	0	0	0	0	0	0	0	0	0	0	0	0	0	0	0	0	0	0	0	0	0	0	0	0
ASV_001892	0	0	9	7	0	3	2	1	0	0	3	1	35	23	0	0	0	0	0	0	0	0	0	2	0	0	0	0	0	0	0	0	2	0	0	0	0	0	0	0	0	0	0	0	0	0	0	0	0
ASV_002191	0	0	0	0	0	0	0	0	0	0	0	0	0	0	0	0	0	0	0	0	0	0	0	0	0	0	0	0	0	0	0	0	0	0	0	0	0	0	0	0	0	0	0	0	0	0	0	2	0
ASV_009274	0	0	0	0	0	0	0	0	0	0	0	0	0	0	0	0	0	0	0	0	0	0	0	0	0	0	0	0	0	0	0	0	0	0	0	0	0	0	0	0	0	0	0	0	0	0	0	0	0
ASV_002255	1	0	0	0	0	0	0	0	3	0	0	0	0	0	9	5	11	1	15	2	91	0	45	2	24	0	55	148	32	96	13	111	7	4	3	3	2	15	0	0	0	0	0	4	0	0	0	0	0
ASV_002918	0	0	0	0	0	0	0	0	0	0	2	0	0	0	0	0	0	0	0	0	0	0	0	0	0	0	0	0	0	0	0	0	0	0	0	0	0	0	0	0	0	0	0	0	0	0	0	0	0
ASV_002143	0	0	0	0	0	0	0	0	0	0	0	0	0	0	0	0	0	0	0	0	0	0	1	0	0	0	0	0	0	1	2	0	2	0	0	0	1	0	0	0	0	0	0	0	0	1	1	1	0
ASV_002453	21	2	0	0	0	0	0	0	0	0	0	0	0	0	0	0	0	0	0	0	0	0	0	0	0	0	0	0	0	0	0	0	0	0	0	0	0	0	0	0	0	0	0	0	0	0	0	0	0
ASV_001566	0	0	0	0	0	0	0	0	2	0	2	0	0	0	0	0	0	0	0	0	0	0	0	0	0	0	0	0	0	0	0	0	0	0	0	0	0	0	0	0	0	0	0	0	0	0	0	0	0
ASV_002204	2	17	28	64	5	14	39	11	27	3	20	3	3	0	0	0	3	0	5	0	0	0	0	0	0	0	0	0	0	0	0	0	0	0	0	0	0	0	0	0	0	0	0	0	0	0	0	0	0
ASV_002485	0	0	0	0	0	0	1	1	0	0	1	0	0	0	0	1	1	0	0	0	9	0	16	2	4	20	4	9	7	9	2	9	0	10	3	9	3	43	3	5	2	2	4	1	5	4	0	4	0
ASV_002845	0	0	0	0	0	0	0	0	0	0	0	0	0	0	0	0	0	0	0	0	0	0	0	0	0	0	0	0	0	0	0	0	0	0	0	0	0	0	0	0	0	0	0	0	0	0	0	0	0
ASV_002375	0	0	0	0	0	0	0	0	0	0	0	0	0	0	0	0	0	0	0	0	0	0	0	0	0	0	0	0	0	0	0	0	0	2	2	0	2	2	0	3	43	15	33	16	30	19	6	23	91
ASV_001375	0	0	0	0	0	0	0	0	0	1	0	0	0	0	0	0	0	0	1	0	111	1	156	7	95	53	30	15	28	20	26	11	7	0	2	0	0	6	2	0	0	0	0	0	0	0	0	0	0
ASV_023127	0	6	0	0	0	0	0	0	0	0	0	0	0	0	0	0	0	0	0	0	0	0	0	0	0	0	0	0	0	0	0	0	0	0	0	0	0	0	0	0	0	0	0	0	0	0	0	0	0
ASV_002284	0	0	0	0	0	0	0	0	0	0	0	0	0	0	0	0	0	0	0	0	0	0	0	0	0	0	0	0	0	0	0	0	0	0	0	0	0	0	0	0	0	0	0	0	0	0	0	0	0
ASV_002802	0	0	0	0	0	0	0	0	0	0	0	0	0	0	0	0	0	0	0	0	0	0	0	0	0	0	0	0	0	0	0	0	0	0	0	0	0	0	0	0	0	0	0	0	0	0	0	0	0
ASV_001856	0	0	0	0	0	0	0	0	0	0	0	0	0	0	0	0	0	0	0	0	0	0	0	0	0	0	0	0	0	0	0	0	0	0	0	0	0	0	0	0	0	0	0	0	0	0	0	0	0
ASV_002367	0	0	0	0	0	0	0	0	0	0	0	0	0	0	0	0	0	0	0	0	0	0	0	0	0	0	0	0	0	0	0	0	0	0	0	0	0	0	0	0	0	0	0	0	0	0	0	0	0
ASV_032690	0	0	0	0	0	0	0	0	1	1	1	0	70	816	0	0	0	0	0	0	0	0	0	0	0	0	0	0	0	0	0	0	0	0	0	0	0	0	0	0	0	0	0	0	0	0	0	0	0
ASV_002202	0	0	0	0	0	0	0	0	2	0	0	0	0	0	8	1	19	1	29	0	14	0	20	0	16	0	0	10	2	15	0	3	0	50	60	88	27	429	43	26	4	55	4	45	0	5	0	17	1
ASV_002584	0	0	0	0	0	0	0	0	0	0	0	0	0	0	0	0	0	0	0	0	0	0	0	0	0	0	0	0	0	0	0	0	0	0	0	0	0	0	0	0	0	0	0	0	0	0	0	0	0
ASV_002634	0	0	0	0	0	0	0	0	0	0	0	0	0	0	0	0	0	0	0	0	0	0	0	0	0	0	0	0	0	0	0	0	0	0	0	0	0	0	0	0	0	0	0	0	0	0	0	0	0
ASV_041917	0	0	0	0	0	0	0	0	2	1	0	1	0	0	0	0	0	0	0	0	0	0	0	0	0	0	0	0	0	0	0	0	0	0	0	0	5	0	4	0	0	0	0	0	0	0	0	0	11
ASV_000865	0	0	0	5	0	3	0	8	7	8	3	3	0	1	3	5	6	0	3	5	4	0	1	0	2	0	0	0	0	0	0	0	0	0	0	0	0	0	0	0	0	0	0	0	0	0	0	0	0
ASV_002126	0	0	0	0	0	0	0	0	0	0	0	0	0	0	0	0	0	0	0	0	0	0	0	0	0	0	0	0	0	0	0	0	0	0	0	0	0	0	0	0	0	0	0	0	0	0	0	0	0
ASV_002234	0	0	0	0	0	0	0	0	0	0	0	0	0	0	0	0	0	0	0	0	1	0	1	0	1	0	0	2	0	1	1	2	0	26	1	17	2	69	0	0	0	0	1	0	1	8	0	15	2
ASV_005089	0	0	0	0	0	0	0	0	1	0	0	0	1	0	9	0	8	1	18	1	44	0	32	3	33	4	0	26	0	29	1	16	0	11	2	12	0	59	0	14	0	12	1	26	0	2	0	7	0
ASV_001453	0	0	0	0	0	0	0	0	0	0	0	0	0	0	0	0	0	0	0	0	0	0	0	0	0	0	0	0	0	0	0	0	0	0	0	0	0	0	0	0	0	0	0	0	0	0	0	0	0
ASV_002884	0	0	0	0	0	0	0	0	0	0	0	0	0	0	0	0	0	0	0	0	0	0	0	0	0	0	0	0	0	0	0	0	0	0	0	0	0	0	0	0	0	0	0	0	0	0	0	0	0
ASV_003175	0	0	0	0	0	0	0	0	0	0	0	0	0	0	0	0	0	0	0	0	0	0	0	0	0	0	0	0	0	0	0	0	0	0	0	0	0	0	0	0	0	0	0	0	0	0	0	0	0
ASV_002171	1	0	2	128	0	53	0	104	106	3	107	3	59	3	6	0	14	0	24	0	1	0	2	0	0	0	0	0	0	0	0	0	0	0	0	0	0	0	0	0	0	0	0	0	0	0	0	0	0
ASV_002175	0	0	0	0	0	0	0	0	0	0	0	0	0	0	0	0	0	0	0	0	0	0	0	0	0	0	0	0	0	0	0	0	0	0	0	0	0	0	0	0	0	0	0	0	0	0	0	0	0
ASV_002146	0	0	2	4	0	3	1	7	52	1	57	0	21	12	5	0	341	15	177	9	1	0	0	0	2	1	3	1	4	3	0	4	0	0	0	0	0	3	0	0	0	0	0	0	0	0	0	0	0
ASV_001947	0	0	0	0	0	0	0	0	0	0	0	0	0	0	0	0	0	0	0	0	0	0	0	0	0	0	0	0	0	0	0	0	0	0	0	2	0	6	0	1	0	0	5	0	0	3	0	6	0
ASV_002472	0	0	0	0	0	0	0	0	0	0	0	0	0	0	0	0	0	0	0	0	0	0	0	0	0	0	0	0	0	0	0	0	0	0	0	0	0	0	0	0	0	0	0	0	0	0	0	0	0
ASV_000821	0	0	0	0	0	0	0	0	0	0	0	0	0	0	0	0	0	0	2	0	0	0	0	0	0	0	0	0	0	0	0	0	0	0	0	0	0	0	0	0	0	0	0	0	0	0	0	0	0
ASV_002494	0	0	0	0	0	0	0	0	0	0	0	0	0	0	0	0	0	0	0	0	0	0	0	0	0	0	0	0	0	0	0	0	0	0	0	0	0	0	0	0	0	0	0	0	0	0	0	0	0
ASV_003599	0	0	0	0	0	0	0	0	0	0	0	0	0	0	0	0	0	0	0	0	0	0	0	0	0	0	0	0	0	0	0	0	0	0	0	0	0	0	0	0	0	0	0	0	0	0	0	0	0
ASV_002247	0	0	0	0	0	0	0	0	0	0	0	0	0	0	0	0	0	0	0	0	0	0	0	0	0	0	0	0	0	0	0	0	0	0	0	0	0	0	0	0	0	0	0	0	0	0	0	0	0
ASV_005357	0	0	0	0	0	0	0	0	0	0	0	0	0	0	0	0	0	0	0	0	0	0	0	0	0	0	0	0	0	0	0	0	0	0	0	0	1	0	0	0	0	0	0	0	0	0	0	0	1
ASV_028255	0	0	0	0	0	0	0	0	0	0	0	0	0	0	0	0	0	0	0	0	0	0	0	0	0	0	0	0	0	0	0	0	0	0	0	0	0	0	0	0	0	0	0	0	0	0	0	0	0
ASV_002213	0	0	1	0	0	0	0	0	5	0	2	0	0	0	73	14	62	2	67	2	144	3	218	9	95	39	1	36	7	29	2	54	0	2	0	4	0	16	0	12	0	6	0	20	0	1	0	0	0
ASV_007111	0	0	0	0	0	0	0	0	1	1	0	1	62	810	0	0	0	0	0	0	0	0	0	2	0	0	0	0	0	0	0	0	0	0	0	0	0	0	0	0	0	0	0	0	0	0	0	0	0
ASV_002147	0	0	0	0	0	0	0	0	0	0	0	0	0	0	0	0	0	0	0	0	0	0	0	0	0	0	0	0	0	0	0	0	0	0	0	1	0	0	0	1	0	0	0	0	0	6	0	5	1
ASV_002391	0	0	0	0	0	0	0	0	0	0	0	0	0	0	0	0	0	0	0	0	0	0	0	0	0	0	0	0	0	0	0	0	0	0	0	0	0	0	0	0	0	0	0	0	0	0	0	0	0
ASV_002838	0	0	0	0	0	0	0	0	0	1	0	0	0	0	0	0	0	0	0	0	0	0	0	0	0	0	0	0	0	0	0	0	0	0	0	0	0	0	0	0	0	0	0	0	0	0	0	0	0
ASV_002560	0	0	0	0	0	0	0	0	1	0	1	0	0	0	0	0	0	0	0	0	0	0	0	0	0	0	0	0	0	0	0	0	0	0	0	0	0	0	0	0	0	0	0	0	0	0	0	0	0
ASV_003105	0	0	0	7	0	0	0	4	2	2	2	0	0	0	0	0	0	0	0	0	0	0	0	0	0	0	0	0	0	0	0	0	0	0	0	0	0	0	0	0	0	0	0	0	0	0	0	0	0
ASV_002288	63	880	1	0	0	0	0	0	0	0	0	0	0	0	0	0	0	0	0	0	0	0	0	0	0	0	0	0	0	0	0	0	0	0	0	0	0	0	0	0	0	0	0	0	0	0	0	0	0
ASV_001556	1	0	0	0	0	0	0	0	5	0	4	0	0	6	61	18	75	9	75	5	162	0	181	0	90	1	0	15	2	5	0	10	2	5	0	4	0	37	0	2	0	8	0	3	0	22	0	10	0
ASV_001801	0	0	0	0	0	0	0	0	0	0	0	0	0	0	0	0	0	0	0	0	0	0	0	0	0	0	0	0	0	0	0	0	0	0	0	0	0	0	0	0	0	0	0	0	0	0	0	0	0
ASV_002269	0	0	1	54	2	25	1	54	54	1	112	2	59	1	2	0	117	1	40	2	5	0	0	0	1	1	0	5	0	0	0	4	0	0	0	0	0	10	0	0	0	1	1	0	0	0	0	0	0
ASV_002539	0	0	0	0	0	0	0	0	0	0	0	0	0	0	0	0	0	0	0	0	0	0	0	0	0	0	0	0	0	0	0	0	0	8	2	10	14	65	7	2	9	8	8	12	4	6	0	5	0
ASV_013844	0	0	0	0	0	0	0	0	0	0	0	0	0	0	0	0	0	0	0	0	0	0	0	0	0	0	0	0	0	0	0	0	0	0	0	1	0	0	0	0	0	0	0	0	0	0	0	0	7
ASV_002059	0	0	0	0	0	0	0	0	0	0	0	0	0	0	0	0	0	0	0	0	0	0	0	0	0	0	0	0	0	0	0	0	0	0	0	0	0	0	0	0	0	0	0	0	0	0	0	0	0
ASV_002128	0	2	0	0	0	0	0	0	1	0	0	0	0	0	1	0	0	0	3	0	0	0	0	0	1	0	0	0	0	0	0	0	0	0	0	0	0	0	0	0	0	0	0	0	0	0	0	0	0
ASV_002427	4	18	3	0	0	0	0	1	10	22	23	7	0	4	11	40	3	16	4	18	6	3	7	14	5	13	112	9	47	8	34	9	9	9	16	4	2	16	1	6	15	5	2	14	69	4	0	7	1
ASV_002650	0	0	0	0	0	0	0	0	0	0	0	0	0	0	0	0	0	0	0	0	1	0	1	0	3	0	0	3	0	1	0	3	0	3	0	7	0	12	0	4	0	15	0	10	0	15	0	7	0
ASV_003085	0	0	0	0	0	0	0	0	0	0	0	0	0	0	0	0	0	0	0	0	0	0	0	0	0	0	0	0	0	0	0	0	0	0	0	0	0	0	0	0	0	0	0	0	0	0	0	0	0
ASV_015441	0	0	0	11	2	0	0	9	2	1	4	1	21	7	0	0	0	0	0	0	0	0	0	0	0	0	0	0	0	0	0	0	0	0	0	0	0	0	0	0	0	0	0	0	0	0	0	0	0
ASV_000732	0	1	2	1	0	1	0	0	0	0	4	2	0	0	13	3	14	8	6	6	0	0	2	0	1	0	0	0	0	0	0	2	0	0	0	0	0	0	0	0	0	0	0	0	0	0	0	0	0
ASV_002186	0	0	0	0	0	0	0	0	0	0	0	0	0	0	0	0	0	0	0	0	0	0	0	0	0	0	0	0	0	0	0	0	0	0	0	0	0	0	0	0	0	0	0	0	0	0	0	0	0
ASV_002531	0	0	0	0	0	0	0	0	0	0	0	0	0	0	0	0	0	0	0	0	0	0	0	0	0	0	0	0	0	0	0	0	0	0	0	0	0	0	0	0	0	0	0	0	0	0	0	0	0
ASV_002102	0	0	0	0	0	0	0	0	0	0	0	0	0	0	0	0	0	0	0	0	0	0	0	0	0	0	0	0	0	0	0	0	0	0	0	0	0	0	0	0	0	0	0	0	0	0	0	0	0
ASV_002116	0	0	0	0	0	0	0	0	0	0	0	0	0	0	0	0	0	0	0	0	0	0	0	0	0	0	0	0	0	0	0	0	0	0	0	0	0	0	0	0	0	0	0	0	0	0	0	0	0
ASV_002348	0	0	0	0	0	0	0	0	0	0	0	0	2	0	0	0	0	0	0	0	1	0	3	1	0	3	5	0	3	0	1	1	0	11	7	24	3	61	8	1	3	0	1	0	3	1	1	4	10
ASV_006465	0	0	0	0	0	0	0	0	0	0	0	0	0	0	0	0	0	0	0	0	0	0	0	0	0	0	0	0	0	0	0	0	0	0	0	0	0	0	0	0	1	0	1	0	0	0	0	0	0
ASV_002405	0	0	0	0	0	0	0	0	0	0	0	0	0	0	0	0	0	0	0	0	0	0	0	0	0	0	0	0	0	0	0	0	0	0	0	0	0	1	0	0	0	0	0	0	1	0	0	0	0
ASV_002258	0	0	0	0	0	0	0	0	0	0	0	0	0	0	0	0	0	0	0	0	0	0	0	0	0	0	0	0	0	0	0	0	0	0	0	0	0	0	0	0	0	0	0	0	0	0	0	0	0
ASV_002607	86	482	34	17	16	8	13	10	7	18	8	12	1	2	0	0	0	0	0	0	0	0	0	0	0	0	0	0	0	0	0	0	0	0	0	0	0	0	0	0	0	0	0	0	0	0	0	0	0
ASV_003137	0	0	0	0	0	0	0	0	0	6	3	2	0	0	0	0	0	0	0	0	0	0	0	0	0	0	0	0	0	0	0	0	0	0	0	0	0	0	0	0	0	0	0	0	0	0	0	0	0
ASV_002107	0	0	0	0	0	0	0	0	0	0	0	0	0	0	0	0	0	0	0	0	0	0	0	0	0	0	0	0	0	0	0	0	0	0	0	0	0	0	0	0	0	0	0	0	0	0	0	0	0
ASV_002291	0	0	2	18	5	3	3	3	24	14	26	7	7	32	0	1	0	0	0	0	0	0	0	2	0	0	0	0	0	0	0	1	0	0	0	0	0	0	0	0	0	0	0	0	0	0	0	0	0
ASV_003659	0	0	0	0	0	0	0	0	0	0	0	0	0	0	0	0	0	0	0	0	0	0	0	0	0	0	0	0	0	0	0	0	0	0	0	0	0	0	0	0	0	0	0	0	0	0	0	0	0
ASV_002172	0	0	0	0	0	0	0	0	5	0	11	0	0	0	47	0	66	0	126	0	99	0	160	6	111	6	3	90	12	66	5	48	1	4	0	4	0	14	0	0	0	0	0	0	0	0	0	0	0
ASV_002031	0	0	0	0	0	0	0	0	0	0	0	0	0	0	0	0	0	0	0	0	0	0	0	0	0	0	0	0	0	0	0	0	0	0	0	0	0	0	0	0	0	0	0	0	0	0	0	0	0
ASV_002363	0	0	0	0	0	0	0	0	0	0	0	0	0	0	0	0	0	0	0	0	0	0	0	0	1	0	0	0	0	0	0	0	0	0	0	0	0	0	0	0	0	0	0	0	0	0	0	0	0
ASV_018162	0	0	0	0	0	0	0	0	5	3	9	0	1	0	0	0	0	0	0	0	0	0	0	0	0	0	0	0	0	0	0	0	0	0	0	0	0	0	0	0	0	0	0	0	0	0	0	0	0
ASV_002499	0	0	0	0	0	0	0	0	0	0	0	0	0	0	0	0	0	0	0	0	1	0	1	3	1	11	18	3	25	2	16	0	8	0	1	6	1	8	0	0	3	0	2	0	2	0	0	0	0
ASV_002035	0	0	0	2	0	0	0	0	2	0	5	0	0	0	1	0	1	0	0	0	0	0	0	0	0	0	0	1	0	0	0	0	0	0	0	0	0	0	0	0	0	0	0	0	0	0	0	0	0
ASV_003082	1	14	10	10	2	3	0	1	24	85	22	86	0	3	5	117	21	64	15	52	10	1	5	11	2	35	6	1	2	3	1	1	0	2	9	2	6	11	3	1	0	0	8	0	5	0	0	0	0
ASV_002301	0	0	21	238	8	85	6	146	18	27	26	23	25	19	1	0	0	5	1	1	0	0	0	0	0	0	0	0	0	0	0	0	0	0	0	0	0	0	0	0	0	0	0	0	0	0	0	0	0
ASV_001879	1	1	0	0	0	0	0	0	0	0	4	0	0	2	0	0	0	0	0	0	0	0	0	0	0	0	0	0	0	0	0	0	0	0	0	0	0	0	0	0	0	0	0	0	0	0	0	0	0
ASV_002106	0	0	0	0	0	0	0	0	0	0	0	0	0	0	0	0	0	0	0	0	0	0	1	2	0	2	3	3	1	4	1	6	0	9	0	9	1	28	1	0	2	0	0	0	0	2	0	0	0
ASV_002217	0	0	0	0	0	0	0	0	0	0	0	0	0	0	0	0	1	0	0	0	0	0	0	0	0	0	0	0	0	0	0	0	0	0	0	0	0	0	0	0	0	0	0	0	0	0	0	0	0
ASV_005747	0	0	0	0	0	0	0	0	0	0	0	0	0	0	0	0	0	0	0	0	0	0	0	0	0	0	0	0	0	0	0	0	0	0	0	0	0	0	0	0	0	0	0	0	0	0	0	0	0
ASV_002159	0	0	0	61	0	11	0	13	121	0	109	0	10	0	30	0	65	0	130	0	24	0	21	0	11	4	0	0	0	0	0	1	0	0	0	0	0	7	0	0	1	0	0	2	0	0	0	0	0
ASV_002371	0	0	0	0	0	0	0	0	0	0	0	0	0	0	0	0	0	0	0	0	6	0	4	1	1	16	10	21	6	12	5	8	2	2	1	0	0	5	0	0	2	0	2	0	6	1	0	6	0
ASV_002395	0	0	0	0	0	0	0	0	0	0	0	0	0	0	0	0	0	0	0	0	0	0	0	0	0	0	0	0	0	0	0	0	0	0	0	0	0	0	0	0	0	0	0	0	0	0	0	0	0
ASV_001329	0	0	0	0	0	0	0	0	0	0	0	0	0	0	0	0	0	0	0	0	0	0	0	0	0	0	0	0	0	0	0	0	0	0	0	0	0	0	0	0	0	0	0	0	0	0	0	0	0
ASV_001580	15	30	17	130	10	64	4	100	24	18	33	11	13	5	6	2	22	0	10	0	0	0	0	0	0	0	0	0	0	0	0	0	0	0	0	0	0	0	0	0	0	0	0	0	0	0	0	0	0
ASV_002216	0	0	0	0	0	0	0	0	0	0	0	0	0	0	0	0	0	0	0	0	0	0	0	0	0	0	0	0	0	0	0	0	0	0	0	0	1	0	0	0	0	0	0	0	0	0	0	0	0
ASV_002465	0	0	0	0	0	0	0	0	0	0	0	0	0	0	0	0	0	0	0	0	0	0	0	0	0	0	0	0	0	0	0	0	0	0	0	0	0	0	0	0	0	0	0	0	0	0	0	0	0
ASV_002002	0	0	0	0	0	0	0	0	0	0	0	0	0	0	0	0	0	0	0	0	0	0	0	0	0	0	0	0	0	0	0	0	0	0	0	0	0	0	0	0	0	0	0	0	0	0	0	0	0
ASV_002157	0	0	0	0	0	0	0	0	0	0	0	0	0	0	0	0	0	0	0	0	0	0	0	0	0	0	0	0	0	0	0	0	0	0	0	0	0	0	0	0	0	0	0	0	0	0	0	0	0
ASV_002169	5	1	0	1	0	0	0	0	21	1	7	0	0	0	28	0	16	0	15	0	25	0	35	0	19	2	0	29	0	12	3	24	0	19	0	10	0	62	0	17	0	10	0	17	0	4	0	3	0
ASV_002335	0	0	0	0	0	0	0	0	0	0	0	0	0	0	0	0	0	0	0	0	0	0	0	0	0	0	0	0	0	0	0	0	0	0	0	0	0	0	0	0	0	0	0	0	0	0	0	0	0
ASV_004753	0	0	0	0	0	0	0	0	0	0	0	0	0	0	0	0	0	0	0	0	0	0	0	0	0	0	0	0	0	0	0	0	0	0	0	0	0	0	0	0	0	0	0	0	0	0	0	0	0
ASV_002295	0	0	0	0	0	0	0	0	0	0	0	0	0	0	0	0	0	0	0	0	0	0	0	0	0	0	0	0	0	0	0	0	0	0	0	0	0	0	0	0	0	0	0	0	0	0	0	0	0
ASV_002502	0	0	0	0	0	0	0	0	0	0	0	0	0	0	0	0	0	0	0	0	0	0	0	0	0	0	0	1	0	0	0	0	0	0	0	0	0	0	0	0	0	0	0	0	0	4	0	1	0
ASV_002648	0	0	0	0	0	0	0	0	0	0	0	0	0	0	0	0	0	0	0	0	0	0	0	0	0	0	0	0	0	0	0	0	0	0	0	0	0	0	0	0	0	0	0	0	0	0	0	0	0
ASV_002868	0	0	0	0	0	0	0	0	0	0	0	0	0	0	0	0	0	0	0	0	0	0	0	0	0	0	0	0	0	0	0	0	0	1	0	3	0	12	0	31	0	55	0	92	0	53	0	64	0
ASV_002416	0	0	0	0	0	0	0	0	0	0	0	0	0	0	0	0	0	0	0	0	0	0	0	0	0	0	2	1	1	0	0	1	0	0	0	0	0	0	0	0	1	0	2	0	0	1	0	0	3
ASV_002156	0	0	0	0	0	0	0	0	0	6	0	0	0	0	0	0	0	0	0	0	0	0	0	0	0	0	0	0	0	0	0	0	0	0	0	0	0	0	0	0	0	0	0	0	0	0	0	0	0
ASV_002507	0	0	0	0	0	0	0	1	0	0	0	0	0	0	0	0	1	0	0	0	2	0	4	2	1	4	8	7	5	9	2	10	0	12	1	4	1	20	0	0	7	0	12	1	5	0	0	3	0
ASV_002424	0	23	5	0	3	0	1	0	0	3	0	2	0	0	0	3	0	1	0	0	0	0	0	0	0	0	0	0	1	0	0	0	0	0	0	0	0	0	0	0	0	0	0	0	0	0	0	0	0
ASV_002435	1	1	3	1	0	0	0	0	22	22	8	8	2	9	26	21	21	3	16	8	41	0	44	0	21	0	1	12	1	17	2	10	0	30	0	18	0	93	0	37	0	60	0	58	0	29	0	24	0
ASV_002616	0	0	0	0	0	0	0	0	0	0	0	0	0	0	0	1	0	0	0	0	5	3	3	13	2	65	19	1	26	5	10	2	0	1	3	4	3	6	1	0	11	0	5	6	7	1	0	2	2
ASV_002333	1	3	0	2	0	0	2	2	78	12	71	4	4	1	28	5	38	0	25	0	1	0	2	0	2	2	0	1	1	1	4	0	0	0	0	0	0	0	0	0	0	0	0	0	0	0	0	0	0
ASV_002337	0	0	0	0	0	0	0	0	0	0	0	0	0	0	0	0	0	0	0	0	0	0	0	0	0	0	0	0	0	0	0	0	0	0	0	0	0	0	0	0	0	0	0	0	0	0	0	0	0
ASV_002462	0	0	0	0	0	0	0	0	0	0	0	0	0	0	0	0	0	0	0	0	0	0	0	0	0	0	0	0	0	0	0	0	0	0	0	0	0	0	0	0	0	0	0	0	0	0	0	0	0
ASV_002352	0	0	0	0	0	0	0	0	0	0	0	0	0	0	0	0	0	0	0	0	0	0	0	0	0	0	0	0	0	0	0	0	0	0	0	0	0	0	0	0	0	0	0	0	0	0	0	0	0
ASV_002414	0	0	0	0	0	0	0	0	0	0	0	0	0	1	0	0	0	0	0	0	0	0	0	0	0	0	0	0	0	0	0	0	0	0	0	0	0	0	0	0	0	0	0	0	0	0	0	0	0
ASV_001330	2	20	4	2	0	0	0	0	2	0	2	0	0	0	0	0	0	0	0	0	0	0	0	0	0	0	0	0	0	0	0	0	3	0	0	0	0	0	0	0	0	0	0	0	0	0	0	0	0
ASV_001738	0	0	0	0	0	0	0	0	0	0	0	0	0	0	0	0	0	0	0	0	0	0	0	0	0	0	0	0	0	0	0	0	0	0	0	0	0	0	0	0	0	0	0	0	0	0	0	0	0
ASV_002451	0	0	25	60	40	23	47	54	37	32	30	16	16	38	0	0	19	4	23	10	0	0	0	0	0	0	0	0	0	0	0	0	8	0	0	0	0	0	0	0	0	0	0	0	0	0	0	0	0
ASV_002073	0	0	0	0	0	0	0	0	0	0	0	0	0	0	0	0	0	0	0	0	0	0	0	0	0	0	0	1	0	0	0	0	0	0	0	0	0	0	0	0	0	0	0	0	0	0	0	0	0
ASV_020593	0	0	4	0	1	0	1	0	0	6	0	1	16	37	0	0	0	0	0	0	0	0	0	0	0	0	0	0	1	0	0	0	0	0	0	0	0	0	0	0	0	0	0	0	0	0	0	0	0
ASV_025074	0	0	0	0	0	0	0	0	0	0	0	0	0	0	0	0	0	0	0	0	0	0	0	0	0	0	0	0	0	0	0	0	0	0	0	0	0	0	0	0	0	0	0	0	0	0	0	0	0
ASV_001734	0	0	0	0	0	0	0	0	1	0	2	0	0	0	0	0	3	0	1	0	0	0	0	0	0	0	0	0	0	0	0	0	0	0	0	0	0	0	0	0	0	0	0	0	0	0	0	0	0
ASV_002344	0	0	0	0	0	0	0	0	2	0	2	0	0	0	4	0	1	0	0	0	0	0	1	0	0	0	0	1	0	0	0	2	0	1	0	0	0	0	0	0	0	0	0	0	0	0	0	0	0
ASV_002382	0	0	0	0	0	0	0	0	0	0	0	0	0	0	0	0	0	0	0	0	0	0	0	0	0	0	0	0	0	0	0	0	0	0	0	0	0	0	0	0	0	0	0	0	0	0	0	0	0
ASV_002373	0	0	0	0	0	0	0	0	5	0	2	0	0	0	16	10	27	3	34	15	78	0	69	28	50	28	10	24	15	23	10	33	11	14	0	21	0	59	0	18	0	37	0	67	0	8	0	4	0
ASV_040151	0	0	0	0	0	0	0	0	0	0	0	0	0	0	0	0	0	0	0	0	0	0	0	0	0	0	0	0	0	0	0	0	0	0	0	0	0	0	0	0	0	0	0	0	0	0	0	0	0
ASV_002928	0	0	0	0	0	0	0	0	1	0	0	1	0	1	0	0	0	0	0	0	0	0	0	0	0	0	0	0	0	0	0	0	0	0	0	0	0	0	0	0	0	0	0	0	0	0	0	0	0
ASV_008893	0	0	0	0	0	0	0	0	0	0	0	0	0	0	0	0	0	0	0	0	0	0	0	0	0	1	0	0	0	0	0	0	0	2	4	0	4	1	5	0	0	0	0	0	0	0	3	0	24
ASV_002275	0	0	0	0	0	0	0	0	0	0	0	0	0	0	0	0	0	0	0	0	0	0	0	0	0	0	0	0	0	0	0	0	0	0	0	0	0	0	0	0	0	0	0	0	0	0	0	0	0
ASV_002774	0	0	0	0	0	0	0	0	0	0	0	0	0	0	0	0	0	0	0	0	0	0	0	0	0	0	0	0	0	0	0	0	0	0	0	0	0	0	0	0	0	0	0	0	0	0	0	0	0
ASV_002351	0	0	0	0	0	0	0	0	0	0	0	0	0	0	0	0	0	0	0	0	0	0	0	0	0	0	0	0	0	0	0	0	0	0	0	0	0	0	0	0	0	0	0	0	0	0	0	0	0
ASV_002564	0	0	0	0	0	0	0	0	0	0	0	0	0	0	0	0	0	0	0	0	0	0	0	0	0	0	0	0	0	0	0	0	0	0	0	0	0	0	0	0	0	0	0	0	0	0	0	0	0
ASV_039375	0	0	0	0	0	0	0	0	0	2	0	0	0	0	1	1	0	0	0	0	0	0	0	0	0	0	0	0	0	0	0	0	0	0	0	0	0	0	0	0	0	0	0	0	0	0	0	0	0
ASV_001660	0	0	0	0	0	0	0	0	0	0	0	0	0	0	0	0	0	0	0	0	0	0	0	0	0	0	0	0	0	0	0	0	0	0	0	0	0	0	0	0	0	0	0	0	0	0	0	0	0
ASV_002621	0	0	5	0	0	2	1	2	19	121	21	50	4	33	1	17	9	71	4	107	0	0	0	2	0	0	0	1	0	2	0	0	0	0	0	0	0	0	0	0	0	0	0	0	0	0	0	0	0
ASV_002682	0	0	1	8	0	13	14	43	13	4	10	1	1	315	11	0	80	12	17	8	8	0	11	8	7	0	0	2	0	9	0	34	0	3	0	3	0	13	0	0	0	0	0	0	0	0	0	0	0
ASV_002894	0	0	1	0	1	2	81	0	1	8	0	7	0	1	0	18	1	8	0	4	0	5	1	20	0	88	45	1	67	1	30	1	16	0	0	0	0	0	0	0	0	0	0	0	0	0	0	0	0
ASV_020722	0	0	0	0	0	0	0	0	0	0	0	0	0	0	0	0	0	0	0	0	0	0	0	0	0	0	0	0	0	0	0	0	0	0	0	0	0	0	0	0	0	0	0	0	0	0	0	0	0
ASV_002711	0	0	0	0	0	0	0	0	0	0	0	0	0	0	0	0	0	0	0	0	0	0	0	0	0	0	0	0	0	0	0	0	0	0	0	0	0	0	0	0	0	0	3	0	1	0	1	0	0
ASV_002230	0	0	0	0	0	0	0	0	0	0	0	0	0	0	0	0	0	0	0	0	0	0	0	0	0	0	0	0	0	0	0	0	0	13	0	10	0	51	0	6	2	2	0	0	0	12	0	46	0
ASV_000891	0	0	0	0	0	0	0	0	1	0	1	0	0	0	0	0	2	0	1	0	1	0	7	0	2	0	0	3	0	3	0	0	0	0	0	0	0	0	0	0	0	0	0	0	0	0	0	0	0
ASV_002366	0	0	0	0	0	0	0	0	0	0	0	0	0	0	0	0	0	0	0	0	0	0	0	0	0	0	0	0	0	0	0	1	0	0	0	0	0	1	0	0	0	0	0	0	0	0	0	0	0
ASV_015763	0	0	0	0	0	0	0	0	0	0	0	0	0	0	0	0	0	0	0	0	0	0	0	0	0	0	0	0	0	0	0	0	0	0	0	0	0	0	0	0	0	0	0	0	0	0	0	0	1
ASV_032736	0	0	0	6	0	4	0	1	9	14	14	7	0	1	12	10	21	4	17	6	3	9	10	43	5	57	1	4	8	1	0	4	0	66	35	22	45	210	33	0	2	0	6	0	2	3	6	4	22
ASV_002139	10	52	0	1	0	2	0	1	0	0	0	0	0	0	0	0	0	0	0	0	0	0	0	0	0	0	0	0	0	0	0	0	0	0	0	0	0	0	0	0	0	0	0	0	0	0	0	0	0
ASV_002469	0	0	0	0	0	0	0	0	0	0	0	0	0	0	0	0	0	0	0	0	13	0	41	2	27	7	26	8	19	6	5	4	2	35	10	20	4	131	5	4	1	3	4	3	7	3	0	3	7
ASV_002298	0	0	0	0	0	0	0	0	0	0	0	0	0	0	0	0	0	0	0	0	0	0	0	0	0	0	0	0	0	0	0	0	0	0	0	0	0	0	0	0	0	0	0	0	0	0	0	0	0
ASV_002447	0	0	0	0	0	0	0	0	0	0	0	0	0	0	0	0	0	0	0	0	0	0	0	0	0	0	0	0	0	0	0	0	0	0	0	0	0	0	0	0	0	0	0	0	0	0	0	0	0
ASV_001831	0	0	0	36	0	2	0	13	275	2	162	0	19	0	25	1	34	0	41	2	4	0	4	0	4	0	0	1	0	2	0	0	0	3	0	0	0	3	1	0	0	1	0	2	0	0	0	1	0
ASV_001957	0	0	0	0	0	0	0	0	0	0	0	0	0	0	0	0	0	0	0	0	0	0	0	0	0	0	0	0	0	0	0	0	0	0	0	0	0	0	0	0	0	0	0	0	0	0	0	0	0
ASV_002647	0	0	0	0	0	0	0	0	0	0	0	0	0	0	0	0	0	0	0	0	0	0	0	0	0	0	0	0	0	0	0	0	0	0	0	0	0	0	0	0	0	0	0	0	0	0	0	0	0
ASV_022242	0	0	0	0	0	0	0	0	0	0	0	0	0	0	0	0	0	0	0	0	0	0	0	0	0	0	0	0	0	0	0	0	0	0	0	0	1	2	1	0	0	0	0	0	0	0	0	0	0
ASV_002637	0	0	0	0	0	0	0	0	0	2	0	0	0	0	1	4	0	0	1	1	4	0	7	5	5	9	109	100	151	45	50	49	8	0	0	1	0	6	0	0	0	2	6	1	6	0	0	0	2
ASV_002104	0	0	0	0	0	0	0	0	0	0	0	0	0	0	0	0	0	4	1	0	0	0	0	0	0	0	0	0	0	0	0	0	0	0	0	0	0	0	0	0	0	0	0	0	0	0	0	0	0
ASV_002237	0	0	0	0	0	0	0	0	0	0	0	0	0	0	0	0	0	0	0	0	0	0	0	0	0	0	0	0	0	0	0	0	0	0	0	0	0	0	0	0	0	0	0	0	0	0	0	0	0
ASV_002185	0	0	0	0	0	0	0	0	0	0	0	0	0	0	0	0	0	0	0	0	0	0	0	0	0	0	0	0	0	0	0	0	0	0	0	0	0	0	0	0	0	0	0	0	0	0	0	0	0
ASV_001932	0	0	0	1	0	0	1	0	51	122	18	77	2	4	47	194	26	42	34	31	9	0	5	0	5	4	18	7	14	10	18	1	14	0	0	1	0	1	0	0	3	1	2	0	4	0	0	0	0
ASV_003008	0	0	0	0	0	0	0	0	0	0	0	0	0	0	0	0	0	0	0	0	0	0	0	0	0	0	0	0	0	0	0	0	0	0	0	0	0	0	0	0	0	0	0	0	0	0	0	0	0
ASV_000141	0	0	0	0	0	0	0	0	1	0	1	0	0	0	0	0	0	0	0	0	0	0	0	0	0	0	0	0	0	0	0	1	0	0	0	0	0	0	0	0	0	0	0	0	0	0	0	0	0
ASV_003893	0	0	0	0	0	0	0	0	0	0	2	0	0	0	0	1	1	0	1	0	16	0	33	9	18	9	40	27	38	29	31	31	6	16	16	13	4	74	2	16	42	19	34	26	30	13	0	6	12
ASV_002120	0	0	0	0	0	0	0	0	0	0	0	0	0	0	0	0	0	0	0	0	0	0	0	0	0	0	0	0	0	0	0	0	0	0	0	0	0	0	0	0	0	0	0	0	0	0	0	0	0
ASV_002215	0	0	0	0	0	0	0	0	2	0	0	0	0	0	1	0	0	0	0	0	3	0	0	0	0	0	0	0	0	1	0	0	0	1	0	0	0	0	0	3	0	0	0	0	0	1	0	0	0
ASV_002596	1	6	2	0	0	0	0	0	8	1	4	3	1	0	7	0	2	1	5	3	1	0	7	0	0	0	0	3	0	4	0	2	0	0	0	1	0	0	0	0	0	0	0	0	0	0	0	0	0
ASV_002483	0	0	0	0	0	0	0	0	0	0	0	0	0	0	0	0	0	0	0	0	0	0	0	0	0	0	0	0	0	0	0	0	0	0	0	0	0	0	0	0	0	0	0	0	0	0	0	0	0
ASV_002934	0	0	0	0	0	0	0	0	0	0	0	0	0	0	0	0	0	0	0	0	0	0	0	0	0	0	0	0	0	0	0	0	0	0	0	0	0	0	0	0	0	0	0	0	0	0	0	0	0
ASV_001797	0	0	0	0	0	0	0	0	0	0	0	0	0	0	0	0	0	0	0	0	0	0	0	0	0	0	0	0	0	0	0	0	0	0	0	0	0	0	0	0	0	0	0	0	0	0	0	0	0
ASV_002484	0	0	0	0	0	0	0	0	0	0	0	0	0	0	0	0	2	0	0	0	6	0	8	0	9	0	0	3	2	0	2	1	0	13	0	22	0	122	1	4	2	6	1	5	0	0	0	8	2
ASV_002053	4	0	1	45	0	7	0	18	203	2	227	3	28	1	8	0	9	1	16	0	0	0	0	0	0	0	0	0	0	0	0	0	0	0	0	0	0	0	0	0	0	0	0	0	0	0	0	0	0
ASV_002072	0	0	0	0	0	0	0	0	1	0	1	0	0	1	0	0	2	0	2	0	8	0	7	1	11	0	7	2	2	3	2	4	2	1	1	0	0	7	0	0	1	1	0	0	0	1	0	0	0
ASV_002270	0	0	0	0	0	0	0	0	0	0	0	0	0	0	0	0	0	0	0	0	0	0	0	0	0	0	0	0	0	0	0	0	0	0	0	0	0	0	0	0	0	0	0	0	0	0	0	0	0
ASV_008183	1	5	3	148	0	22	1	23	43	3	45	1	0	0	0	0	2	0	2	0	0	0	0	0	0	0	0	0	0	0	0	0	9	0	0	0	0	0	0	0	0	0	0	0	0	0	0	0	0
ASV_002226	0	0	0	0	0	0	0	0	0	0	0	0	0	0	0	0	0	0	0	0	0	0	0	0	0	0	0	0	0	0	0	0	0	0	0	0	0	0	0	0	0	0	0	0	0	0	0	0	0
ASV_002927	0	0	0	0	0	0	0	0	0	0	0	0	0	0	0	0	0	0	0	0	0	0	0	0	0	0	0	0	0	0	0	0	0	0	0	0	0	0	0	0	0	0	0	0	0	0	0	0	0
ASV_001907	0	0	0	0	0	0	0	0	0	0	2	0	0	0	0	0	0	0	0	0	0	0	0	0	0	0	0	0	0	0	0	0	0	0	0	0	0	0	0	0	0	0	0	0	0	0	0	0	0
ASV_002639	1	27	8	2	2	0	1	1	23	40	24	22	0	1	9	28	12	6	21	19	50	1	46	27	21	131	18	20	8	14	8	21	6	19	1	8	0	66	0	2	0	0	0	3	0	0	0	1	0
ASV_018834	0	1	0	101	0	26	1	50	9	0	11	0	3	0	0	0	0	0	0	0	0	0	1	0	0	0	0	0	0	0	0	0	0	0	0	0	0	1	0	0	0	0	0	0	0	0	0	0	0
ASV_001903	0	0	0	0	0	0	0	0	0	0	0	0	0	0	0	0	0	0	0	0	0	0	0	0	1	0	0	1	0	0	0	1	0	0	0	0	0	0	0	0	0	0	0	0	0	0	0	0	0
ASV_002577	0	0	0	0	0	0	0	0	0	0	0	0	0	0	0	0	0	0	0	0	0	0	0	0	0	0	1	0	0	0	0	0	0	0	0	2	0	2	0	0	0	1	2	0	0	3	0	5	3
ASV_002461	0	0	0	0	0	0	0	0	0	0	0	0	0	0	0	0	0	0	0	0	0	0	0	0	0	0	0	0	0	0	0	0	0	0	0	0	0	0	0	0	0	0	0	0	0	0	0	0	0
ASV_001870	0	0	0	0	0	0	0	0	0	0	0	0	0	0	0	0	0	0	0	0	0	0	0	0	0	0	0	0	0	0	0	0	0	0	0	0	0	0	0	0	0	0	0	0	0	0	0	0	0
ASV_002229	0	0	0	0	0	0	0	0	0	0	0	0	0	0	0	0	0	0	1	0	2	0	1	0	3	2	0	21	0	4	0	11	6	3	0	0	0	2	0	3	1	2	0	4	0	0	0	2	0
ASV_001664	0	0	0	0	0	0	0	0	0	0	0	0	0	0	0	0	0	0	0	0	0	0	0	0	0	0	0	0	0	0	0	0	0	0	0	0	0	0	0	0	0	0	0	0	0	0	0	0	0
ASV_002045	0	0	0	0	0	0	0	0	0	0	0	0	0	0	0	0	0	0	0	0	0	0	0	0	0	0	0	0	0	0	0	0	0	0	0	0	0	0	0	0	0	0	0	0	0	0	0	0	0
ASV_002660	6	6	4	3	0	1	17	2	24	21	22	5	2	2	72	54	55	8	80	3	27	0	74	2	36	2	3	22	0	14	1	15	0	5	0	7	0	52	0	3	0	5	0	3	0	3	0	1	0
ASV_003130	0	0	0	0	0	0	0	0	0	0	0	0	0	0	0	0	0	0	0	0	0	0	0	0	0	0	0	0	0	0	0	0	0	0	0	0	0	0	0	0	0	0	0	0	0	0	0	0	0
ASV_002345	0	0	1	0	0	0	0	0	1	0	1	0	0	0	0	0	0	0	0	0	0	0	0	0	0	0	0	0	0	0	0	0	0	0	0	0	0	0	0	0	0	0	0	0	0	0	0	0	0
ASV_002478	0	0	0	0	0	0	0	0	0	0	0	2	0	0	12	0	8	3	14	5	12	0	12	2	9	9	16	23	17	17	11	35	15	30	16	33	2	151	4	8	6	19	14	20	5	0	0	1	0
ASV_002369	0	0	0	0	0	0	0	0	0	0	0	0	0	0	0	0	0	0	0	0	0	0	0	0	0	0	0	0	0	0	0	0	0	0	0	0	0	0	0	0	0	0	0	0	0	0	0	0	0
ASV_002943	0	0	0	0	0	0	0	0	0	0	0	0	0	0	0	0	0	0	0	0	0	0	0	0	0	0	0	0	0	0	0	0	0	0	0	0	0	0	0	0	0	0	0	0	0	0	0	0	0
ASV_002189	0	0	0	0	0	0	0	0	3	0	0	0	0	0	13	0	16	0	15	0	155	0	169	2	114	0	0	87	0	86	0	57	0	5	0	5	0	20	0	0	0	4	0	1	0	0	0	0	0
ASV_002263	0	0	0	23	2	49	9	15	6	0	9	1	17	15	73	0	296	0	343	0	0	0	1	0	2	0	0	0	0	0	0	0	0	0	0	0	0	0	0	0	0	0	0	0	0	0	0	0	0
ASV_002364	0	0	1	1	0	2	0	1	6	9	1	0	0	0	5	6	8	8	5	9	48	4	71	23	46	70	37	14	19	6	12	10	4	3	0	9	0	3	0	2	0	3	0	2	0	0	0	0	0
ASV_002908	0	0	0	0	0	0	0	0	0	0	0	0	0	0	0	0	0	0	0	0	0	0	0	0	0	0	0	0	0	0	0	0	0	0	0	0	0	0	0	0	0	0	0	0	0	0	0	0	0
ASV_003154	0	0	0	0	0	0	0	0	0	0	0	0	0	0	0	0	0	0	0	0	0	0	0	0	0	0	0	0	0	0	0	0	0	0	0	0	0	0	0	0	0	0	0	0	0	0	0	0	0
ASV_001766	0	0	0	0	0	0	0	0	0	0	0	0	0	0	0	0	0	0	0	0	0	0	0	0	0	0	0	0	0	0	0	0	0	0	0	0	0	0	0	0	0	0	0	0	0	0	0	0	0
ASV_002631	0	0	0	0	0	0	0	0	1	1	0	0	0	0	1	1	3	0	1	1	11	0	15	1	7	3	15	3	6	7	4	7	0	6	0	3	0	27	0	21	9	28	13	19	13	2	0	3	6
ASV_002662	0	0	0	0	0	0	0	0	0	0	0	0	0	0	0	0	0	0	0	0	0	0	0	0	0	0	0	0	0	0	0	0	0	0	0	0	0	0	0	0	0	0	0	0	0	0	0	0	0
ASV_002970	0	0	0	0	0	0	0	0	2	2	0	0	14	27	0	0	0	0	0	0	0	0	0	0	0	0	0	0	0	0	0	0	0	0	0	0	0	0	0	0	0	0	0	0	0	0	0	0	0
ASV_003612	0	0	0	0	0	0	0	0	0	0	0	0	0	0	0	0	0	0	0	0	0	0	0	0	0	0	0	0	0	0	0	0	0	0	0	0	0	0	0	0	0	0	0	0	0	0	0	0	0
ASV_002509	0	0	0	0	0	0	0	0	0	0	0	0	0	0	0	0	0	0	0	0	0	0	0	0	0	0	2	0	0	0	0	0	0	0	0	2	0	0	0	0	3	9	1	4	3	4	0	7	0
ASV_002579	149	345	6	21	1	6	0	3	14	1	9	0	0	1	5	0	1	0	0	0	0	0	0	0	0	0	0	0	0	3	0	0	0	0	0	0	0	0	0	0	0	0	0	0	0	0	0	0	0
ASV_015038	0	0	0	0	0	0	0	0	0	0	0	0	0	0	0	0	0	0	0	0	0	0	0	0	0	0	0	0	0	0	0	0	0	0	0	0	0	1	0	0	0	2	1	1	2	3	0	0	0
ASV_002286	0	0	0	0	0	0	0	0	0	0	0	0	0	0	0	0	0	0	0	0	0	0	0	0	0	0	0	0	0	0	0	0	0	0	0	0	0	0	0	0	0	0	0	0	0	0	0	0	0
ASV_021870	0	0	0	0	0	0	0	0	3	0	0	0	0	0	0	0	0	0	0	0	0	0	0	0	0	0	0	0	0	0	0	0	0	0	0	0	0	0	0	0	0	0	0	0	0	0	0	0	0
ASV_041702	0	0	0	0	0	0	0	0	0	0	0	0	0	0	0	0	0	0	0	0	0	0	0	0	0	0	0	0	0	0	0	0	0	0	1	0	0	0	0	0	0	0	0	0	0	20	71	35	625
ASV_002290	0	0	0	0	0	0	0	0	0	0	0	0	0	0	0	0	0	0	0	0	0	0	0	0	0	0	0	0	0	0	0	0	0	0	0	0	0	0	0	0	0	0	0	0	0	0	0	1	0
ASV_002378	0	0	0	0	0	0	0	0	0	0	0	0	0	0	0	0	0	0	0	0	0	0	0	0	0	0	0	0	0	0	0	0	0	0	0	0	0	0	0	0	0	0	0	0	0	0	0	0	0
ASV_002388	7	0	0	2	0	1	0	1	0	0	0	0	1	0	13	0	6	0	7	1	177	0	226	4	160	5	2	65	1	26	0	27	2	1	0	2	0	10	0	8	0	4	0	4	0	0	0	0	0
ASV_003211	0	0	0	0	0	0	0	0	0	0	0	0	0	0	0	0	0	0	0	0	0	0	0	0	0	0	0	0	0	0	0	0	0	0	0	0	0	0	0	0	0	0	0	0	0	0	0	0	0
ASV_003562	0	0	0	0	0	0	0	0	0	0	0	0	0	0	0	0	0	0	0	0	0	0	0	0	0	0	0	0	0	0	0	0	0	0	0	0	0	0	0	0	0	0	0	0	0	0	0	0	0
ASV_004355	0	0	0	0	0	0	0	0	0	0	0	0	0	0	0	0	0	0	0	0	0	0	0	0	0	0	0	0	0	0	0	0	0	0	0	0	0	0	0	0	0	0	0	0	0	0	0	0	0
ASV_002412	0	0	0	0	0	0	0	0	0	0	0	0	0	0	0	0	0	0	0	0	0	0	0	0	0	0	0	0	0	0	0	0	0	0	0	0	0	0	0	0	0	0	0	0	0	0	1	0	0
ASV_004325	0	0	0	0	0	0	0	0	0	0	1	0	0	0	2	5	4	2	7	6	10	2	26	22	16	41	12	9	16	5	6	2	2	33	32	15	35	86	25	1	4	4	10	1	7	20	7	26	64
ASV_002611	0	0	0	0	0	0	0	0	0	0	0	0	0	0	0	0	0	0	0	0	0	0	0	0	0	0	0	0	0	0	0	0	0	0	0	0	0	0	0	0	0	0	0	0	0	0	0	0	0
ASV_004170	0	0	0	0	0	0	0	0	0	0	0	0	0	0	0	0	0	0	0	0	0	0	0	1	0	3	0	0	0	0	0	0	0	0	1	0	0	4	0	0	3	0	1	0	0	1	0	3	5
ASV_002393	0	0	0	0	0	0	0	0	0	0	0	0	0	0	0	0	0	0	0	0	0	0	0	0	0	0	0	0	0	0	0	0	0	0	0	0	0	0	0	0	0	0	0	0	0	0	0	0	0
ASV_003458	0	0	0	0	0	0	0	0	0	0	0	0	0	0	0	0	0	0	0	0	0	0	0	0	0	0	0	0	0	0	0	0	0	0	0	0	0	0	0	0	0	0	0	0	0	0	0	0	0
ASV_002220	0	0	0	0	0	0	0	0	0	1	0	0	0	0	0	0	0	0	0	0	0	0	1	0	1	0	1	1	1	2	0	1	0	0	0	0	0	0	0	0	0	0	0	0	0	0	0	0	0
ASV_002329	0	0	0	0	0	0	0	0	0	0	0	0	0	0	0	0	0	0	0	0	0	0	0	0	0	0	0	0	0	0	0	0	0	0	0	0	0	0	0	0	0	0	0	0	0	0	0	0	0
ASV_002546	0	0	0	0	0	0	0	0	0	0	0	0	0	0	0	0	0	0	0	0	0	0	0	0	0	0	0	0	0	0	0	0	0	0	0	0	0	0	0	0	0	0	0	0	0	0	0	0	0
ASV_002903	0	0	0	0	0	0	0	0	0	0	0	0	0	0	0	0	0	0	0	0	0	0	0	0	0	0	0	0	0	0	0	0	0	0	0	0	0	0	0	0	0	0	0	0	0	0	0	0	0
ASV_002350	0	0	0	0	0	0	0	0	0	0	0	0	0	0	0	0	0	0	0	0	0	0	0	0	0	0	0	0	0	0	0	1	0	0	0	0	0	0	0	0	0	0	0	0	0	0	0	0	0
ASV_003649	0	0	0	0	0	0	0	0	0	1	0	0	0	0	0	0	0	0	0	0	0	0	0	0	0	0	0	0	0	0	0	0	0	0	0	0	0	0	0	0	0	0	0	0	0	0	0	0	0
ASV_000837	19	46	41	29	2	7	1	13	55	102	48	41	9	6	24	32	32	8	54	8	10	0	23	0	3	0	4	2	0	2	1	2	0	2	0	2	0	6	0	0	0	0	0	1	0	0	0	0	0
ASV_002253	0	0	0	0	0	0	0	0	0	0	0	0	0	0	0	0	0	0	0	0	0	0	0	0	0	0	0	0	0	0	0	0	0	0	0	0	0	0	0	0	0	0	0	0	0	0	0	0	0
ASV_001037	22	93	14	85	3	8	3	33	37	21	24	11	6	0	8	3	11	0	9	0	0	0	0	1	0	0	0	0	0	0	0	1	0	1	0	0	0	3	0	0	0	0	0	0	0	0	0	0	0
ASV_002365	0	0	0	0	0	0	0	0	0	0	0	0	0	0	0	0	0	0	0	0	3	0	13	0	5	4	0	16	0	15	0	16	0	22	1	27	0	144	0	21	0	56	0	71	0	41	0	19	0
ASV_002456	0	0	0	0	0	0	0	0	0	0	0	0	0	0	0	0	0	0	0	0	0	0	0	0	0	0	0	0	0	0	0	0	0	0	0	0	0	0	0	0	0	0	0	0	0	0	0	0	0
ASV_002567	0	0	0	0	0	0	0	0	0	0	0	0	0	0	0	0	0	0	0	0	0	0	0	0	0	0	0	0	2	0	0	0	0	0	0	0	0	0	0	0	11	0	50	0	54	1	6	5	108
ASV_002622	0	0	25	59	1	76	48	104	11	5	12	6	51	27	0	0	0	0	0	0	0	0	0	1	0	0	0	1	0	0	0	0	0	0	0	0	0	0	0	0	0	0	0	1	0	0	0	0	0
ASV_002880	0	0	0	0	0	0	0	0	5	29	5	16	5	1	3	32	9	11	6	7	21	4	39	13	22	75	189	19	151	19	65	12	24	2	0	2	3	1	0	0	0	0	0	3	0	0	0	0	0
ASV_012891	0	0	0	0	0	0	0	0	0	0	0	0	0	0	0	0	0	0	0	0	0	0	0	0	0	0	0	0	0	0	0	0	0	4	9	2	16	8	7	0	0	0	0	0	0	4	54	8	651
ASV_001956	0	0	5	159	9	121	15	225	1	0	11	0	15	7	0	0	0	0	0	0	0	0	1	0	0	0	0	0	0	0	0	0	0	0	0	0	0	1	0	0	0	0	0	0	0	0	0	0	0
ASV_002361	0	0	0	0	0	0	0	0	0	0	0	0	0	0	0	0	0	0	0	0	0	0	0	0	0	0	0	0	0	0	0	0	0	0	0	0	0	1	0	0	0	0	0	0	0	0	0	0	0
ASV_001670	0	0	0	0	0	0	0	0	0	0	0	0	0	0	0	0	0	0	0	0	0	0	0	0	0	0	0	0	0	0	0	0	0	0	0	0	0	0	0	0	0	0	0	0	0	0	0	0	0
ASV_002065	0	0	0	0	0	0	0	0	0	0	0	0	0	0	0	0	0	0	0	0	0	0	0	0	0	0	0	0	0	0	0	0	0	0	0	0	0	0	0	0	0	0	0	0	0	0	0	0	0
ASV_002534	0	0	0	0	0	0	0	0	0	0	0	0	0	0	0	0	0	0	0	0	0	0	0	0	0	0	0	0	0	0	0	0	0	0	0	0	0	0	0	0	0	0	0	0	0	0	0	0	0
ASV_003197	0	0	5	0	2	1	5	0	1	125	2	79	2	72	0	2	0	73	0	44	14	0	10	3	10	3	0	0	0	0	0	0	0	0	0	0	0	0	0	0	0	0	0	0	0	0	0	0	0
ASV_006049	0	0	0	0	0	0	0	0	0	0	0	0	0	0	0	0	0	0	0	0	0	0	0	0	0	0	0	0	0	0	0	0	0	0	0	0	0	0	0	0	0	0	0	0	0	0	0	0	0
ASV_002595	0	0	0	0	0	0	0	0	0	0	0	0	0	0	0	0	0	0	0	0	0	0	0	0	0	0	0	0	0	0	0	0	0	0	0	0	0	0	0	0	0	0	0	0	0	0	0	1	0
ASV_002939	0	0	0	0	0	0	0	0	0	0	0	0	0	0	0	0	0	0	0	0	0	0	0	0	0	0	0	0	0	0	0	0	0	0	0	0	0	0	0	0	0	0	0	0	0	0	0	0	0
ASV_003542	0	0	1	0	0	0	0	0	0	8	0	6	0	0	0	15	0	9	0	8	0	0	0	0	0	0	0	1	1	0	0	0	0	0	0	0	0	0	0	0	0	0	0	0	0	0	0	0	0
ASV_001915	0	0	0	0	0	0	0	0	0	0	0	0	0	0	0	0	0	0	0	0	0	0	0	0	0	0	0	0	0	0	0	0	0	0	0	0	0	0	0	0	0	0	0	0	0	0	0	0	0
ASV_002019	0	0	0	0	0	0	0	0	0	1	0	0	0	0	0	0	0	0	0	0	0	0	0	0	0	0	0	0	0	0	0	0	0	0	0	0	0	0	0	0	0	0	0	0	0	0	0	0	0
ASV_007592	0	0	0	0	0	0	0	0	0	0	0	0	0	0	1	0	0	0	0	0	0	0	0	0	0	0	0	0	0	0	0	0	0	0	0	0	0	0	0	0	0	0	0	0	0	0	0	0	0
ASV_002652	0	5	14	107	6	137	64	136	0	0	0	0	1	1	0	0	1	0	0	0	0	0	1	0	0	0	0	0	0	0	0	1	0	0	0	2	0	1	0	3	0	0	0	0	0	0	0	0	0
ASV_002653	0	0	0	0	0	0	0	0	0	0	0	0	0	0	0	0	0	0	0	0	0	0	0	0	1	0	0	0	0	0	0	0	0	0	0	0	0	0	0	0	0	0	0	0	0	0	0	0	0
ASV_002968	0	0	0	0	0	0	0	0	0	0	0	0	0	0	0	0	0	0	0	0	1	2	0	15	0	31	9	3	9	1	5	4	0	0	2	7	1	12	0	0	6	0	3	0	1	2	0	3	3
ASV_022859	0	0	0	0	0	0	0	0	1	2	0	0	0	1	0	0	0	1	0	0	0	0	0	0	0	0	0	0	0	0	0	0	0	0	0	0	0	0	0	0	0	0	0	0	0	0	0	0	0
ASV_002659	0	0	0	0	0	0	0	0	0	0	0	0	0	0	0	0	0	0	0	0	0	0	0	0	0	0	0	0	0	0	0	0	0	0	0	0	0	0	0	0	0	0	0	0	0	0	0	0	0
ASV_002738	0	0	0	136	5	181	25	88	3	0	9	0	0	0	5	0	36	0	42	0	0	0	0	0	0	0	0	0	0	0	0	0	0	0	0	0	0	0	0	0	0	0	0	0	0	0	0	0	0
ASV_002795	8	34	17	10	0	0	0	2	22	145	14	57	1	7	8	81	9	45	6	23	13	0	13	14	11	69	22	0	9	3	8	2	1	1	0	2	0	3	0	0	0	0	1	1	0	0	0	0	0
ASV_002946	0	0	0	0	0	0	0	0	0	0	0	0	0	0	0	0	0	0	0	0	0	0	0	0	0	0	0	0	0	0	0	0	0	0	0	0	0	0	0	0	0	0	0	0	0	0	0	0	0
ASV_002336	0	0	0	0	0	0	0	0	0	0	1	0	0	0	0	0	0	0	0	0	0	0	0	0	0	0	0	0	0	0	0	0	0	0	0	0	0	0	0	43	0	159	0	323	0	80	0	94	0
ASV_002360	0	0	0	0	0	0	0	0	0	0	0	0	0	0	30	0	55	1	88	2	14	0	35	1	11	1	1	12	1	7	0	14	0	9	0	23	0	93	0	38	0	90	2	152	1	0	0	0	0
ASV_003049	0	0	364	18	66	21	135	19	0	2	0	0	0	0	0	0	0	0	0	0	0	0	0	0	0	0	0	0	0	0	0	0	0	0	0	0	0	0	0	0	0	0	0	0	0	0	0	0	0
ASV_002495	0	0	0	0	0	0	0	0	0	0	0	0	0	0	0	0	0	0	0	0	0	0	0	0	0	0	0	0	0	0	0	0	0	1	0	0	0	2	0	35	0	53	2	303	6	120	0	71	1
ASV_002512	0	0	0	0	0	0	0	0	0	0	0	0	0	0	0	0	0	0	0	0	0	0	0	0	0	0	0	0	0	0	0	0	0	0	0	0	0	0	1	0	0	0	0	0	0	0	0	0	0
ASV_002516	0	0	1	130	0	103	2	117	15	0	14	0	66	10	0	0	0	0	0	0	0	0	0	0	0	0	0	0	0	0	0	0	0	0	0	0	0	0	0	0	0	0	0	0	0	0	0	0	0
ASV_007159	0	0	0	0	0	0	0	0	0	0	0	0	0	0	0	0	0	0	0	0	0	0	0	0	0	0	0	0	0	0	0	0	0	0	0	0	0	0	0	0	0	0	0	0	0	0	0	0	0
ASV_002636	70	56	44	23	4	2	3	2	75	34	76	23	4	1	34	19	38	9	60	7	11	0	15	1	3	3	2	3	2	8	3	9	0	1	0	0	0	3	0	1	0	0	0	0	0	0	0	0	0
ASV_002346	0	1	16	148	8	56	10	72	46	30	33	8	11	13	7	1	4	3	12	3	1	0	0	0	0	0	0	0	0	0	0	0	0	0	0	0	0	1	0	0	0	0	0	0	0	0	0	0	0
ASV_003779	0	0	1	5	1	2	0	1	3	0	6	1	2	0	2	0	2	0	5	0	0	0	0	0	0	0	0	0	0	0	0	0	1	0	0	0	0	0	0	0	0	0	0	0	0	0	0	0	0
ASV_001990	0	0	0	0	0	0	0	0	0	0	0	0	0	0	0	0	0	0	0	0	0	0	0	0	0	0	0	0	0	0	0	0	0	0	0	0	0	0	0	0	0	0	0	0	1	0	0	0	1
ASV_003071	0	0	0	0	0	0	0	0	0	0	0	0	0	0	0	0	0	0	0	0	0	0	0	0	0	0	1	0	0	0	0	0	0	0	0	0	0	0	0	0	0	0	0	0	0	0	0	0	0
ASV_002554	0	0	0	0	0	0	0	0	0	0	0	0	0	0	0	0	0	0	0	0	0	0	0	0	0	0	0	0	0	0	0	0	0	0	0	0	0	0	0	0	0	0	0	0	0	0	0	0	0
ASV_001641	0	0	0	0	0	0	0	0	0	0	0	0	0	0	0	0	0	0	0	0	0	0	0	0	0	0	0	0	0	0	0	0	0	0	0	0	0	0	0	0	0	0	0	0	0	0	0	0	0
ASV_002504	0	0	0	0	0	0	0	0	0	0	0	0	0	0	0	0	0	0	0	0	0	0	0	0	0	0	2	5	1	1	0	2	0	3	4	7	1	13	3	3	12	11	7	6	8	7	0	2	0
ASV_002942	0	0	0	0	0	0	0	0	1	0	0	3	0	1	1	2	0	7	1	13	2	0	3	18	2	21	7	7	8	5	3	4	0	7	5	3	2	26	11	1	5	0	8	0	5	1	0	1	0
ASV_002976	0	0	0	0	0	0	0	0	0	0	0	0	0	0	0	0	0	0	0	0	0	0	0	0	0	0	0	0	0	0	0	0	0	0	0	0	0	0	0	0	0	0	0	0	0	0	0	0	0
ASV_013558	0	1	0	14	0	5	0	4	37	0	69	0	5	0	72	0	153	0	111	0	31	0	119	0	45	0	0	36	0	24	0	6	0	2	0	0	0	5	0	0	0	0	0	0	0	0	0	0	0
ASV_002718	0	0	0	0	0	0	0	0	0	0	0	0	0	0	0	0	0	0	0	0	0	0	0	0	0	0	0	0	0	0	0	0	0	0	0	0	0	0	0	0	0	0	0	0	0	0	0	0	0
ASV_031751	0	0	0	0	0	0	0	0	0	0	0	0	0	0	0	0	0	0	0	0	0	0	0	0	0	0	0	0	0	0	0	0	0	0	0	0	0	0	0	0	0	0	0	0	0	0	0	0	0
ASV_002670	0	0	25	133	10	59	12	130	22	12	40	11	32	3	0	0	1	0	1	2	0	0	0	0	0	0	0	0	0	0	0	0	0	0	0	0	0	0	0	0	0	0	0	0	0	1	0	0	0
ASV_002791	0	0	98	4	109	1	50	0	1	13	0	22	0	3	0	0	0	0	0	0	0	0	0	0	0	0	1	0	0	0	0	0	0	0	0	0	0	0	0	0	0	0	0	0	0	0	0	0	0
ASV_002439	0	0	0	0	0	0	0	0	0	0	0	0	0	0	0	0	0	0	0	0	9	0	3	0	5	1	0	18	3	5	0	16	0	1	0	7	0	24	0	0	0	0	0	0	0	0	0	3	0
ASV_003369	0	0	0	0	0	0	0	0	0	0	0	0	0	0	0	0	0	0	0	0	0	0	0	0	0	0	0	0	0	0	0	0	0	0	0	0	0	0	0	0	0	0	0	0	0	0	0	0	0
ASV_002402	0	0	0	0	0	0	0	0	0	0	0	0	0	0	0	0	0	0	0	0	0	0	0	0	0	0	0	0	0	0	0	0	0	0	0	0	0	0	0	0	0	0	0	0	0	0	0	0	0
ASV_002770	2	0	0	1	0	0	0	0	4	0	8	0	1	0	7	0	15	2	10	0	16	0	14	0	4	0	0	7	0	8	0	13	0	5	0	2	0	16	0	0	0	0	0	0	1	0	0	0	0
ASV_009189	0	0	0	0	0	0	0	0	0	0	0	0	0	0	0	0	0	0	1	0	22	0	45	2	19	2	18	154	9	103	13	130	8	0	0	1	0	9	0	0	0	0	0	0	0	0	0	0	0
ASV_002606	0	0	0	0	0	0	0	0	0	0	0	0	0	0	0	0	0	0	0	0	0	0	0	0	0	0	0	0	0	0	0	0	0	0	0	0	0	0	0	0	0	0	0	0	0	0	0	0	0
ASV_002238	0	0	0	0	0	0	0	0	0	1	0	0	0	0	0	0	0	0	0	0	0	0	0	0	0	0	0	0	0	0	0	0	0	0	0	0	0	0	0	0	0	0	0	0	0	0	0	0	0
ASV_002530	0	0	0	1	0	0	0	0	0	0	1	0	2	1	6	0	0	0	0	0	0	0	0	0	0	0	0	0	0	0	0	0	0	0	0	0	0	0	0	0	0	0	0	0	0	0	0	0	0
ASV_002541	0	0	0	0	0	0	0	0	1	0	0	0	0	0	0	0	0	0	0	0	0	0	0	0	0	0	0	0	0	0	0	0	0	0	0	0	0	0	0	0	0	0	0	0	0	0	0	0	0
ASV_002318	0	0	0	0	0	0	0	0	0	0	0	0	0	0	0	0	0	0	0	0	0	0	0	0	0	0	0	0	0	0	0	0	0	0	0	0	0	0	0	0	0	0	0	0	0	0	0	0	0
ASV_025401	0	0	0	0	0	0	0	0	0	0	0	0	0	0	0	0	0	0	0	0	0	0	0	0	0	0	0	0	0	0	0	0	0	0	0	0	0	0	0	0	0	0	0	0	0	0	0	0	0
ASV_002536	0	0	0	0	0	0	0	0	0	0	0	0	0	0	0	0	0	0	0	0	0	0	0	0	0	0	0	0	0	0	0	0	0	0	0	0	0	0	0	0	0	0	0	0	0	0	0	0	0
ASV_003296	0	0	0	0	0	0	0	0	0	0	0	0	0	0	0	0	0	0	0	0	0	0	0	0	0	0	0	0	0	0	0	0	0	0	0	0	0	0	0	0	0	0	0	0	0	0	0	0	0
ASV_001376	70	14	7	60	0	21	1	36	28	20	32	8	0	1	2	0	4	0	10	0	0	0	2	0	1	0	2	0	0	0	1	2	0	0	0	1	0	4	0	0	0	0	0	0	0	2	0	0	0
ASV_003191	8	4	3	124	0	16	3	19	28	9	61	1	0	0	0	0	1	0	0	0	0	0	0	0	0	0	0	0	0	0	0	0	9	0	0	0	0	0	0	0	0	0	0	0	0	0	0	0	0
ASV_010620	9	61	4	58	2	4	0	4	5	0	4	0	0	0	0	0	0	0	0	0	0	0	0	0	0	0	0	0	0	0	0	0	19	0	0	0	0	0	0	0	0	0	0	0	0	0	0	0	0
ASV_001889	0	0	12	133	4	59	12	137	9	1	19	0	18	1	0	0	0	0	0	0	0	0	2	0	0	0	0	0	0	0	0	0	0	0	0	0	0	2	0	0	0	0	0	0	0	0	0	0	0
ASV_002184	0	0	5	194	2	61	2	123	4	0	5	0	3	0	0	0	0	0	4	0	0	0	0	0	0	0	0	0	0	1	0	0	11	0	0	0	0	0	0	0	0	0	0	0	0	0	0	0	0
ASV_002420	0	0	0	0	0	0	0	0	0	0	0	0	0	0	0	0	0	0	0	0	0	0	0	0	0	0	0	0	0	0	0	0	0	0	0	0	0	0	0	0	0	0	0	0	0	0	0	0	0
ASV_002789	0	0	10	63	3	40	10	40	101	8	99	4	25	49	0	0	2	0	0	0	0	0	0	0	0	0	0	0	0	0	0	0	0	0	0	0	0	0	0	0	0	0	0	0	0	0	0	0	0
ASV_002296	0	0	0	0	0	0	0	0	0	0	0	0	0	0	0	0	0	0	0	0	0	0	0	0	0	0	0	0	0	0	0	0	0	0	0	0	0	0	0	0	0	0	0	0	0	0	0	0	0
ASV_000495	3	11	4	7	1	0	0	2	74	40	68	17	2	0	49	69	60	30	83	18	5	0	6	4	2	2	15	9	13	5	1	3	0	0	1	7	0	3	0	0	0	3	0	7	4	0	0	0	0
ASV_002381	0	0	0	0	0	0	0	0	0	0	0	0	0	0	0	0	0	0	0	0	0	0	0	0	0	0	0	0	0	0	0	0	0	1	0	3	0	7	0	4	0	12	0	9	0	9	0	18	0
ASV_002675	0	0	0	0	0	0	0	0	0	0	0	0	0	0	0	0	0	0	0	0	0	0	0	0	0	0	0	0	0	0	0	0	0	0	0	0	0	0	0	0	0	0	0	0	0	0	0	0	0
ASV_001175	0	0	0	2	0	0	0	2	34	10	21	1	0	0	14	1	20	0	16	1	3	0	5	0	3	0	4	3	1	0	0	0	0	0	0	0	0	0	0	0	0	0	0	0	2	0	0	0	0
ASV_002663	33	16	0	15	0	1	0	2	2	0	1	0	0	0	0	0	0	0	0	0	0	0	0	0	0	0	0	0	0	0	0	1	12	0	0	0	0	0	0	0	0	0	0	0	0	0	0	0	0
ASV_002851	0	0	0	0	0	0	0	0	0	0	0	0	0	0	0	0	0	0	0	0	0	0	0	0	0	0	0	0	0	0	0	0	0	0	0	0	0	0	0	0	0	0	0	0	0	0	0	1	0
ASV_002899	0	0	0	0	0	0	0	0	0	0	0	0	0	0	0	0	0	0	0	0	2	0	0	9	1	42	33	3	18	1	1	3	1	0	2	1	0	1	0	0	0	0	0	0	0	0	0	0	0
ASV_002331	0	0	0	0	0	0	0	0	0	0	0	0	0	0	0	0	1	0	0	0	0	0	0	0	0	0	0	0	0	0	0	0	0	0	0	0	0	0	0	0	0	0	0	0	0	0	0	0	0
ASV_006756	54	82	2	50	2	8	0	11	15	2	15	1	1	0	0	0	4	0	3	0	0	0	0	0	0	0	0	0	0	0	0	0	3	0	0	0	0	0	0	0	0	0	0	0	0	0	0	0	0
ASV_022331	0	0	0	0	0	0	0	0	0	0	0	0	0	0	0	0	0	0	0	0	0	0	0	0	0	0	0	0	0	0	0	0	0	0	0	0	0	0	0	0	0	0	0	0	0	0	0	0	0
ASV_002244	0	0	0	0	0	0	0	0	0	0	0	0	0	0	0	0	0	0	0	0	0	0	0	0	0	0	0	0	0	0	0	0	0	0	0	0	0	0	0	0	0	0	0	0	0	0	0	0	0
ASV_002665	0	0	0	0	0	0	1	0	0	0	0	0	0	0	0	0	0	0	0	0	0	0	0	0	0	0	0	0	0	0	0	0	0	0	0	0	0	0	0	0	0	0	0	0	0	0	0	0	0
ASV_003059	0	0	29	0	34	13	46	3	4	76	1	73	0	49	0	4	0	19	0	4	0	0	1	2	2	2	0	0	0	0	0	0	0	0	0	0	0	0	0	0	0	0	0	0	0	0	0	0	0
ASV_003138	0	0	2	3	0	2	5	3	0	0	0	0	1	7	0	0	0	0	0	0	0	0	0	0	0	0	0	0	1	2	1	1	0	0	0	0	0	0	0	0	0	0	0	0	0	0	0	0	0
ASV_000696	9	7	0	0	0	0	0	0	2	3	0	0	0	0	0	1	0	0	1	0	0	0	0	2	1	0	0	0	1	0	1	0	0	1	0	1	1	0	0	0	2	1	5	2	1	1	0	0	0
ASV_003098	0	0	15	6	12	0	2	1	36	14	30	5	4	6	17	0	88	14	57	12	0	0	0	1	0	0	0	0	0	0	0	0	0	0	0	0	0	0	0	0	0	0	0	0	0	0	0	0	0
ASV_001662	0	0	10	0	0	0	0	0	0	3	1	1	0	0	0	0	0	0	0	0	0	0	0	0	0	0	0	0	0	0	0	0	594	0	0	0	0	0	0	0	0	0	0	0	0	0	0	0	0
ASV_002714	0	0	0	0	0	0	0	0	0	0	0	0	0	0	0	0	0	0	0	0	0	0	0	0	0	0	0	0	0	0	0	0	0	0	0	4	1	13	0	0	2	0	2	0	0	0	1	3	2
ASV_002783	0	0	0	0	0	0	0	0	0	0	0	0	0	0	0	0	0	0	0	0	0	0	0	0	0	0	0	0	0	0	0	0	0	0	0	0	0	0	0	0	0	0	0	0	0	0	0	0	0
ASV_003244	0	0	0	0	0	0	0	0	0	1	0	0	0	0	1	7	3	1	3	3	12	0	26	16	12	48	103	30	118	16	54	11	14	1	5	3	2	10	0	0	6	0	10	1	5	0	0	0	1
ASV_002624	13	23	34	28	6	3	2	19	67	69	61	33	15	9	20	17	29	2	18	7	3	0	7	0	3	3	1	0	2	0	0	1	0	1	1	0	2	3	0	0	0	0	0	0	0	0	0	0	0
ASV_002866	1	0	17	93	16	105	129	111	2	1	0	1	3	5	0	0	3	0	0	0	0	0	0	0	0	0	0	0	0	0	0	0	0	0	0	0	0	0	0	0	0	0	0	0	0	0	0	0	0
ASV_022675	0	2	1	3	0	0	0	0	8	1	1	1	3	1	18	5	23	1	5	0	0	0	2	5	4	0	1	0	0	0	0	2	0	2	0	0	0	0	0	0	0	0	0	0	0	0	0	0	0
ASV_014547	0	0	9	12	1	4	5	3	1	1	6	2	13	67	0	0	1	3	0	0	0	0	0	0	0	0	0	0	0	0	0	0	0	0	0	0	0	0	0	0	0	0	0	0	0	0	0	0	0
ASV_016095	0	0	0	0	0	0	0	0	0	0	0	0	0	0	0	0	0	0	0	0	0	0	0	0	0	0	0	0	0	0	0	0	0	0	0	0	0	0	0	0	0	0	0	0	0	0	0	0	0
ASV_031201	0	0	2	7	1	2	2	2	44	52	55	23	29	2	13	12	45	10	18	10	5	0	19	2	7	5	1	6	6	4	8	2	0	2	1	0	0	9	1	2	1	0	0	0	5	0	0	0	0
ASV_001383	0	0	0	0	0	0	0	0	0	0	0	0	0	0	0	0	0	0	0	0	0	0	0	0	0	0	0	0	0	0	0	0	0	0	0	0	0	0	0	0	0	0	0	0	0	0	0	0	0
ASV_002419	0	0	0	0	0	0	0	0	0	0	0	0	0	0	0	0	0	0	0	0	0	0	0	0	0	0	0	0	0	0	0	0	0	0	0	0	0	0	0	0	0	0	0	0	0	0	0	0	0
ASV_002477	0	0	0	0	0	0	0	0	0	0	0	0	0	0	0	0	0	0	0	0	0	0	0	0	0	0	0	1	0	0	0	1	0	30	0	43	0	164	0	56	0	140	0	115	0	0	0	1	0
ASV_002810	0	1	0	0	0	0	0	0	30	61	41	23	8	14	73	163	56	41	94	65	7	0	4	0	4	0	0	3	0	3	0	4	0	0	0	0	0	0	0	0	0	0	0	0	0	0	0	0	0
ASV_002867	0	0	6	0	2	0	3	0	0	0	0	0	0	0	0	0	0	0	0	0	0	0	0	0	0	0	0	0	0	0	0	0	0	0	0	0	0	0	0	0	0	0	0	0	0	0	0	0	0
ASV_001297	0	0	0	0	0	0	0	0	0	0	0	0	0	0	0	0	0	1	0	0	0	0	0	0	0	0	0	0	0	0	0	0	0	0	0	0	1	2	0	0	0	0	0	0	0	1	2	0	29
ASV_002309	0	0	0	0	0	0	0	0	0	0	0	0	0	0	0	0	0	0	0	0	0	0	0	0	0	0	0	0	0	0	0	0	0	0	0	0	0	0	0	0	0	0	0	0	0	0	0	0	0
ASV_003513	0	0	0	0	0	0	0	0	0	0	0	0	0	0	0	0	0	0	0	0	0	0	0	0	0	0	0	0	0	0	0	0	0	0	0	0	0	0	0	0	0	0	0	0	0	0	0	0	0
ASV_033605	0	1	0	0	0	0	0	0	0	0	0	0	0	0	0	0	0	0	0	0	0	0	0	0	0	0	0	0	0	0	0	0	0	0	0	0	0	0	0	0	0	0	0	0	0	0	0	0	0
ASV_002945	0	0	0	0	0	0	0	0	0	0	0	0	0	0	0	0	0	0	0	0	4	1	5	3	2	5	3	8	2	7	2	5	0	0	0	5	0	9	0	0	1	1	0	0	2	2	0	0	0
ASV_002445	0	0	0	0	0	0	0	0	0	0	0	0	0	0	0	0	0	0	0	0	29	0	23	5	11	18	5	32	19	30	16	48	13	3	0	0	0	7	0	0	2	0	5	0	0	0	0	0	0
ASV_002633	0	0	0	0	0	0	0	0	0	0	0	0	0	0	0	0	0	0	0	0	0	0	0	0	0	0	0	0	0	0	0	0	0	0	0	0	0	0	0	0	0	0	0	0	0	0	0	0	0
ASV_001963	0	0	0	0	0	0	0	0	0	0	0	0	0	0	0	0	0	0	0	0	0	0	0	0	0	0	0	0	0	0	0	0	3	0	0	0	0	0	0	0	0	0	0	0	0	0	0	0	0
ASV_002593	0	0	0	0	0	0	0	0	0	0	0	0	0	0	0	0	0	0	0	0	0	0	0	0	0	0	0	0	0	0	0	0	0	0	0	0	0	1	0	0	0	0	0	0	0	9	0	29	1
ASV_002852	0	0	0	0	0	0	0	0	0	1	0	0	0	0	0	1	1	0	0	0	0	0	1	0	0	0	0	0	0	0	1	0	0	0	0	0	0	0	0	0	0	0	0	0	0	0	0	0	0
ASV_003056	0	0	0	1	0	0	0	0	0	0	0	0	0	0	0	1	0	0	0	0	2	2	0	10	4	21	36	7	33	2	14	8	3	0	1	2	0	6	0	0	1	0	1	0	4	0	0	0	4
ASV_002762	10	34	25	27	7	6	1	7	68	69	49	32	13	8	24	18	44	6	46	17	6	0	6	1	1	5	0	1	0	4	1	0	0	3	0	1	0	11	0	2	0	1	0	4	0	0	0	0	0
ASV_003560	0	0	0	0	0	0	0	0	0	0	0	0	0	0	0	0	0	0	0	0	0	0	0	0	0	0	0	0	0	0	0	0	0	0	0	0	0	0	0	0	0	0	0	0	0	0	0	0	0
ASV_003261	0	0	0	0	0	0	0	0	0	0	0	0	0	0	0	0	0	0	0	0	0	0	0	1	0	0	0	0	0	0	0	0	0	0	0	0	0	0	0	0	0	0	0	0	0	0	0	0	0
ASV_002582	0	0	0	0	0	0	0	0	0	0	0	0	0	0	0	0	0	0	0	0	2	0	0	0	0	0	0	0	2	0	0	2	0	1	0	4	0	20	0	0	0	0	0	0	0	0	0	0	0
ASV_002847	0	0	0	0	0	0	0	0	0	0	0	0	0	0	0	0	0	0	0	0	1	0	1	1	1	0	4	1	3	1	0	2	0	0	0	2	0	1	0	0	1	0	5	0	0	0	0	0	0
ASV_004827	0	0	0	0	0	0	0	0	0	0	0	0	0	0	0	0	0	0	0	0	4	3	14	2	8	8	12	25	24	0	16	12	1	11	5	6	1	13	2	2	5	7	6	6	7	2	0	4	4
ASV_002135	0	0	0	0	0	0	0	0	0	0	0	0	0	0	0	0	0	0	0	0	0	0	0	0	0	0	0	0	0	0	0	0	0	0	0	0	0	0	0	0	0	0	0	0	0	0	0	0	0
ASV_002207	0	0	0	0	0	0	0	0	0	0	0	0	0	0	0	0	0	0	0	0	0	0	0	0	0	0	0	0	0	0	0	0	0	0	0	0	0	0	0	0	0	0	0	0	0	0	0	0	0
ASV_013358	0	0	0	0	0	0	0	0	2	6	0	4	0	0	9	150	1	18	8	80	0	0	0	1	0	0	42	0	62	2	73	0	0	1	14	0	11	1	10	0	56	0	19	0	14	0	0	0	1
ASV_002668	0	0	0	0	0	0	0	0	0	0	0	0	0	0	5	11	9	3	5	0	31	4	88	18	54	37	59	26	50	23	47	33	25	4	3	2	0	23	0	2	1	3	1	1	0	0	0	1	0
ASV_007968	0	0	0	0	0	0	0	0	0	0	0	0	0	0	0	0	0	0	0	0	0	0	0	0	0	0	0	0	0	0	0	0	0	0	0	0	0	0	0	0	0	0	0	0	0	0	0	0	0
ASV_001973	0	0	0	0	0	0	0	0	0	0	0	0	0	0	0	0	0	0	0	0	0	0	0	0	0	0	0	0	0	0	0	0	0	0	0	0	0	0	0	0	0	0	0	0	0	0	0	0	0
ASV_002376	0	0	0	0	0	2	0	1	0	0	0	0	0	0	2	0	0	0	0	0	21	1	31	8	17	29	26	26	12	14	6	20	5	12	3	18	1	76	2	3	11	0	8	0	3	3	0	2	1
ASV_001491	0	0	0	0	0	0	0	0	0	0	0	0	0	0	0	0	0	0	0	0	0	0	0	0	0	0	0	0	0	0	0	0	0	0	0	0	0	0	0	0	0	0	0	0	0	0	0	0	0
ASV_002588	0	0	0	0	0	0	0	0	0	0	0	0	0	0	0	0	0	0	0	0	0	0	0	0	0	0	0	0	0	0	0	0	0	0	0	0	0	0	0	0	0	0	0	0	0	0	0	0	0
ASV_002655	0	0	0	0	0	0	0	0	0	0	0	0	0	0	0	0	0	0	0	0	0	0	0	0	0	0	0	0	0	0	0	0	0	0	0	0	0	0	0	0	0	0	0	0	0	0	0	0	0
ASV_003149	0	0	0	0	0	0	0	0	0	0	0	0	0	0	0	0	0	0	0	0	0	0	0	0	0	0	2	0	0	0	1	0	0	0	1	0	0	1	0	0	2	0	1	0	0	0	2	0	14
ASV_002741	0	0	0	0	0	0	0	0	0	0	0	0	0	0	0	0	0	0	0	0	0	0	0	0	0	0	0	0	0	0	0	0	0	0	0	0	0	0	0	0	0	0	0	0	0	0	0	0	0
ASV_019519	0	0	0	0	0	0	0	0	0	0	0	0	0	0	0	0	0	0	0	0	0	0	0	0	0	0	0	0	0	0	0	0	0	0	0	0	0	0	0	0	0	0	0	0	0	0	0	0	0
ASV_001832	0	0	0	0	0	0	0	0	0	0	0	0	0	0	0	0	0	0	0	0	0	0	0	0	0	0	0	0	0	0	0	0	0	0	0	0	0	0	0	0	0	0	0	0	0	0	0	0	0
ASV_002686	0	0	0	0	0	0	0	0	0	0	0	0	0	0	0	0	0	0	0	0	0	0	0	0	0	0	9	0	7	0	5	0	0	0	0	0	0	0	0	0	0	0	0	0	0	0	0	0	0
ASV_002701	0	0	4	14	4	10	15	6	23	3	30	1	5	3	17	5	30	1	38	0	27	2	48	9	18	27	30	3	4	2	3	6	2	0	1	7	0	14	1	0	8	0	5	1	1	0	0	0	1
ASV_004071	3	3	0	32	0	11	0	9	48	0	86	0	29	0	47	0	75	0	63	0	25	0	86	0	49	0	0	24	0	14	0	5	1	2	0	0	0	6	0	0	0	1	0	1	0	0	0	0	0
ASV_002208	0	0	8	17	2	9	3	13	3	4	0	0	2	7	0	0	0	0	0	0	0	0	0	0	0	0	0	0	0	0	0	0	0	0	1	0	0	0	0	0	0	0	0	0	0	0	0	0	0
ASV_002573	0	0	0	0	0	0	0	0	0	0	0	0	0	0	0	0	0	0	0	0	0	1	1	0	0	1	7	0	11	0	6	1	1	0	8	0	15	6	2	0	100	5	118	3	106	0	0	0	2
ASV_002944	0	0	0	0	0	0	0	0	0	0	0	0	0	0	0	0	0	0	0	0	0	0	0	0	0	0	0	0	0	0	0	0	0	0	0	0	0	0	0	0	0	0	0	0	0	0	0	0	0
ASV_002893	0	0	0	0	0	0	0	0	0	0	0	0	0	0	0	0	0	0	0	0	0	0	0	0	0	0	0	1	0	0	2	0	0	34	26	37	10	148	4	14	19	19	11	54	12	20	4	19	18
ASV_002785	0	0	0	0	0	0	0	0	0	0	0	0	0	0	0	0	0	0	0	0	0	0	0	0	0	0	0	0	0	0	0	0	0	0	0	0	0	0	0	0	0	0	0	0	0	0	0	0	0
ASV_002411	0	0	0	0	0	0	0	0	0	0	0	0	0	0	0	2	0	0	0	0	63	15	55	75	34	218	126	0	62	1	41	8	5	0	2	1	1	0	2	0	5	0	3	0	1	0	0	0	0
ASV_002931	0	0	0	0	0	0	0	0	0	0	0	0	0	0	0	0	0	0	0	0	0	0	0	0	0	0	0	0	0	0	0	0	0	1	13	1	9	9	3	4	74	6	69	2	23	0	0	0	8
ASV_002805	0	0	0	0	0	0	0	0	0	0	0	0	0	0	0	0	0	0	0	0	4	0	0	0	0	0	2	1	0	3	0	0	0	35	11	13	0	212	6	0	0	2	0	2	0	19	1	13	0
ASV_003737	0	0	0	0	0	0	0	0	0	0	0	0	0	0	0	5	0	2	0	1	5	3	4	29	2	81	61	7	67	7	30	6	9	0	0	0	0	0	0	0	0	1	0	0	0	0	0	0	0
ASV_003202	0	0	0	0	0	0	0	0	0	0	0	0	0	0	0	1	0	0	0	0	9	3	14	99	12	190	56	1	40	2	20	5	13	2	8	2	5	8	4	0	5	0	3	0	0	0	0	0	4
ASV_003403	0	0	0	0	0	0	0	1	1	0	4	0	0	0	0	0	0	0	0	0	0	0	0	0	0	0	0	0	0	0	0	0	0	0	0	0	0	0	0	0	0	0	0	0	0	0	0	0	0
ASV_004111	0	0	0	0	0	0	0	0	0	0	0	0	0	0	0	0	0	0	0	0	0	0	0	0	0	0	0	0	0	0	0	0	0	0	0	0	0	0	0	0	0	0	0	0	0	0	0	0	0
ASV_002717	0	0	0	0	0	0	0	0	0	0	0	0	0	0	0	0	0	0	0	0	0	0	0	0	0	0	0	2	0	0	0	0	0	0	0	4	0	12	0	0	1	3	1	0	1	3	0	4	3
ASV_002977	0	0	0	0	0	0	0	0	0	0	0	0	0	0	0	0	0	0	0	0	0	0	0	0	0	0	0	0	0	0	0	0	0	0	0	0	0	0	0	0	0	0	0	0	0	0	0	0	0
ASV_031567	0	0	0	0	0	0	0	0	0	6	0	4	0	1	0	0	0	0	0	0	0	0	0	0	0	0	0	0	1	0	0	0	0	0	0	0	0	0	0	0	0	0	0	0	0	0	0	0	0
ASV_002610	0	0	0	0	0	0	0	0	0	0	0	0	0	0	0	0	0	0	0	0	0	0	0	0	0	0	0	0	0	0	0	0	0	0	0	0	0	0	0	0	0	0	0	0	0	0	0	0	0
ASV_002887	0	0	0	0	0	0	0	0	0	0	0	0	0	0	0	0	0	0	0	0	0	0	0	0	0	0	0	0	0	0	0	0	0	0	0	0	0	0	0	0	0	0	0	0	0	0	0	0	0
ASV_002493	1	0	2	105	4	32	8	35	43	6	37	3	8	21	0	0	1	0	3	0	4	0	3	1	2	0	0	1	0	4	0	3	0	2	0	2	0	0	0	0	0	0	0	0	0	0	0	0	0
ASV_002699	0	0	0	0	0	0	0	0	0	0	0	0	0	1	0	0	0	0	0	0	0	0	0	0	0	0	0	0	0	0	0	0	0	0	0	0	0	0	0	0	0	0	0	0	0	0	1	0	0
ASV_036413	0	0	42	5	17	1	18	1	1	10	0	2	10	91	0	0	0	0	0	0	0	0	0	0	0	0	0	0	0	0	0	0	0	0	0	0	0	0	0	0	0	0	0	0	0	0	0	0	0
ASV_001301	0	0	0	0	0	0	1	0	0	0	0	0	0	0	0	0	0	0	0	0	0	0	0	0	0	0	0	0	0	0	0	0	788	0	0	0	0	0	0	0	0	0	0	0	0	0	0	0	0
ASV_002705	0	0	0	0	0	0	0	0	0	0	0	0	0	0	0	0	0	0	0	0	0	0	0	0	0	0	0	0	0	0	0	0	0	0	0	0	0	0	0	0	0	0	0	0	0	0	0	0	0
ASV_002825	0	0	0	0	0	0	0	0	0	0	0	0	0	0	0	0	0	0	0	0	0	0	0	0	0	0	0	0	0	0	0	0	0	0	0	0	0	0	0	0	0	0	0	0	0	0	0	0	0
ASV_003159	0	0	0	0	0	0	0	0	0	0	0	0	0	0	0	0	0	0	0	0	0	0	0	0	0	0	0	0	0	0	0	0	0	0	0	0	0	0	0	0	0	0	0	0	0	0	0	0	0
ASV_011552	0	0	0	0	0	0	0	0	0	0	0	0	0	0	0	0	0	0	0	0	0	0	0	0	0	0	0	0	0	0	0	0	0	0	0	0	0	0	0	0	0	0	0	0	0	0	0	0	0
ASV_002654	0	0	3	4	4	9	24	3	29	1	86	2	17	3	2	1	89	0	39	1	2	0	7	14	1	27	9	2	25	2	5	4	1	0	0	0	0	0	0	0	0	0	0	0	0	0	0	0	0
ASV_002771	0	0	1	0	0	0	0	0	0	0	0	0	0	0	0	0	0	0	0	0	0	0	0	0	0	0	0	0	0	0	0	0	0	0	0	0	0	0	0	0	0	0	0	0	0	0	0	0	0
ASV_003426	0	0	0	0	0	0	0	0	0	0	0	0	0	0	0	0	0	0	0	0	0	0	0	0	0	0	0	0	0	0	0	0	0	0	0	0	0	0	0	0	0	0	0	0	0	0	0	0	0
ASV_002087	0	0	0	0	0	0	0	0	0	0	0	0	0	0	0	2	1	0	0	2	56	0	93	1	54	8	11	8	17	2	6	3	0	13	2	7	0	64	0	4	5	2	1	1	5	0	0	0	1
ASV_002730	0	0	0	0	0	0	0	0	0	0	0	0	0	0	0	0	0	0	0	0	0	0	0	0	0	0	0	0	0	0	0	0	0	0	0	0	0	0	0	0	0	0	0	0	0	0	0	0	0
ASV_003593	0	0	0	0	0	0	0	0	0	0	0	0	0	0	0	0	0	0	0	0	0	0	0	0	0	0	0	0	0	0	0	0	0	0	0	0	0	0	0	0	0	0	0	0	0	0	0	0	0
ASV_000545	0	0	0	0	0	0	0	0	1	0	1	0	0	0	0	0	3	0	0	0	5	0	3	0	1	0	0	2	0	0	2	1	0	0	0	0	0	1	0	0	0	0	0	0	0	0	0	0	0
ASV_000853	0	0	0	0	0	0	0	0	0	0	0	0	0	0	0	0	0	0	0	0	0	0	0	0	0	0	0	0	0	0	0	0	4	0	0	0	0	0	0	0	0	0	0	0	0	0	0	0	0
ASV_001584	17	19	9	5	0	9	3	6	11	3	9	1	1	0	10	0	2	1	8	1	23	0	46	0	16	0	0	7	0	4	0	6	0	3	0	0	0	6	0	1	0	0	0	0	0	0	0	1	0
ASV_002779	0	0	0	4	0	5	0	6	66	4	46	5	5	1	91	11	97	6	133	6	51	1	75	7	57	15	1	7	0	9	0	3	0	0	0	0	0	0	0	0	0	0	0	0	0	0	0	0	0
ASV_002396	0	0	0	0	0	0	0	0	0	0	0	0	0	0	0	0	0	0	0	0	0	0	0	0	0	0	0	0	0	0	0	0	0	0	0	0	0	0	0	0	0	0	0	0	0	0	0	0	0
ASV_002761	0	0	0	0	0	0	0	0	10	0	5	0	0	0	14	6	12	0	22	1	45	0	46	1	25	7	17	40	9	18	8	52	0	6	4	7	0	19	2	2	12	4	11	4	13	4	0	2	1
ASV_008526	0	0	5	4	1	0	0	0	4	2	0	1	0	0	0	0	0	0	0	0	0	0	0	0	0	0	1	0	0	0	0	0	0	0	0	0	0	0	0	0	0	0	0	0	0	0	0	0	0
ASV_003413	0	0	0	0	0	0	0	0	0	0	0	0	0	0	0	0	0	0	0	0	0	0	0	0	0	0	0	0	0	0	0	0	0	0	0	0	0	0	0	0	0	0	0	0	0	0	0	0	0
ASV_031798	0	0	0	0	0	0	0	0	0	0	0	0	0	0	0	0	0	0	0	0	0	0	0	0	0	0	0	0	0	0	0	0	0	0	0	0	0	0	0	0	0	0	0	0	0	0	0	0	0
ASV_002962	0	0	0	0	0	2	0	0	2	0	4	1	0	0	2	0	2	0	0	0	0	0	3	0	0	1	0	0	0	2	0	2	0	0	0	0	0	0	0	0	0	0	0	0	0	0	0	0	0
ASV_002173	0	0	0	0	0	0	0	0	0	0	0	0	1	0	0	0	0	0	0	0	0	0	0	0	0	0	0	0	0	0	0	0	0	0	0	0	0	0	0	0	0	0	0	0	0	0	0	0	0
ASV_002915	0	0	0	0	0	0	0	0	4	0	5	0	0	0	35	0	37	0	31	0	3	0	5	0	1	0	0	14	0	4	0	12	0	44	1	83	0	189	0	3	0	15	0	17	0	2	0	1	0
ASV_003141	0	0	0	0	0	0	0	0	0	0	0	0	0	0	0	0	0	0	0	0	0	0	0	0	0	2	3	0	0	0	0	0	0	0	0	0	0	0	0	0	0	0	0	0	0	0	0	0	0
ASV_002232	0	0	0	0	0	0	0	0	0	0	0	0	0	0	0	0	0	0	0	0	0	0	0	0	0	0	1	0	5	0	2	0	0	4	2	8	3	21	2	0	30	11	46	9	28	3	0	7	8
ASV_002443	0	0	42	75	8	9	1	16	1	0	0	0	0	0	0	0	0	0	0	0	0	0	0	0	0	0	0	0	0	0	0	1	0	0	0	0	0	0	0	0	0	0	0	0	0	0	0	0	0
ASV_002514	0	0	0	0	0	0	0	0	0	0	0	0	0	0	0	0	0	0	0	0	0	0	3	1	0	0	2	2	2	0	0	1	1	14	10	9	5	49	5	3	24	13	8	15	14	5	0	1	0
ASV_002749	0	0	0	0	0	0	0	0	0	0	0	0	0	0	0	0	0	0	0	0	0	0	0	0	0	0	0	0	0	0	0	1	0	0	0	0	0	0	0	0	0	0	0	0	0	0	0	0	0
ASV_002721	0	0	0	0	0	0	0	0	0	0	0	0	0	0	0	0	0	0	0	0	0	0	0	0	0	0	0	0	0	0	0	0	0	0	0	0	0	0	0	0	0	0	0	0	0	0	0	0	0
ASV_003010	0	0	0	0	0	0	0	0	0	0	0	0	0	0	0	0	0	0	0	0	0	0	0	0	0	0	0	0	0	0	0	0	0	0	0	0	0	0	0	0	0	0	0	0	0	0	0	0	0
ASV_003016	0	0	0	1	0	1	0	1	1	4	1	0	4	2	0	0	0	0	0	0	0	0	0	0	0	0	0	0	0	0	0	0	0	0	0	0	0	0	0	0	0	0	0	0	0	0	0	0	0
ASV_011782	0	0	0	0	0	0	0	0	0	0	0	0	0	0	0	0	0	0	0	0	0	0	0	0	0	0	0	0	0	0	0	0	0	0	0	0	0	0	0	0	0	0	0	0	0	0	0	0	0
ASV_002032	0	0	0	0	0	0	0	0	3	0	0	0	0	0	0	0	0	0	1	0	0	0	0	0	0	0	0	0	0	0	0	0	0	0	0	0	0	0	0	0	0	0	0	0	0	0	0	0	0
ASV_002951	0	0	0	0	0	0	0	0	0	0	0	0	0	0	0	0	0	0	0	0	0	0	0	0	0	0	0	0	0	0	0	0	0	0	0	0	0	0	0	0	0	0	0	0	0	0	0	0	0
ASV_002563	0	0	0	0	0	0	0	0	0	0	0	0	0	0	0	0	0	0	0	0	0	0	0	0	0	0	0	0	0	0	0	0	0	0	0	0	0	0	0	0	0	0	0	0	0	0	0	0	0
ASV_003443	0	0	0	0	0	0	0	0	0	0	0	0	0	0	0	0	0	0	0	0	0	0	0	0	0	0	0	0	0	0	0	0	0	0	0	0	0	0	0	0	0	0	0	0	0	0	0	0	0
ASV_004775	2	1	0	0	0	0	0	0	0	0	0	0	0	0	0	0	0	0	0	0	0	0	0	0	0	0	0	0	0	0	0	0	0	0	0	0	0	0	0	0	0	0	0	0	0	0	0	0	0
ASV_002328	0	0	0	0	0	0	0	0	0	0	0	0	0	0	0	0	0	0	0	0	0	0	0	0	0	0	0	1	0	0	0	0	0	0	0	0	0	0	0	0	0	0	0	0	0	0	0	0	0
ASV_001767	0	0	0	0	0	0	0	0	0	0	0	0	0	0	1	0	0	0	1	0	3	0	1	0	1	0	1	0	0	1	1	0	0	0	0	0	0	0	0	0	0	0	0	0	0	0	0	0	0
ASV_002784	0	0	0	0	0	0	0	0	0	0	0	0	0	0	0	0	0	0	0	0	0	0	0	2	0	7	3	4	11	1	0	2	0	0	0	0	0	0	0	0	3	0	4	0	7	1	1	2	0
ASV_003820	0	0	0	0	0	0	0	0	0	0	0	0	0	0	0	0	0	0	0	0	0	0	0	0	0	0	0	0	0	0	0	0	0	0	0	0	0	0	0	0	0	0	0	0	0	0	0	0	0
ASV_002766	0	0	0	0	0	0	0	0	0	0	0	0	0	0	0	0	0	0	0	0	0	0	0	0	0	0	0	0	0	0	0	0	0	0	0	0	0	0	0	0	0	0	0	0	0	0	0	0	0
ASV_003069	0	0	0	0	0	0	0	0	0	0	0	0	0	0	0	0	0	0	0	0	0	0	0	0	0	0	0	0	0	0	0	0	0	0	0	0	0	0	0	0	0	0	0	0	0	0	0	0	0
ASV_002878	0	0	0	0	0	0	0	0	0	0	0	0	0	0	0	0	0	0	0	0	0	0	0	0	0	0	0	0	0	0	0	0	0	0	0	0	0	0	0	0	0	0	0	0	0	0	0	0	0
ASV_003207	0	1	0	0	0	0	0	0	0	0	0	0	0	0	0	0	0	0	0	0	1	0	0	0	0	0	0	0	0	0	0	0	0	0	0	0	0	0	0	0	0	0	0	0	0	0	0	0	0
ASV_004450	6	406	1	3	0	1	0	0	2	1	0	1	0	0	0	0	0	0	0	0	0	0	0	0	1	0	0	0	0	0	0	0	0	0	0	0	0	0	0	0	0	0	0	0	0	0	0	0	0
ASV_000078	0	0	0	0	0	0	0	1	217	38	143	11	9	0	0	0	0	0	0	0	0	0	0	0	0	0	0	0	0	0	0	0	0	0	0	0	0	0	0	0	3	2	2	3	2	1	0	0	0
ASV_002353	0	0	0	0	0	0	0	0	0	0	0	0	0	0	0	0	0	0	0	0	0	0	0	0	0	0	0	0	0	0	0	0	0	0	0	0	0	0	0	0	0	0	0	0	0	0	0	0	0
ASV_003224	0	0	0	4	1	0	0	0	0	0	0	0	0	1	0	0	0	0	0	0	0	0	0	0	0	0	1	0	0	0	0	0	0	0	8	0	0	0	3	0	0	0	0	0	0	0	0	0	0
ASV_002896	0	0	0	0	0	0	0	0	0	0	0	0	0	0	0	0	0	0	0	0	0	0	0	0	0	0	0	0	0	0	0	0	0	0	0	0	0	0	0	0	0	0	0	0	0	0	0	0	0
ASV_002998	0	0	0	0	0	0	0	0	0	0	0	0	0	0	0	0	0	0	0	0	0	0	0	0	0	0	0	0	0	0	0	0	0	0	0	0	0	0	0	0	0	0	0	0	0	0	0	0	0
ASV_002580	0	0	0	0	0	0	0	0	0	0	0	0	0	0	0	0	0	0	0	0	0	0	0	0	0	0	0	0	0	0	0	0	0	0	0	0	0	0	0	0	0	0	0	0	0	0	0	0	0
ASV_002619	0	0	0	0	0	0	0	0	0	0	0	0	0	0	0	0	0	0	0	0	0	0	0	0	0	0	0	0	0	0	0	0	0	0	0	0	0	0	0	0	0	0	0	0	0	0	0	0	0
ASV_002754	0	0	0	0	0	0	0	0	2	3	3	0	1	0	22	0	18	1	14	4	65	0	67	12	34	30	7	20	4	11	13	28	5	25	0	17	1	74	0	18	0	20	0	50	0	6	0	3	0
ASV_002837	0	0	0	0	0	0	0	0	0	0	0	0	0	0	0	0	0	0	0	0	0	0	0	0	0	0	0	0	0	0	0	0	0	0	0	0	0	0	0	0	0	0	0	0	0	0	1	0	0
ASV_002883	0	0	0	0	0	0	0	0	0	0	0	0	0	0	0	0	0	0	0	0	0	0	0	0	0	0	0	0	0	0	0	0	0	0	0	0	0	0	0	0	0	0	0	0	0	0	0	0	0
ASV_006351	0	0	2	11	0	2	1	12	5	3	9	0	0	0	0	0	0	0	3	0	1	0	0	0	0	0	0	0	0	0	0	0	3	2	0	0	0	0	0	0	0	0	0	0	0	0	0	0	0
ASV_019236	0	0	276	3	183	6	292	4	0	0	0	0	0	0	0	0	0	0	0	0	0	0	0	0	0	0	0	0	0	0	0	0	0	0	0	0	0	0	0	0	0	0	0	0	0	0	0	0	0
ASV_001871	5	0	0	103	0	13	0	32	125	0	87	0	4	0	7	0	42	0	27	0	2	0	0	0	0	0	0	0	0	0	0	0	0	0	0	0	0	0	0	0	0	0	0	0	0	0	0	0	0
ASV_003045	0	0	0	0	0	0	0	0	0	0	0	0	0	0	0	0	0	1	0	0	0	0	0	0	1	6	27	0	19	0	5	1	4	1	4	0	2	4	2	0	13	0	11	7	17	9	4	3	64
ASV_003348	0	0	0	0	0	0	0	0	0	0	0	0	0	0	0	0	0	0	0	0	0	0	0	0	0	0	0	0	0	0	0	0	0	0	0	0	0	0	0	0	0	0	0	0	0	0	0	0	0
ASV_002625	0	0	0	0	0	0	0	0	0	0	0	0	0	0	0	0	0	0	0	0	0	0	0	0	0	0	0	0	0	0	0	0	0	2	0	0	0	16	0	0	0	0	0	0	0	0	0	0	0
ASV_002723	0	0	0	0	0	0	0	0	4	0	0	0	0	0	13	11	19	5	16	7	25	1	73	18	43	39	12	31	14	7	13	20	5	9	6	10	6	79	8	0	2	2	3	4	1	0	0	2	2
ASV_003121	0	0	0	0	0	0	0	0	0	0	0	0	0	0	0	0	0	0	0	0	0	0	0	0	0	0	0	0	0	0	0	0	0	0	0	0	0	0	0	0	0	0	0	0	0	0	0	0	0
ASV_003189	0	0	2	0	0	0	0	0	7	4	3	0	0	0	7	0	15	1	6	0	40	0	27	0	10	0	0	12	0	10	0	12	0	22	0	10	0	64	0	22	0	14	0	23	0	5	0	6	0
ASV_003500	0	0	0	0	0	0	0	0	0	0	0	0	0	0	0	0	0	0	0	0	0	0	0	0	0	0	0	0	0	0	0	0	0	0	0	0	0	0	0	0	0	0	0	0	0	0	0	0	0
ASV_002917	0	0	0	0	0	0	0	0	0	0	0	0	0	0	0	0	0	0	0	0	0	0	0	0	0	0	0	0	0	0	0	0	0	0	0	0	0	0	0	0	0	0	0	0	0	0	0	0	0
ASV_003097	0	0	0	0	0	0	0	0	0	0	0	0	0	0	0	0	0	0	0	0	0	0	1	0	0	3	2	3	2	0	1	10	2	5	1	7	0	25	4	0	4	0	0	2	0	15	0	8	13
ASV_002764	0	0	0	0	0	0	0	0	0	0	0	0	1	0	11	2	4	3	8	2	35	0	34	7	14	9	3	8	4	6	4	6	2	33	0	24	0	67	0	26	9	51	0	70	0	13	0	16	0
ASV_003285	0	0	0	0	0	0	0	0	0	0	0	0	0	0	1	0	0	0	0	0	20	1	16	16	18	61	10	4	10	2	4	3	1	0	1	3	3	7	1	1	0	3	0	4	2	0	0	0	3
ASV_032083	0	0	0	0	0	0	0	0	0	0	0	0	0	0	0	0	0	0	0	0	0	0	0	0	0	0	0	0	0	0	0	0	0	0	0	0	0	0	0	0	0	0	0	0	0	0	0	0	0
ASV_038947	0	0	0	0	0	0	0	0	0	0	0	0	0	0	0	0	0	0	0	0	0	0	0	0	0	0	0	0	0	0	0	0	0	0	0	0	0	0	0	0	0	0	0	0	0	0	2	6	18
ASV_028181	0	0	9	3	23	0	4	1	0	10	11	19	0	2	0	0	0	0	0	0	0	0	0	0	0	0	0	0	0	0	0	0	0	0	0	0	0	0	0	0	0	0	0	0	0	0	0	0	0
ASV_002753	0	0	0	0	0	0	0	0	0	0	0	0	0	0	0	0	0	0	0	0	0	0	0	0	0	0	0	0	0	0	0	0	0	0	0	0	0	0	0	0	0	0	0	0	0	0	0	0	0
ASV_002829	0	0	0	0	0	0	0	0	0	0	0	0	0	0	0	0	0	0	0	0	0	0	0	0	0	0	0	0	0	0	0	0	0	0	0	0	0	0	0	0	0	0	0	0	0	0	0	0	0
ASV_003048	0	0	0	0	0	0	0	0	0	0	0	0	0	0	0	0	0	0	0	0	0	0	0	0	0	0	0	0	0	0	0	0	0	0	0	0	0	0	0	0	0	0	0	0	0	0	0	0	0
ASV_003230	0	0	0	0	0	0	0	0	0	0	0	0	0	0	0	0	0	0	0	0	0	0	0	0	0	0	0	0	0	0	0	0	0	0	0	0	0	0	0	0	0	0	0	0	0	0	0	0	0
ASV_002703	7	6	0	19	1	2	0	3	33	4	48	1	3	1	58	0	21	0	29	0	6	0	2	0	5	2	1	1	1	1	0	3	0	0	0	0	0	5	0	0	0	0	0	7	0	0	0	2	0
ASV_002850	0	0	0	0	0	0	0	0	0	0	0	0	0	0	0	0	0	0	0	0	0	0	0	0	0	0	0	0	0	0	0	0	0	0	0	0	0	0	0	0	0	0	2	0	0	0	0	0	0
ASV_034586	0	0	3	0	2	0	1	0	2	3	0	0	12	45	0	0	0	0	0	0	0	0	0	0	0	0	0	0	0	0	0	0	0	0	0	0	0	0	0	0	0	0	0	0	0	0	0	0	0
ASV_002599	0	0	0	0	0	0	0	0	0	0	0	0	0	0	0	0	0	0	0	0	0	0	0	0	0	0	0	0	0	0	0	0	0	0	0	0	0	0	0	0	0	0	0	0	0	0	0	0	0
ASV_002848	0	0	0	2	0	1	0	0	26	0	11	0	4	0	31	0	93	1	89	3	173	1	170	2	100	11	0	4	2	4	1	2	7	1	0	1	0	0	0	0	0	0	0	0	0	0	0	0	0
ASV_002973	0	0	9	85	5	20	1	21	1	0	0	0	0	0	0	0	0	0	0	0	0	0	0	0	0	0	0	0	0	0	0	0	0	0	0	0	0	0	0	0	0	0	0	0	0	0	0	0	0
ASV_003284	0	0	0	0	0	0	0	0	0	0	0	0	0	0	0	0	0	0	0	0	0	0	0	0	0	0	0	0	0	0	0	0	0	0	0	0	0	0	0	0	0	0	0	0	0	0	0	0	0
ASV_002966	0	0	0	0	0	0	0	0	0	0	0	0	0	0	0	0	0	0	0	0	0	0	0	0	0	0	0	0	0	0	0	0	0	0	0	0	0	0	0	0	0	0	0	0	0	0	0	0	0
ASV_003176	26	38	14	4	3	4	2	5	0	0	4	0	0	0	0	0	0	0	0	0	0	0	0	0	0	0	0	0	0	0	0	0	0	0	0	0	0	0	0	0	0	0	0	0	0	0	0	0	0
ASV_003274	0	0	0	0	0	0	0	0	0	0	1	0	0	0	0	0	0	2	0	0	0	0	0	0	0	0	0	0	0	0	0	0	0	0	0	0	0	0	0	1	0	0	0	0	0	0	0	0	0
ASV_003027	0	0	0	0	0	0	0	0	0	0	0	0	0	0	0	0	0	0	0	0	0	0	0	0	0	0	0	1	0	0	0	0	0	0	0	0	0	0	0	0	0	0	0	0	0	0	0	4	2
ASV_002038	0	0	2	52	1	11	3	9	117	19	116	7	14	2	32	5	70	4	79	14	1	0	0	0	0	1	0	0	0	3	2	1	0	0	0	0	0	2	0	0	0	0	0	0	0	0	0	0	0
ASV_002691	0	0	0	0	0	0	0	0	2	0	0	0	0	0	4	0	3	0	8	0	19	0	11	0	7	0	1	37	0	15	0	29	0	5	0	8	0	27	0	11	0	27	0	61	0	4	0	1	0
ASV_003074	0	0	0	0	0	0	0	0	0	1	0	0	0	0	0	0	0	0	0	0	0	0	0	0	0	0	0	0	0	0	0	0	0	0	0	0	0	0	0	0	0	0	0	0	0	0	1	1	0
ASV_002133	0	0	0	0	0	0	0	0	0	0	0	0	0	0	0	0	0	0	0	0	0	0	0	0	0	0	0	0	0	0	0	0	0	0	0	0	0	0	0	0	0	0	0	0	0	0	0	0	0
ASV_002729	0	0	0	0	0	0	0	0	0	0	0	0	0	0	0	0	0	0	0	0	1	0	11	3	2	7	8	16	2	8	0	22	0	12	8	9	2	62	3	0	0	1	3	1	1	2	0	2	1
ASV_002746	0	0	0	0	0	0	0	0	0	0	0	0	0	0	0	0	0	0	0	0	0	0	0	0	0	0	0	0	0	0	0	0	0	0	0	0	0	0	0	0	0	0	0	0	0	0	0	0	0
ASV_012442	1	3	15	126	3	16	3	22	24	2	20	0	0	0	0	0	1	0	1	0	0	0	0	0	0	0	0	0	0	0	0	0	33	0	0	0	0	0	0	0	0	0	0	0	0	0	0	0	0
ASV_005349	0	0	0	0	0	0	0	0	0	0	0	0	0	0	0	0	0	0	0	0	0	0	0	0	0	0	0	0	0	0	0	0	0	0	0	0	0	0	0	0	0	0	0	0	0	0	0	0	0
ASV_022934	0	0	0	0	0	0	0	0	0	0	0	0	0	0	0	0	0	0	0	0	0	0	0	0	0	0	0	0	0	0	0	0	0	0	0	0	0	0	0	0	0	0	0	0	0	0	0	0	0
ASV_002713	0	0	0	0	0	0	0	0	0	0	0	0	0	0	0	0	0	0	0	0	0	0	0	0	0	0	0	0	0	0	0	0	0	0	0	0	0	0	0	0	0	0	0	0	0	0	0	0	0
ASV_002806	0	0	2	25	1	53	33	11	11	7	4	3	82	216	0	0	0	0	0	0	0	0	0	2	0	0	0	0	0	0	0	0	0	0	0	0	0	1	0	0	0	0	0	0	0	0	0	0	0
ASV_002690	0	0	0	0	0	0	0	0	0	0	0	0	0	0	0	0	0	0	0	0	0	0	0	0	0	0	0	0	0	0	0	0	0	0	0	0	0	0	0	0	0	0	0	0	0	0	0	0	0
ASV_003148	0	0	0	0	0	0	0	0	0	0	0	0	0	0	0	0	0	0	0	0	0	0	0	0	0	0	0	0	0	0	0	0	0	0	1	0	0	1	1	0	1	1	6	0	4	3	0	1	0
ASV_040452	0	0	0	0	0	0	0	0	0	0	0	0	0	0	0	0	0	0	0	0	0	0	0	0	0	0	0	0	0	0	0	0	0	0	4	0	0	1	2	0	0	0	0	0	0	0	2	0	6
ASV_002214	0	0	0	0	0	0	0	0	3	0	0	0	0	0	0	0	0	0	0	0	0	0	0	0	0	0	0	0	0	0	0	0	0	0	0	0	0	0	0	0	0	0	0	0	0	0	0	0	0
ASV_002863	0	0	0	0	0	0	0	0	0	0	0	0	0	0	0	0	0	0	0	0	0	0	0	0	0	0	0	0	0	0	0	0	0	0	0	0	0	0	0	0	0	0	0	0	0	1	0	0	2
ASV_003017	0	0	0	0	0	0	0	0	0	0	1	2	0	1	0	0	0	0	0	0	130	0	260	0	126	2	6	84	1	57	3	54	3	0	0	0	0	0	0	0	0	0	0	0	0	1	0	0	0
ASV_023152	0	0	0	0	0	0	0	0	0	0	0	0	0	0	0	0	0	0	0	0	0	0	0	0	0	0	0	0	0	0	0	0	0	0	0	0	0	0	0	0	0	0	0	0	0	0	0	0	0
ASV_002731	6	0	2	11	0	3	1	7	36	21	38	15	11	13	26	6	88	4	89	2	7	0	17	0	4	0	0	4	0	0	0	1	0	4	0	0	0	3	0	0	0	0	0	0	0	0	0	2	0
ASV_003604	0	0	1	0	1	0	0	0	0	4	0	0	0	0	0	0	0	0	0	0	0	0	0	2	0	0	0	1	0	0	0	0	0	0	0	0	0	0	0	0	0	0	0	0	0	0	0	0	0
ASV_002194	0	0	0	0	0	0	0	0	1	0	0	0	0	0	0	0	0	0	0	0	0	0	0	0	0	0	0	0	0	0	0	0	0	0	0	0	0	0	0	0	0	0	0	0	0	0	0	0	0
ASV_002710	3	0	0	3	0	0	0	2	140	0	107	3	8	0	57	4	82	1	157	1	5	0	6	0	3	0	0	2	0	1	0	0	0	11	0	4	0	14	0	0	0	2	0	0	0	0	0	0	0
ASV_002804	81	25	3	7	0	2	0	4	1	9	2	1	0	0	0	0	1	0	0	0	0	0	0	0	0	0	0	2	0	0	0	2	0	0	1	0	0	0	0	0	0	0	0	0	0	0	0	0	0
ASV_003029	0	0	0	0	0	0	0	0	0	0	0	0	0	0	0	0	0	0	0	0	0	0	0	0	0	0	0	0	0	0	0	0	0	0	0	0	0	0	0	0	0	0	0	0	0	0	0	0	0
ASV_003310	0	2	0	0	0	0	0	0	0	0	0	0	0	0	2	0	0	0	0	0	0	0	0	0	0	0	0	0	0	0	0	0	0	0	0	0	0	0	0	0	0	0	0	0	0	0	0	0	0
ASV_003000	1	0	25	43	1	14	10	12	92	12	76	5	6	2	0	0	0	0	0	0	0	0	0	0	0	0	0	0	0	0	0	0	0	0	0	0	0	0	0	0	0	0	0	0	0	0	0	0	0
ASV_003019	0	0	0	0	0	0	0	0	0	0	0	0	0	0	0	0	0	0	0	0	0	0	0	0	0	0	0	0	0	0	0	0	0	0	0	0	0	0	0	0	0	0	0	0	0	0	0	0	0
ASV_001032	0	0	0	2	0	0	0	2	0	0	1	0	0	0	0	0	0	0	0	0	0	0	0	0	0	0	0	0	0	0	0	0	0	0	0	0	0	0	0	0	0	0	0	0	0	0	0	0	0
ASV_002623	0	0	2	174	0	142	9	102	0	0	1	0	17	6	0	0	0	0	0	0	0	0	0	0	0	0	0	0	0	0	0	0	0	0	0	0	0	0	0	0	0	0	0	0	0	0	0	0	0
ASV_000981	0	0	0	0	0	0	0	0	0	0	0	0	0	0	0	0	0	0	0	0	0	0	0	0	0	0	0	0	0	0	0	0	747	0	0	0	0	0	0	0	0	0	0	0	0	0	0	0	0
ASV_026873	0	0	0	0	0	0	0	0	0	0	0	0	0	0	0	0	0	0	0	0	0	0	0	0	0	0	0	0	0	0	0	0	0	0	0	0	0	0	0	0	0	0	0	0	0	0	0	0	0
ASV_002609	0	0	0	0	0	0	0	0	0	0	0	0	0	0	0	0	0	0	0	0	0	0	0	0	0	0	0	0	0	0	0	0	0	0	0	0	0	0	0	0	0	0	0	0	0	0	0	0	0
ASV_002719	0	6	0	0	0	0	0	0	42	25	20	7	0	0	10	24	25	34	5	42	0	0	0	0	0	0	0	0	0	0	0	0	0	0	0	0	0	0	0	0	0	0	0	0	0	0	0	0	0
ASV_002981	0	0	0	0	0	0	0	0	0	0	0	0	0	0	0	0	0	0	0	0	6	0	8	1	6	2	4	0	2	0	0	1	0	3	3	15	5	18	1	4	9	8	13	17	17	4	3	3	8
ASV_003051	0	0	0	0	0	0	0	0	0	0	0	0	0	0	0	0	0	0	0	0	0	0	0	0	0	0	0	0	0	0	1	0	0	0	0	0	0	0	0	0	0	0	0	0	0	0	0	0	0
ASV_002446	0	0	0	0	0	0	0	0	0	0	0	0	0	0	0	0	0	0	0	0	0	0	0	0	0	0	1	0	0	0	0	0	0	0	0	0	0	0	0	0	0	0	0	0	0	0	0	0	0
ASV_002165	0	0	1	0	0	0	0	0	0	0	1	0	1	0	0	0	0	0	0	0	0	0	0	2	0	0	0	0	0	0	2	0	0	0	0	0	0	0	0	0	0	0	0	0	0	0	0	0	0
ASV_002739	1	0	2	14	0	1	0	3	0	0	0	0	0	0	0	0	0	0	0	0	0	0	0	0	0	0	0	0	0	0	0	0	0	0	0	0	0	0	0	0	0	0	0	0	0	0	0	0	0
ASV_031937	0	0	0	0	0	0	0	0	0	0	0	0	0	0	0	0	0	0	0	0	0	0	0	0	0	0	0	0	0	0	0	0	0	0	0	0	0	0	0	0	0	0	0	0	0	0	0	0	0
ASV_004175	0	0	0	0	0	0	0	0	0	0	0	0	0	0	0	0	0	0	0	0	0	0	0	0	0	0	0	0	0	0	0	0	0	0	0	0	0	0	0	0	0	0	0	0	0	0	0	0	0
ASV_002780	0	0	0	0	0	0	0	0	0	0	0	0	0	0	0	0	0	0	0	0	0	0	0	0	0	0	0	0	0	0	0	0	0	0	0	0	0	0	0	0	0	0	0	0	0	0	0	0	0
[truncated: 33,949 more rows]
[truncated: 304 more columns]
